# Supplementary material for: Stepwise evolution of Salmonella Typhimurium ST313 causing bloodstream infection in Africa
Source: Nat Microbiol. 2020 Dec 21;6(3):327–38. doi: 10.1038/s41564-020-00836-1 (PMC8018540; doi:10.1038/s41564-020-00836-1)
Supplement: Supplementary file 3 — Contains the following supplementary tables: Supplementary Table 1: Quality control statistics; Supplementary Table 2: Metadata and accession numbers; Supplementary Table 3: Contextual metadata and accession numbers; and Supplementary Table 5: Mutations in top predictor genes for invasiveness. [file 41564_2020_836_MOESM4_ESM.xlsx]

## Sheet: Supplementary Table 1 
Supplementary Table 1: Quality control statistics
Logistical		Typing			Quality Control									Dataset
Strain Name	Barcode	Reported Serovar	Serovar (sistr)	MLST (mlst)	Trimmed Read Quality (fastqc)	Assembly Length (quast)	Assembly Number of Contigs (quast)	Assembly N50 (quast)	Coverage (quast)	Coverage mean (qualimap)	GC percentage (qualimap)	Mapping quality mean (qualimap)	Insert size median (qualimap)	Final Dataset
98_08736	FD01874784	Typhimurium	Typhimurium	19	Pass	5052168	71	182703	94.365	97.2157	48.2	58.1579	305	Yes
98_10202	FD01849429	Typhimurium	Typhimurium	19	Pass	4929401	157	86671	94.93	22.4405	49.87	58.4828	315	Yes
98_11631	FD01849445	Typhimurium	Typhimurium	19	Pass	4740908	175	57928	92.301	15.8925	49.62	58.4042	306	Yes
93_3252	FD01849426	Typhimurium	Typhimurium	313	Pass	4848968	87	150114	92.875	42.0061	51.16	58.9664	325	Yes
TM_74_578	FD01849123	Typhimurium	Typhimurium	19	Pass	4679408	95	76778	91.526	18.7649	51.08	58.0218	300	Yes
TM_85_1169	FD01876496	Typhimurium	Typhimurium	19	Pass	4780597	157	59052	93.14	23.0168	51.97	58.11	352	Yes
94_1226	FD01849403	Typhimurium	Typhimurium	19	Pass	4777294	140	70847	93.267	16.4965	51.03	58.9907	301	Yes
04_05795	FD01849375	Typhimurium	Typhimurium	19	Pass	4842999	88	164549	92.997	50.9478	51.17	58.1409	287	Yes
TM_76_593	FD01849139	Typhimurium	Typhimurium	313	Pass	4852154	82	118164	94.526	23.3631	50.92	58.142	298	Yes
TM_76_591	FD01874845	Typhimurium	Typhimurium	313	Pass	4881901	41	376674	95.088	142.498	52.09	58.6285	318	Yes
99_05196	FD01849406	Typhimurium	Typhimurium	19	Pass	4776616	176	45321	93.03	14.7673	50.89	58.6241	302	Yes
05_08990	FD01849249	Typhimurium	Typhimurium	19	Pass	4917192	159	59800	93.154	18.312	51.22	59.0429	327	Yes
TM_76_599	FD01874853	Typhimurium	Typhimurium	313	Pass	4877442	67	165449	95.013	94.7803	48.47	58.2317	310	Yes
99_03115	FD01849390	Typhimurium	Typhimurium	313	Pass	4985545	105	149390	96.411	56.0776	49.76	58.933	312	Yes
R1029101	FD01849260	Typhimurium	Typhimurium	313	Pass	4817793	107	92455	94.729	27.7771	50	58.4584	326	Yes
W0511114	FD01849264	Typhimurium	Typhimurium	313	Pass	4957440	106	120820	96.552	38.6077	50.06	59.0669	325	Yes
R1205082	FD01849276	Typhimurium	Typhimurium	313	Pass	4850190	92	121827	95.361	33.2232	51.11	58.4022	330	Yes
V1122136	FD01849277	Typhimurium	Typhimurium	313	Pass	4912210	93	125133	96.59	48.0015	50.24	58.4818	327	Yes
O0717027	FD01849304	Typhimurium	Typhimurium	313	Pass	5036204	109	149393	96.774	40.7586	49.69	58.3806	283	Yes
O1229116	FD01849374	Typhimurium	Typhimurium	313	Pass	5082464	120	102179	96.486	32.6121	50.81	58.395	281	Yes
P0318011	FD01874777	Typhimurium	Typhimurium	313	Pass	4970473	68	187991	96.023	158.953	50.38	58.5319	308	Yes
O0717_027	FD01876464	Typhimurium	Typhimurium	313	Pass	4903228	140	81608	94.248	37.9886	50.61	58.06	311	Yes
P0503117	FD01876466	Typhimurium	Typhimurium	313	Pass	5080716	119	98272	95.863	97.1766	49.59	58.3111	313	Yes
W0907057	FD01876495	Typhimurium	Typhimurium	313	Pass	4699538	271	27978	92.379	42.394	48.13	57.9516	308	Yes
95_7282	FD01849443	Typhimurium	Typhimurium	313	Pass	4895857	182	53779	95.835	15.5855	50.3	58.3792	304	Yes
97_5275	FD01849389	Typhimurium	Typhimurium	313	Pass	4965998	160	109003	93.545	29.4151	49.74	58.4045	314	Yes
05_01095	FD01849217	Typhimurium	Typhimurium	313	Pass	4730229	151	61858	92.974	29.3518	50.39	58.4051	331	Yes
02_03078	FD01849293	Typhimurium	Typhimurium	313	Pass	4987896	70	191218	96.189	62.2363	49.97	58.3318	281	Yes
TM_81_414	FD01849100	Typhimurium	Typhimurium	19	Pass	5169392	105	120755	95.287	27.2917	50.96	58.3717	301	Yes
99_1142	FD01849430	Typhimurium	Typhimurium	19	Pass	4900103	241	37815	95.063	14.1165	51.35	59.118	322	Yes
02_03079	FD01849301	Typhimurium	Typhimurium	313	Pass	4931328	68	225667	96.965	68.8355	49.64	58.4302	282	Yes
STM_1336_76	FD01874773	Typhimurium	Typhimurium	19	Pass	4854853	83	131128	94.453	22.3439	50.45	58.312	304	Yes
02_03080	FD01849309	Typhimurium	Typhimurium	313	Pass	4933333	62	225681	97.007	71.2089	51.16	58.2817	286	Yes
14546	FD01849313	Typhimurium	Typhimurium	313	Pass	4886262	141	56630	96.054	35.4319	50.29	58.4513	335	Yes
STM_1345_76	FD01874789	Typhimurium	Typhimurium	19	Pass	4852852	66	168360	94.413	100.916	50.07	58.4134	308	Yes
TM_72_285	FD01847583	Typhimurium	Typhimurium	19	Pass	4580598	197	40794	88.393	18.814	48.92	58.8895	329	Yes
02_05250	FD01849325	Typhimurium	Typhimurium	313	Pass	4887698	81	172465	96.087	56.8819	51.03	58.5439	282	Yes
14554	FD01849337	Typhimurium	Typhimurium	313	Pass	4820950	130	85913	94.625	24.4863	49.48	58.419	312	Yes
14537	FD01849400	Typhimurium	Typhimurium	313	Pass	4906611	256	40338	94.504	15.7522	49.66	58.2641	288	Yes
14540	FD01849408	Typhimurium	Typhimurium	313	Pass	5041710	190	54562	95.637	15.9994	50.21	58.3238	297	Yes
STM_22_70	FD01847630	Typhimurium	Typhimurium	19	Pass	4794444	70	149342	93.79	29.4516	51.09	58.4966	317	Yes
TM_76_824	FD01849068	Typhimurium	Typhimurium	19	Pass	4760720	296	31790	93.086	11.0407	50.87	58.5933	337	Yes
98_10555	FD01874792	Typhimurium	Typhimurium	313	Pass	4886339	84	162219	96.061	138.531	48.73	58.4125	306	Yes
99_05073	FD01874800	Typhimurium	Typhimurium	313	Pass	4911982	103	120831	96.575	118.709	48.06	58.1026	306	Yes
L1211142	FD01849107	Typhimurium	Typhimurium	19	Pass	4762030	98	83187	93.173	27.5115	50.1	57.8752	295	Yes
R0521298	FD01849235	Typhimurium	Typhimurium	19	Pass	4780862	88	100182	93.561	42.0837	50.34	58.3685	326	Yes
00_01885	FD01874816	Typhimurium	Typhimurium	313	Pass	4945999	77	145400	96.44	166.214	48.9	58.1623	306	Yes
M0116147	FD01849362	Typhimurium	Typhimurium	19	Pass	4831175	52	178694	94.104	43.5931	50.66	58.0306	284	Yes
D48361	FD01872945	Species	Typhimurium	313	Pass	5063457	163	65699	97.803	15.2337	52.03	59.2361	315	Yes
A49978	FD01872986	Typhimurium	Typhimurium	313	Pass	5022714	65	219038	98.758	33.979	51.97	59.2095	310	Yes
D47988	FD01872992	Typhimurium	Typhimurium	313	Pass	4976684	73	172927	97.854	35.3139	52.33	59.3222	316	Yes
A6467	FD01872997	Typhimurium	Typhimurium	4200	Pass	4876034	56	187980	95.093	38.5625	52.92	59.0073	310	Yes
4079	FD01872998	Species	Typhimurium	313	Pass	4960696	79	150326	96.579	32.8599	52.22	58.7323	307	Yes
534	FD01873003	Species	Typhimurium	313	Pass	4723426	73	149409	92.234	35.1248	52.16	58.9411	312	Yes
A53356	FD01873016	Typhimurium	Typhimurium	313	Pass	5012005	69	172266	98.556	39.8542	52.57	59.3155	314	Yes
D45369	FD01873025	Typhimurium	Typhimurium	313	Pass	4926073	67	172242	96.863	34.7912	52.66	59.1186	311	Yes
4724	FD01873030	Species	Typhimurium	313	Pass	4973359	142	68386	96.313	27.4051	51.83	59.0438	306	Yes
A58637	FD01873040	Typhimurium	Typhimurium	313	Pass	5099791	105	112522	98.336	42.5427	52.24	59.4785	303	Yes
A54452	FD01873045	Typhimurium	Typhimurium	313	Pass	4983316	124	90457	97.988	24.5328	52.21	59.4696	302	Yes
D50748	FD01873061	Typhimurium	Typhimurium	313	Pass	4900480	121	77453	96.349	26.5507	51.99	59.2987	310	Yes
A56758	FD01873066	Species	Typhimurium	313	Pass	4928294	54	376669	96.901	57.0613	51.99	59.1639	304	Yes
A58909	FD01873079	Typhimurium	Typhimurium	313	Pass	4954640	187	49382	97.368	18.0138	51.76	59.338	305	Yes
A59014	FD01873095	Typhimurium	Typhimurium	313	Pass	5011770	56	271300	98.541	33.2539	53.19	59.3262	336	Yes
D55261	FD01873104	Typhimurium	Typhimurium	313	Pass	4925381	76	149393	96.852	25.6607	52.33	59.2658	300	Yes
D55899	FD01873111	Typhimurium	Typhimurium	313	Pass	5103016	90	149430	98.474	39.2532	51.79	59.3925	307	Yes
D54246	FD01873113	Species	Typhimurium	313	Pass	5010349	64	172269	98.522	30.1975	52.72	59.4227	302	Yes
A55356	FD01873115	Species	Typhimurium	313	Pass	4931246	61	222510	96.881	36.673	52.53	59.2381	305	Yes
A58767	FD01873119	Typhimurium	Typhimurium	313	Pass	5007098	84	145941	98.457	64.7329	51.86	59.4851	301	Yes
1008643	FD01873141	Typhimurium	Typhimurium	313	Pass	4991957	130	84127	98.146	17.2442	52.21	59.5092	299	Yes
1020412	FD01873146	Typhimurium	Typhimurium	313	Pass	4929388	79	156083	96.931	18.4335	52.3	59.0845	305	Yes
BHA17J	FD01873168	Typhimurium	Typhimurium	313	Pass	5011368	67	187995	98.541	25.9014	52.47	59.4152	297	Yes
1037994	FD01873184	Typhimurium	Typhimurium	313	Pass	4742575	66	129312	93.165	26.1653	52.59	59.2947	307	Yes
1037968	FD01873200	Typhimurium	Typhimurium	313	Pass	4913490	85	115825	96.594	23.0122	51.49	59.3623	307	Yes
1031321	FD01873201	Typhimurium	Typhimurium	313	Pass	4923575	70	172900	96.811	26.9947	51.38	58.8324	307	Yes
1025612	FD01873210	Typhimurium	Typhimurium	313	Pass	4931524	67	187956	96.969	31.1466	52.79	58.9756	306	Yes
BHA81S	FD01873232	Typhimurium	Typhimurium	3257	Pass	4930569	66	182718	96.952	48.409	51.56	59.2125	302	Yes
BKQDIV	FD01873247	Typhimurium	Typhimurium	313	Pass	4976462	65	182697	97.852	36.8835	51.03	59.3156	304	Yes
BHA4US	FD01873260	Typhimurium	Typhimurium	313	Pass	4927556	61	376655	96.895	41.4625	52.45	59.0719	306	Yes
BHA4N2	FD01873284	Typhimurium	Typhimurium	313	Pass	4931786	53	348977	96.977	48.3141	52.26	59.1413	347	Yes
BKQD40	FD01873295	Typhimurium	Typhimurium	313	Pass	4908367	76	149291	96.064	37.0192	52.18	58.8787	303	Yes
BHA6FC	FD01873328	Typhimurium	Typhimurium	313	Pass	4747767	72	149410	93.353	25.0424	51.72	58.5888	311	Yes
1027774	FD01873362	Typhimurium	Typhimurium	313	Pass	4910469	66	165220	96.36	28.8816	51.1	58.674	306	Yes
A54166	FD01873371	Typhimurium	Typhimurium	313	Pass	4901709	66	149423	96.378	40.3808	52.17	59.2968	342	Yes
BHADU2	FD01873382	Typhimurium	Typhimurium	313	Pass	4778176	79	129379	93.945	26.3481	52.05	58.8339	309	Yes
BKQEMF	FD01873408	Typhimurium	Typhimurium	19	Pass	4644651	65	160178	89.768	26.2229	51.17	58.3079	300	Yes
BHAFRR	FD01873412	Typhimurium	Typhimurium	313	Pass	4798392	109	92942	94.313	20.4987	53.35	59.2433	331	Yes
1013447	FD01873417	Typhimurium	Typhimurium	313	Pass	4910556	60	145947	96.553	26.9414	51.85	58.6263	308	Yes
M0516221	FD01849363	Typhimurium	Typhimurium	19	Pass	4791485	62	202094	93.759	44.2004	51.01	58.3023	282	Yes
M0321167	FD01849370	Typhimurium	Typhimurium	19	Pass	4685364	69	172438	91.6	56.0609	50.93	58.2641	285	Yes
08_01143	FD01874818	Typhimurium	Typhimurium	313	Pass	4928124	89	149402	96.716	71.8416	49.88	58.625	314	Yes
M0701125	FD01849379	Typhimurium	Typhimurium	19	Pass	4790904	74	160178	93.751	53.4507	51.09	58.2963	282	Yes
TM_76_845	FD01874774	Typhimurium	Typhimurium	19	Pass	4744396	54	185247	92.608	116.677	51.69	58.3666	315	Yes
R0306214	FD01874778	Typhimurium	Typhimurium	19	Pass	4752306	59	175378	93.123	82.3934	51.36	57.4898	323	Yes
TM_76_846	FD01874782	Typhimurium	Typhimurium	19	Pass	4863920	128	69292	93.893	17.8122	50.58	57.7481	316	Yes
05_01090	FD01874864	Typhimurium	Typhimurium	313	Pass	4898734	120	121863	96.303	147.814	48.29	58.0923	301	Yes
08_04634	FD01874858	Typhimurium	Typhimurium	313	Pass	4928594	58	225687	96.822	89.794	50.37	58.0466	309	Yes
T0202256	FD01874803	Typhimurium	Typhimurium	19	Pass	4837985	71	152603	94.085	96.742	51.63	58.8538	317	Yes
STM_252_66	FD01849051	Typhimurium	Typhimurium	313	Pass	5022338	57	222749	98.757	61.8353	51.75	59.2972	355	Yes
M0701137	FD01849292	Typhimurium	Typhimurium	313	Pass	4930542	74	178216	96.952	71.6685	50.61	58.3867	282	Yes
L0727177	FD01874824	Typhimurium	Typhimurium	19	Pass	4668609	165	61897	91.305	141.75	49.73	58.1831	308	Yes
M0516218	FD01849347	Typhimurium	Typhimurium	313	Pass	4930822	78	149701	96.957	59.0762	50.79	58.4931	285	Yes
M0114146	FD01849354	Typhimurium	Typhimurium	313	Pass	4920558	57	225687	96.746	70.9433	50.85	58.3825	286	Yes
TM_80_30	FD01874846	Typhimurium	Typhimurium	19	Pass	4756825	155	49050	92.571	25.2697	47.86	58.6036	314	Yes
M0516220	FD01849355	Typhimurium	Typhimurium	313	Pass	4903137	83	168783	96.408	45.2516	50.63	58.3075	284	Yes
L0411203	FD01849369	Typhimurium	Typhimurium	313	Pass	4891823	68	172898	96.142	49.8878	50.79	58.4174	280	Yes
M0805197	FD01849373	Typhimurium	Typhimurium	313	Pass	4909471	124	70144	96.511	31.0934	51.04	58.5502	340	Yes
99_2964	FD01849399	Typhimurium	Typhimurium	313	Pass	4749226	173	76668	91.305	22.2919	50.54	58.5447	309	Yes
BKQAPV	FD01875293	Typhimurium	Typhimurium	3257	Pass	4933557	73	172893	97.008	46.4172	51.78	59.1242	304	Yes
A29581	FD01875549	Species	Typhimurium	313	Pass	4928918	276	40887	96.912	24.1582	52.04	59.4999	311	Yes
A28253	FD01875562	Typhimurium	Typhimurium	313	Pass	4965677	69	132779	97.643	27.118	52.1	59.3724	290	Yes
A27152	FD01875568	Typhimurium	Typhimurium	313	Pass	4889678	116	85436	95.624	25.4567	51.51	59.2736	317	Yes
A37032	FD01875595	Typhimurium	Typhimurium	313	Pass	4960198	124	81377	97.515	17.9007	53.32	59.4506	295	Yes
A28179	FD01875597	Typhimurium	Typhimurium	313	Pass	4877127	252	41824	95.837	21.8342	51.77	59.4523	315	Yes
A28234	FD01875602	Typhimurium	Typhimurium	19	Pass	4846561	64	123138	93.262	32.0944	52.46	59.1744	298	Yes
D33088	FD01875603	Typhimurium	Typhimurium	313	Pass	4958718	83	149409	96.508	33.3435	53.15	59.3515	298	Yes
A32669	FD01875609	Species	Typhimurium	313	Pass	4921198	61	172242	96.751	29.1259	51.92	59.3181	316	Yes
D23271	FD01875611	Typhimurium	Typhimurium	19	Pass	4773371	57	173099	93.153	26.8118	52.33	59.0469	309	Yes
A28250	FD01875626	Species	Typhimurium	19	Pass	4845322	70	149547	93.24	23.0518	51.89	58.9627	310	Yes
A32541	FD01875633	Species	Typhimurium	313	Pass	4996901	87	121237	98.249	34.3916	52.38	59.5078	313	Yes
D43413	FD01875639	Species	Typhimurium	313	Pass	4916792	80	149418	96.683	38.7134	52.66	59.148	312	Yes
D38372	FD01875648	Typhimurium	Typhimurium	313	Pass	5113496	77	149424	97.159	38.734	52.43	59.2653	312	Yes
A30698	FD01875653	Typhimurium	Typhimurium	313	Pass	4877203	101	103599	94.949	35.5723	52.36	59.1612	308	Yes
D40751	FD01875697	Typhimurium	Typhimurium	19	Pass	4767349	40	297122	93.056	35.933	52.6	58.9847	309	Yes
A31556	FD01875698	Typhimurium	Typhimurium	19	Pass	4899287	52	348965	95.069	40.6042	52.61	59.2277	309	Yes
D27964	FD01875701	Typhimurium	Typhimurium	313	Pass	5098112	74	149425	98.539	49.3251	52.43	59.3314	309	Yes
A7838	FD01875738	Typhimurium	Typhimurium	313	Pass	4967964	72	172231	96.716	41.8174	52.87	59.2232	311	Yes
1008151	FD01875742	Typhimurium	Typhimurium	313	Pass	4923868	66	149431	96.811	29.7827	52.07	59.195	311	Yes
1033751	FD01875762	Typhimurium	Typhimurium	313	Pass	5009177	71	172894	98.494	29.3789	52.93	59.3031	311	Yes
1012221	FD01875790	Typhimurium	Typhimurium	313	Pass	4921830	70	182669	96.779	30.9973	52.83	58.9336	310	Yes
D54249	FD01875794	Species	Typhimurium	313	Pass	5012559	65	222715	98.565	26.7445	52.5	59.2988	319	Yes
D41789	FD01875805	Typhimurium	Typhimurium	313	Pass	5021534	67	222747	98.738	35.9944	52.67	59.3291	312	Yes
A58900	FD01875810	Typhimurium	Typhimurium	313	Pass	4881106	57	249720	95.975	30.8121	52.53	58.7597	315	Yes
1029242	FD01875823	Typhimurium	Typhimurium	313	Pass	4923873	63	222742	96.823	30.4701	52.48	58.5319	320	Yes
9483	FD01875825	Typhimurium	Typhimurium	313	Pass	4991024	79	172252	95.313	26.7033	52.63	59.0592	315	Yes
94_12871	FD01874847	Typhimurium	Typhimurium	313	Pass	4874714	47	222530	95.593	119.542	52.12	58.9429	318	Yes
01_04444	FD01849298	Typhimurium	Typhimurium	313	Pass	4902234	89	149403	96.39	59.7057	51.54	58.3572	282	Yes
06_08322	FD01874833	Typhimurium	Typhimurium	313	Pass	5108051	66	191318	97.053	87.1631	49.45	58.2466	305	Yes
STM_400_72	FD01847615	Typhimurium	Typhimurium	19	Pass	4846604	119	90470	94.295	27.4597	51.05	58.8323	319	Yes
CAAEIQ	FR10241925	Typhimurium	Typhimurium	313	Pass	4910888	82	149305	96.568	84.8537	51.37	58.3798	363	Yes
BKQU3R	FR10241937	Typhimurium	Typhimurium	3257	Pass	4839656	131	72770	95.168	73.2838	51.77	58.2787	358	Yes
BKQZM9	FR10241947	Typhimurium	Typhimurium	313	Pass	4906758	66	149429	95.501	102.547	52.07	58.2679	362	Yes
BKQPPG	FR10241955	Typhimurium	Typhimurium	313	Pass	4854356	270	35513	95.431	21.4264	51.13	58.5375	363	Yes
BKRDGW	FR10241958	Typhimurium	Typhimurium	313	Pass	4852167	197	44471	95.372	36.507	50.87	58.5033	362	Yes
CAA8BY	FR10241965	Typhimurium	Typhimurium	313	Pass	4894865	106	90596	95.26	53.3491	51.32	59.1612	364	Yes
CAA2D4	FR10242004	Typhimurium	Typhimurium	313	Pass	4840351	259	34150	94.194	24.5086	50.92	58.3859	365	Yes
BHAGI1	FR10242017	Typhimurium	Typhimurium	313	Pass	4791137	137	69724	93.191	60.2507	52.32	58.3094	355	Yes
BKQYKI	FR10242053	Typhimurium	Typhimurium	313	Pass	4915035	54	188008	95.664	48.2085	51.54	58.3476	364	Yes
BHACI4	FR10242054	Typhimurium	Typhimurium	313	Pass	4909476	220	40034	96.489	36.5689	49.84	59.2374	358	Yes
BHABHD	FR10242060	Typhimurium	Typhimurium	313	Pass	4967888	113	97114	95.893	25.1593	51.29	59.2453	365	Yes
CAAD8L	FR10242102	Typhimurium	Typhimurium	313	Pass	4891255	57	229279	96.175	95.7171	52.35	58.507	357	Yes
A29781	FD01875588	Typhimurium	Typhimurium	313	Pass	4932737	124	81405	96.094	33.616	51.9	59.3246	308	Yes
A29844	FD01875620	Typhimurium	Typhimurium	313	Pass	5003808	103	106460	98.382	80.5614	52.58	59.4785	355	Yes
A59400	FD01875737	Typhimurium	Typhimurium	313	Pass	5017026	69	172904	98.655	26.1141	52.31	59.3323	311	Yes
CAA1NT	FR10241999	Typhimurium	Typhimurium	313	Pass	4901791	75	150117	96.382	72.2918	51.68	58.3438	362	Yes
BHADRY	FD01873342	Typhimurium	Typhimurium	313	Pass	4845278	97	114905	94.429	25.5644	52.41	58.8336	311	Yes
BVJ126	FR10242109	Typhimurium	Typhimurium	313	Pass	4995320	94	114941	98.126	44.4751	50.24	59.2691	358	Yes
D41988	FD01875804	Typhimurium	Typhimurium	313	Pass	5019186	70	173095	98.689	34.0928	52.53	59.2699	313	Yes
BHA1FE	FD01873144	Typhimurium	Typhimurium	313	Pass	5108623	80	134452	98.429	20.9308	52.07	59.4106	304	Yes
D51484	FD01873092	Typhimurium	Typhimurium	313	Pass	5112443	78	149296	98.639	29.3433	52.94	59.4301	302	Yes
1005978	FD01873189	Typhimurium	Typhimurium	313	Pass	4871492	62	172925	95.784	25.3672	52.6	58.96	306	Yes
1005328	FD01875750	Typhimurium	Typhimurium	313	Pass	5015289	65	173103	98.62	36.9888	52.44	59.3208	313	Yes
10337	FD01875765	Typhimurium	Typhimurium	313	Pass	5005910	128	75200	96.258	19.9492	52.29	58.7438	315	Yes
A25726	FD01875569	Typhimurium	Typhimurium	313	Pass	5071444	57	242039	97.982	28.4191	51.5	59.2019	307	Yes
BKQWFD	FR10242110	Typhimurium	Typhimurium	313	Pass	5002505	60	222524	98.367	98.0108	51.47	59.187	357	Yes
A54772	FD01873100	Typhimurium	Typhimurium	313	Pass	5114479	81	172275	98.681	30.5368	52.57	59.3522	345	Yes
1034835	FD01873137	Typhimurium	Typhimurium	313	Pass	4921977	67	172703	96.707	25.129	51.82	58.8492	295	Yes
A54179	FD01873093	Typhimurium	Typhimurium	313	Pass	5145282	103	112473	98.447	24.6722	51.73	59.4078	307	Yes
D48804	FD01872976	Typhimurium	Typhimurium	313	Pass	4915690	69	172231	95.65	33.714	52.64	59.1058	316	Yes
BVI17Y	FR10241984	Typhimurium	Typhimurium	313	Pass	4789978	194	51731	94.166	34.8165	50.97	58.0956	363	Yes
BKQB17	FD01873407	Typhimurium	Typhimurium	313	Pass	4862367	262	35532	95.557	16.7275	51.76	58.9909	322	Yes
A32380	FD01875462	Typhimurium	Typhimurium	313	Pass	5104542	73	172213	98.644	43.4731	51.43	59.242	314	Yes
BHADUG	FR10242047	Typhimurium	Typhimurium	19	Pass	4848875	60	185247	94.361	28.2542	51.53	58.2093	363	Yes
A44493	FD01875720	Typhimurium	Typhimurium	313	Pass	5011301	68	149424	98.517	34.2912	51.97	59.3106	310	Yes
D24570	FD01875594	Typhimurium	Typhimurium	313	Pass	5019121	70	172226	98.644	29.0202	52.12	59.4023	310	Yes
A58539	FD01873072	Typhimurium	Typhimurium	313	Pass	5041962	88	149430	98.197	29.9652	52.26	59.2579	305	Yes
A33211	FD01875575	Typhimurium	Typhimurium	313	Pass	5010628	76	150162	98.52	105.81	51.96	59.4462	347	Yes
BHABX1	FR10242083	Typhimurium	Typhimurium	313	Pass	4927504	61	216017	96.891	62.0521	51.48	59.2669	362	Yes
A6224	FD01873037	Typhimurium	Typhimurium	313	Pass	4949170	95	149207	96.486	47.9639	52.4	58.6015	307	Yes
BKQJ7X	FR10242037	Typhimurium	Typhimurium	313	Pass	4925010	56	222917	96.838	64.2032	51.68	58.9238	361	Yes
A58358	FD01873056	Typhimurium	Typhimurium	313	Pass	4964485	65	167207	97.607	45.1393	52.32	59.0801	304	Yes
A31472	FD01875658	Species	Typhimurium	313	Pass	5021442	62	187873	98.657	31.0382	52.56	59.2505	313	Yes
D29359	FD01875486	Typhimurium	Typhimurium	19	Pass	4824006	67	198673	94.383	33.1074	51.48	58.9439	310	Yes
BKQ45H	FD01873286	Typhimurium	Typhimurium	313	Pass	4917573	77	182676	96.683	38.402	51.52	59.2091	303	Yes
D5908	FD01873013	Typhimurium	Typhimurium	313	Pass	4950075	84	149391	96.538	39.991	53.57	59.0468	306	Yes
A58223	FD01873088	Typhimurium	Typhimurium	313	Pass	4928927	71	172926	96.907	27.4259	52.09	59.2003	302	Yes
D39462	FD01875672	Typhimurium	Typhimurium	313	Pass	5020775	72	152309	98.722	30.5301	52.97	59.301	308	Yes
1012218	FD01875798	Typhimurium	Typhimurium	313	Pass	4924002	69	149419	96.825	34.1394	53.17	59.2095	309	Yes
A41439	FD01875643	Typhimurium	Typhimurium	313	Pass	4907367	62	222532	96.496	50.6228	53.04	59.0358	310	Yes
D41457	FD01875729	Typhimurium	Typhimurium	313	Pass	5110194	262	33855	95.885	13.5606	51.6	58.9523	316	Yes
BHAB36	FR10241927	Typhimurium	Typhimurium	313	Pass	4919218	77	129401	96.717	88.2325	51.8	58.3948	362	Yes
A30581	FD01875645	Typhimurium	Typhimurium	313	Pass	4947309	124	97882	96.369	36.2641	52.32	59.0378	308	Yes
D55910	FD01873048	Typhimurium	Typhimurium	313	Pass	4928622	58	196335	96.91	60.501	52.7	59.2924	301	Yes
A32950	FD01875543	Typhimurium	Typhimurium	313	Pass	4894646	179	51803	96.244	31.2805	51.6	59.3341	317	Yes
A59029	FD01873063	Typhimurium	Typhimurium	313	Pass	4922040	77	145929	96.782	61.5788	52.21	59.0783	304	Yes
BLV1J2	FD01873242	Typhimurium	Typhimurium	313	Pass	4965498	73	222735	97.646	29.0429	52.39	59.2571	340	Yes
D38810	FD01875699	Species	Typhimurium	313	Pass	5015025	64	222743	98.603	37.4417	52.72	59.3151	307	Yes
380	FD01873019	Species	Typhimurium	302	Pass	4863242	71	173142	94.765	27.0644	52.56	58.8705	324	Yes
BHA3PT	FD01873261	Typhimurium	Typhimurium	313	Pass	4930854	64	172257	96.954	50.9157	52.2	59.0661	290	Yes
D54227	FD01873042	Species	Typhimurium	313	Pass	4949908	83	172223	96.592	32.519	52.26	59.1079	302	Yes
A43714	FD01875656	Typhimurium	Typhimurium	313	Pass	4954770	74	176772	96.681	36.9287	52.87	59.0142	306	Yes
A54509	FD01873132	Species	Typhimurium	313	Pass	4922372	78	124872	96.784	31.5621	52.33	59.3027	305	Yes
9564	FD01873001	Typhimurium	Typhimurium	313	Pass	4790290	75	149252	93.223	32.9706	52.36	59.0863	309	Yes
A3991	FD01872946	Typhimurium	Typhimurium	313	Pass	4963943	81	176963	96.63	37.0088	51.88	59.13	308	Yes
BHA4VF	FD01873252	Typhimurium	Typhimurium	313	Pass	5008937	65	176050	98.482	42.9269	51.89	59.3318	302	Yes
BVI1B4	FR10241987	Typhimurium	Typhimurium	302	Pass	4898531	58	178614	95.452	131.918	52.17	58.7411	360	Yes
BKQIHV	FR10242003	Typhimurium	Typhimurium	313	Pass	4898168	198	53502	96.315	43.3928	50.71	58.4115	360	Yes
616	FD01873036	Species	Typhimurium	313	Pass	4960044	71	172233	96.566	48.9255	50.93	59.1253	303	Yes
BHA1CN	FD01873346	Typhimurium	Typhimurium	313	Pass	4966164	61	222878	96.63	28.4922	51.94	58.959	311	Yes
A46322	FD01875789	Typhimurium	Typhimurium	313	Pass	5107092	79	172170	98.546	28.0807	51.87	59.2738	315	Yes
A55284	FD01873044	Typhimurium	Typhimurium	313	Pass	4795953	139	74951	94.301	17.3597	53.44	59.3014	283	Yes
BHATQ2	FR10242085	Typhimurium	Typhimurium	3257	Pass	4809987	104	119754	94.582	30.1522	50.57	58.8135	360	Yes
D38317	FD01875675	Typhimurium	Typhimurium	313	Pass	5019489	67	173096	98.701	36.1392	52.54	59.2827	308	Yes
A36472	FD01875587	Species	Typhimurium	313	Pass	5013130	88	129985	98.569	38.6863	52.12	59.4641	289	Yes
BKQ141	FD01875739	Typhimurium	Typhimurium	313	Pass	5011989	63	217235	98.542	33.5456	52.66	59.4147	309	Yes
D29223	FD01875606	Typhimurium	Typhimurium	19	Pass	4776704	147	61946	93.389	31.0805	51.84	59.1277	311	Yes
BKQ1FM	FD01873207	Typhimurium	Typhimurium	313	Pass	5038669	91	118158	98.358	30.1598	51.44	59.3944	305	Yes
A31893	FD01875674	Typhimurium	Typhimurium	313	Pass	5020329	65	172269	98.718	40.7431	52.72	59.2761	308	Yes
D50465	FD01873109	Species	Typhimurium	313	Pass	4999373	68	149462	98.303	28.9391	52.33	59.4276	305	Yes
1025181	FD01873139	Typhimurium	Typhimurium	313	Pass	4810704	100	115434	94.598	20.3285	50.73	58.8788	296	Yes
A30352	FD01875548	Typhimurium	Typhimurium	313	Pass	4928844	166	54591	96.903	26.8833	52.44	59.478	309	Yes
BHAEJH	FD01873366	Typhimurium	Typhimurium	313	Pass	4917420	96	119583	96.675	24.5419	51.86	58.6687	306	Yes
BKQ48B	FD01873318	Typhimurium	Typhimurium	313	Pass	4754100	413	19316	93.377	18.0978	48.58	59.5373	289	Yes
A27070	FD01875576	Typhimurium	Typhimurium	19	Pass	4838522	93	96893	93.055	24.2636	51.77	59.3373	305	Yes
A27697	FD01875563	Species	Typhimurium	313	Pass	4737867	199	49136	93.073	15.2229	53.93	59.4611	294	Yes
BKQCNH	FD01873281	Typhimurium	Typhimurium	313	Pass	5059370	59	222748	98.65	49.6276	51.77	59.2498	307	Yes
D45280	FD01872970	Typhimurium	Typhimurium	313	Pass	4925018	80	119059	96.846	18.9797	52.29	59.0732	320	Yes
A33306	FD01875591	Typhimurium	Typhimurium	313	Pass	5004123	107	106324	98.393	29.4542	52.68	59.4781	301	Yes
BHATW9	FR10242044	Typhimurium	Typhimurium	313	Pass	5012621	53	225917	98.565	96.797	51.6	59.2775	358	Yes
BKQN8E	FD01873333	Typhimurium	Typhimurium	313	Pass	4831569	75	149302	94.983	28.5116	52.09	58.4321	311	Yes
A29755	FD01875604	Typhimurium	Typhimurium	313	Pass	4981559	102	84543	97.955	87.9195	52.36	59.4156	354	Yes
A54165	FD01873101	Species	Typhimurium	313	Pass	5149178	79	178875	98.548	25.6037	52.24	59.36	348	Yes
BHAT8X	FR10241933	Typhimurium	Typhimurium	313	Pass	4889212	223	39986	96.099	30.635	50.85	58.9756	362	Yes
D28874	FD01875577	Typhimurium	Typhimurium	313	Pass	4971396	57	201958	97.753	35.2863	52.2	59.1902	317	Yes
BHA350	FD01873159	Typhimurium	Typhimurium	313	Pass	4919932	84	145817	96.745	23.7068	53.05	58.9885	305	Yes
BKQJW3	FR10242051	Typhimurium	Typhimurium	313	Pass	4920235	73	149430	96.64	46.9564	51.27	58.663	363	Yes
A23954	FD01875599	Typhimurium	Typhimurium	313	Pass	4951788	88	112536	97.369	27.0264	51.74	59.3853	310	Yes
BKQ92T	FD01873291	Typhimurium	Typhimurium	3257	Pass	4933918	64	222735	97.019	37.9041	51.04	59.23	300	Yes
2701	FD01873021	Typhimurium	Typhimurium	313	Pass	5050108	84	172248	96.498	26.9437	52.58	58.3451	349	Yes
1014114	FD01873166	Typhimurium	Typhimurium	313	Pass	4833147	73	121950	95.036	21.8459	52.91	59.3873	301	Yes
A58980	FD01875770	Typhimurium	Typhimurium	313	Pass	5099833	89	149366	98.389	31.4774	52.43	59.2484	314	Yes
A32443	FD01875582	Typhimurium	Typhimurium	313	Pass	4893547	170	54043	95.376	34.0391	53.16	59.5198	306	Yes
BHAML5	FR10241995	Typhimurium	Typhimurium	313	Pass	4907929	118	95482	96.49	73.6499	51.49	58.3996	363	Yes
A32691	FD01875625	Typhimurium	Typhimurium	313	Pass	5009589	82	121943	98.507	30.3998	52.07	59.4741	313	Yes
A58874	FD01873087	Typhimurium	Typhimurium	313	Pass	4852870	187	51965	94.702	32.3771	49.13	59.4184	291	Yes
A31812	FD01875690	Typhimurium	Typhimurium	313	Pass	5013782	59	225660	98.588	42.9753	52.4	59.2688	307	Yes
BHAD29	FD01873334	Typhimurium	Typhimurium	313	Pass	4919343	146	75856	96.081	22.7037	51.91	59.3466	309	Yes
1034730	FD01875753	Typhimurium	Typhimurium	313	Pass	5004851	78	169612	98.413	28.2169	52.93	59.3785	310	Yes
A28829	FD01875579	Typhimurium	Typhimurium	19	Pass	4773903	55	150164	93.164	33.4914	53.1	59.3077	289	Yes
A6901	FD01875779	Typhimurium	Typhimurium	313	Pass	4930617	58	196032	96.955	42.1002	52.2	58.9594	314	Yes
D5409	FD01872966	Typhimurium	Typhimurium	313	Pass	4827943	148	59504	93.982	19.7159	52.01	58.5276	310	Yes
1016835	FD01875751	Typhimurium	Typhimurium	313	Pass	4889524	41	376663	96.142	35.0241	52.53	58.8521	307	Yes
1033782	FD01873224	Typhimurium	Typhimurium	2080	Pass	4923826	61	172421	96.819	35.8962	51.82	58.9257	308	Yes
A55162	FD01873068	Typhimurium	Typhimurium	313	Pass	4964484	93	120853	97.602	25.825	51.59	59.3649	306	Yes
BKQNIS	FD01873381	Typhimurium	Typhimurium	313	Pass	4923098	74	169657	96.808	27.4907	51.88	59.1118	308	Yes
A30412	FD01875644	Species	Typhimurium	313	Pass	5017964	68	270660	98.667	38.105	52.84	59.2424	302	Yes
D1666	FD01872950	Species	Typhimurium	313	Pass	4920770	255	36223	95.724	13.0373	52.31	58.8665	309	Yes
460	FD01872964	Species	Typhimurium	313	Pass	5007790	85	172266	96.654	34.8071	52.13	59.0742	309	Yes
1013851	FD01873220	Typhimurium	Typhimurium	313	Pass	4929420	55	182704	96.926	30.9425	52.5	59.0082	305	Yes
A53047	FD01872984	Typhimurium	Typhimurium	313	Pass	5104427	83	129650	98.511	29.75	51.89	59.305	316	Yes
BKQAY3	FD01873298	Typhimurium	Typhimurium	3257	Pass	4977487	66	222519	97.033	42.2481	52.09	58.9385	305	Yes
D40369	FD01875665	Typhimurium	Typhimurium	313	Pass	4926333	56	172914	96.87	37.6079	52.83	59.115	308	Yes
D51736	FD01873060	Typhimurium	Typhimurium	313	Pass	4927378	70	149409	96.889	31.1593	53.42	59.2481	290	Yes
A55220	FD01873052	Typhimurium	Typhimurium	313	Pass	4975049	75	172245	97.823	26.3894	52.13	59.3715	305	Yes
1016595	FD01875735	Typhimurium	Typhimurium	313	Pass	4922708	66	182676	96.796	32.1484	53.23	59.1757	310	Yes
A46276	FD01875781	Typhimurium	Typhimurium	313	Pass	5019133	64	182690	98.698	30.1724	52.18	59.2955	312	Yes
A23979	FD01875470	Typhimurium	Typhimurium	313	Pass	5188209	72	172911	98.63	39.2173	51.65	59.2142	314	Yes
A56804	FD01873058	Typhimurium	Typhimurium	313	Pass	4929183	62	225666	96.925	49.6033	51.9	59.3293	307	Yes
BAP4QA	FD01873319	Typhimurium	Typhimurium	313	Pass	4898112	88	149305	96.312	44.4486	52.38	59.1953	304	Yes
D20533	FD01875583	Typhimurium	Typhimurium	313	Pass	4989264	156	73301	98.107	20.3383	52.11	59.4635	316	Yes
D44976	FD01875827	Typhimurium	Typhimurium	313	Pass	5015511	68	222520	98.622	35.5919	52.28	59.2935	314	Yes
A4155	FD01873005	Typhimurium	Typhimurium	313	Pass	4995071	93	103694	96.49	23.4971	52.6	58.6261	309	Yes
BKQABZ	FD01873251	Typhimurium	Typhimurium	3257	Pass	4935934	61	222949	97.058	38.9475	51.12	59.136	306	Yes
D50552	FD01873411	Typhimurium	Typhimurium	19	Pass	4815243	50	245712	93.574	20.0417	51.99	58.8803	308	Yes
1038652	FD01873216	Typhimurium	Typhimurium	313	Pass	4893713	114	84048	96.141	22.4609	51.76	59.109	308	Yes
1029152	FD01875736	Typhimurium	Typhimurium	313	Pass	5015018	70	172904	98.607	30.3237	52.96	59.3086	312	Yes
D5255	FD01872974	Typhimurium	Typhimurium	19	Pass	4857851	81	105770	93.551	30.8072	52.44	58.7416	310	Yes
CAAEWL	FR10241930	Typhimurium	Typhimurium	313	Pass	4816137	355	24371	94.664	17.898	51.13	58.3865	363	Yes
A46685	FD01875733	Typhimurium	Typhimurium	313	Pass	5086428	149	69698	98.152	30.0889	51.61	59.2943	314	Yes
CAA21L	FR10241963	Typhimurium	Typhimurium	313	Pass	4899026	263	36801	96.324	30.039	50.45	59.3053	360	Yes
D51992	FD01873123	Typhimurium	Typhimurium	313	Pass	4825186	87	126223	94.77	20.5662	52.63	59.3762	306	Yes
A51975	FD01873023	Typhimurium	Typhimurium	313	Pass	5002325	104	101944	98.364	30.0546	52.18	59.2836	313	Yes
A53562	FD01873118	Typhimurium	Typhimurium	313	Pass	4917798	60	185224	96.689	36.8532	52.76	59.2687	338	Yes
A29404	FD01875546	Typhimurium	Typhimurium	313	Pass	4882215	128	81391	95.087	22.7187	51.87	59.388	315	Yes
D45532	FD01873010	Typhimurium	Typhimurium	313	Pass	4982068	60	167999	97.969	41.8404	51.8	59.2542	313	Yes
BKQ3M9	FD01873143	Typhimurium	Typhimurium	313	Pass	4917224	80	121931	96.614	20.147	52.26	59.292	304	Yes
A46139	FD01875702	Species	Typhimurium	313	Pass	5006041	92	120852	98.424	35.1904	52.5	59.3135	314	Yes
A58186	FD01873096	Typhimurium	Typhimurium	313	Pass	5017354	69	182548	98.657	30.4732	52.36	59.447	302	Yes
D53197	FD01873082	Typhimurium	Typhimurium	2080	Pass	4930247	57	172224	96.949	29.9676	52.36	59.1752	306	Yes
BHAA5Z	FD01873312	Typhimurium	Typhimurium	3257	Pass	4931340	71	173103	96.956	36.8757	52.21	59.1465	306	Yes
D27615	FD01875642	Species	Typhimurium	313	Pass	5014597	75	149302	98.606	38.0018	52.03	59.3428	304	Yes
BIP1GB	FD01873238	Typhimurium	Typhimurium	313	Pass	4910768	116	85073	96.564	28.7046	51.08	59.2298	301	Yes
BKR6BM	FR10242019	Typhimurium	Typhimurium	313	Pass	4894070	101	106442	96.235	52.7807	51.27	58.6761	362	Yes
1015481	FD01875807	Typhimurium	Typhimurium	313	Pass	4927311	67	172247	96.802	36.6682	52.7	59.1577	312	Yes
BHB331	FD01873262	Typhimurium	Typhimurium	313	Pass	4923178	70	172223	96.805	38.4046	51.84	58.7208	305	Yes
A50108	FD01873380	Typhimurium	Typhimurium	313	Pass	4906983	71	150295	96.425	21.1337	52.26	58.757	310	Yes
D38327	FD01875661	Typhimurium	Typhimurium	313	Pass	5010544	81	145977	98.518	36.6174	52.57	59.3217	310	Yes
BHA7DG	FD01873243	Typhimurium	Typhimurium	313	Pass	4925365	71	182715	96.848	29.4162	52.47	59.1065	305	Yes
D1619	FD01875817	Typhimurium	Typhimurium	313	Pass	5228199	103	163290	96.586	24.631	52.14	58.8427	310	Yes
A26393	FD01875584	Species	Typhimurium	313	Pass	5267214	99	120858	98.357	24.0635	52.1	59.4377	318	Yes
BKQCVY	FD01873240	Typhimurium	Typhimurium	313	Pass	4920444	63	172914	96.64	36.5874	51.54	59.1721	302	Yes
1012855	FD01873150	Typhimurium	Typhimurium	313	Pass	5037397	71	172202	98.104	31.4012	52.48	59.4532	304	Yes
D45456	FD01872978	Typhimurium	Typhimurium	313	Pass	5010104	70	222716	98.516	48.8299	52.43	59.2386	309	Yes
BUV1C4	FR10242078	Typhimurium	Typhimurium	313	Pass	4928020	51	376663	96.893	80.3579	52.17	58.6287	358	Yes
A49496	FD01875788	Typhimurium	Typhimurium	313	Pass	4907437	54	222511	96.5	31.8853	52.14	58.6503	315	Yes
A54588	FD01873073	Typhimurium	Typhimurium	313	Pass	4927310	60	172914	96.893	25.9917	52	59.1483	307	Yes
A54457	FD01875786	Species	Typhimurium	313	Pass	5011191	66	222716	98.535	32.8515	52.62	59.2818	321	Yes
A58798	FD01875809	Typhimurium	Typhimurium	313	Pass	5015182	58	187964	98.609	29.0353	52.55	59.263	312	Yes
CAAEY7	FR10242002	Typhimurium	Typhimurium	313	Pass	4773217	264	30911	92.861	25.3274	50.99	59.0538	363	Yes
BHADR9	FR10242029	Typhimurium	Typhimurium	313	Pass	4935683	57	186814	97.027	59.166	50.72	58.9514	359	Yes
1029694	FD01875768	Typhimurium	Typhimurium	313	Pass	5016621	60	191319	98.642	28.0003	52.96	59.3193	313	Yes
1029692	FD01875752	Typhimurium	Typhimurium	313	Pass	4901148	72	172261	96.115	26.1766	53.13	58.9033	311	Yes
A32508	FD01875566	Typhimurium	Typhimurium	313	Pass	4960712	149	62873	97.53	35.6194	50.82	59.5065	302	Yes
A28190	FD01875605	Typhimurium	Typhimurium	313	Pass	5167367	144	75025	98.214	37.0006	52.44	59.454	305	Yes
D54530	FD01873012	Typhimurium	Typhimurium	19	Pass	4917441	49	257584	93.985	32.3547	52.16	58.9617	309	Yes
A29648	FD01875612	Typhimurium	Typhimurium	313	Pass	4957874	92	120850	97.469	28.5793	52.93	59.4155	297	Yes
BHAR1J	FR10242011	Typhimurium	Typhimurium	313	Pass	4891824	177	60614	96.171	67.0642	51.07	58.4185	361	Yes
A54667	FD01873116	Typhimurium	Typhimurium	313	Pass	5017398	72	172234	98.655	27.7136	52	59.3663	309	Yes
BKQ4AV	FD01873278	Typhimurium	Typhimurium	313	Pass	4913456	81	150207	96.593	42.9282	51.98	59.4011	304	Yes
393	FD01872987	Species	Typhimurium	313	Pass	4916611	146	73597	95.913	15.5114	52.09	58.9035	315	Yes
134Q196	FD01873338	Typhimurium	Typhimurium	313	Pass	4825961	62	149430	93.235	25.0105	51.78	58.7233	310	Yes
D50366	FD01873133	Typhimurium	Typhimurium	313	Pass	4918667	104	90596	96.693	30.6813	52.17	59.4332	305	Yes
BKQ511	FD01873309	Typhimurium	Typhimurium	313	Pass	5095893	73	182714	98.585	42.4446	51.87	59.3851	303	Yes
BKQS62	FD01873365	Typhimurium	Typhimurium	313	Pass	4921689	68	172899	96.76	26.6978	51.87	58.6674	312	Yes
A48992	FD01875820	Species	Typhimurium	313	Pass	4984610	79	145877	96.853	23.13	52.87	58.8847	312	Yes
D56112	FD01873039	Typhimurium	Typhimurium	313	Pass	4793920	310	26411	94.19	38.7536	50.76	59.2507	301	Yes
1016751	FD01873195	Typhimurium	Typhimurium	313	Pass	5018582	72	172926	98.683	27.7241	51.42	59.2772	306	Yes
BHA87A	FD01873303	Typhimurium	Typhimurium	3257	Pass	4930147	66	196040	96.944	40.856	52.28	59.2847	305	Yes
1016251	FD01875759	Typhimurium	Typhimurium	313	Pass	5014858	64	172423	98.607	34.7619	52.8	59.3458	311	Yes
A46303	FD01875796	Typhimurium	Typhimurium	313	Pass	5110986	66	187985	98.671	39.2184	52.39	59.2575	314	Yes
10687	FD01872989	Typhimurium	Typhimurium	313	Pass	4967121	71	176788	96.704	46.1739	52.28	58.8979	304	Yes
A32874	FD01875622	Typhimurium	Typhimurium	313	Pass	4981016	192	52731	97.941	29.5141	52.21	59.4892	307	Yes
D41847	FD01875688	Typhimurium	Typhimurium	313	Pass	5014747	67	172277	98.607	35.8697	52.62	59.2884	311	Yes
701	FD01875317	Typhimurium	Typhimurium	313	Pass	4966784	71	225664	96.693	48.3139	51.9	59.1702	305	Yes
BHAA75	FD01873400	Typhimurium	Typhimurium	313	Pass	4907742	63	172908	96.503	31.6751	51.33	58.8156	312	Yes
D52335	FD01873091	Typhimurium	Typhimurium	313	Pass	5019327	57	348969	98.699	61.4128	52.11	59.3554	308	Yes
D27475	FD01875650	Typhimurium	Typhimurium	19	Pass	4818254	45	205365	93.113	39.8122	52.52	58.9815	312	Yes
BHACPZ	FD01873257	Typhimurium	Typhimurium	313	Pass	4910625	50	225668	96.562	48.5977	51.62	59.0736	305	Yes
A28792	FD01875565	Species	Typhimurium	19	Pass	4831572	100	103686	91	31.5763	53.74	59.1969	291	Yes
D20601	FD01875631	Typhimurium	Typhimurium	313	Pass	4898885	146	56365	95.666	31.8209	50.7	59.3998	301	Yes
A50152	FD01873379	Typhimurium	Typhimurium	313	Pass	5006830	74	170976	98.427	23.4851	51.9	59.2057	309	Yes
1023464	FD01873202	Typhimurium	Typhimurium	313	Pass	5000400	60	172274	98.315	30.3614	51.92	59.2842	309	Yes
BKQRVC	FD01873372	Typhimurium	Typhimurium	313	Pass	4905474	97	98297	96.463	19.2821	51.8	59.3779	309	Yes
D49695	FD01873395	Typhimurium	Typhimurium	19	Pass	4668731	44	276225	91.297	24.8811	51.44	58.4731	302	Yes
BHAU8B	FR10242013	Typhimurium	Typhimurium	313	Pass	4893318	126	81598	96.209	68.5506	51.2	58.7032	362	Yes
BHA1F1	FD01873330	Typhimurium	Typhimurium	313	Pass	4923863	69	149423	96.789	23.7517	51.75	58.6897	311	Yes
1018816	FD01873140	Typhimurium	Typhimurium	313	Pass	4940245	69	149419	97.102	26.9351	52.44	59.3447	296	Yes
A48916	FD01875828	Typhimurium	Typhimurium	313	Pass	4963696	69	149308	97.609	35.0312	52.56	59.3055	313	Yes
D42435	FD01875725	Typhimurium	Typhimurium	313	Pass	4888986	128	84543	94.237	27.1548	52.04	59.2988	310	Yes
BAP4NZ	FD01875746	Typhimurium	Typhimurium	313	Pass	5011917	66	267457	98.553	36.8399	52.77	59.3061	313	Yes
A50493	FD01872959	Typhimurium	Typhimurium	313	Pass	5020401	176	60599	97.709	15.9513	52.07	59.2387	318	Yes
1012800	FD01873197	Typhimurium	Typhimurium	313	Pass	4911060	63	172906	96.561	32.9805	51.9	58.8437	306	Yes
A53978	FD01873363	Typhimurium	Typhimurium	313	Pass	4917333	59	172926	96.667	27.6425	52.04	58.5196	312	Yes
BKQ7LF	FD01873385	Typhimurium	Typhimurium	313	Pass	4990151	113	115254	98.088	17.6608	51.79	59.1758	311	Yes
BKQQSL	FR10242099	Typhimurium	Typhimurium	313	Pass	4896680	99	100145	96.286	47.4269	51.03	58.627	362	Yes
BKQ9W8	FD01873310	Typhimurium	Typhimurium	313	Pass	4966110	93	101993	97.634	31.1762	51.11	59.4424	301	Yes
A58249	FD01873035	Species	Typhimurium	313	Pass	4922396	61	172253	96.784	47.1634	51.75	58.9793	305	Yes
BKQ480	FD01873294	Typhimurium	Typhimurium	313	Pass	4921786	65	185188	96.776	64.2205	50.89	59.1226	304	Yes
D52032	FD01873378	Typhimurium	Typhimurium	19	Pass	4781644	42	222897	93.268	25.3686	51.91	58.2389	310	Yes
A36785	FD01875518	Typhimurium	Typhimurium	313	Pass	5015572	61	222531	98.619	57.8711	51.51	59.2511	315	Yes
D8585	FD01872996	Typhimurium	Typhimurium	313	Pass	5006427	83	152669	96.623	37.3908	51.92	59.0186	308	Yes
BHAM2Y	FR10241973	Typhimurium	Typhimurium	313	Pass	4934599	156	68226	97.029	47.2242	50.23	59.2919	360	Yes
1029693	FD01875760	Typhimurium	Typhimurium	313	Pass	4928301	54	225680	96.894	33.7566	53	58.8866	311	Yes
BKQFQV	FR10242086	Typhimurium	Typhimurium	313	Pass	5019038	58	172933	98.671	43.0597	51.06	59.2245	362	Yes
A58166	FD01873112	Species	Typhimurium	19	Pass	4878198	60	172244	94.221	33.1016	53.09	59.1661	295	Yes
A30601	FD01875556	Typhimurium	Typhimurium	313	Pass	4948873	93	118205	97.303	134.588	52.95	59.535	349	Yes
BIP1HJ	FD01873292	Typhimurium	Typhimurium	313	Pass	5047173	64	188066	98.669	51.3202	51.32	59.263	306	Yes
BHA3E4	FD01873326	Typhimurium	Typhimurium	313	Pass	5003321	93	112484	98.371	38.4168	52.03	59.424	302	Yes
A51439	FD01873015	Typhimurium	Typhimurium	313	Pass	4913569	95	112513	96.607	25.9599	52.19	59.1646	317	Yes
BKQVRP	FR10241961	Typhimurium	Typhimurium	313	Pass	4808164	93	124902	94.537	107.933	51.99	58.4107	359	Yes
A32516	FD01875558	Species	Typhimurium	313	Pass	4974065	143	75284	97.8	34.4897	51.3	59.3155	316	Yes
D50558	FD01873085	Typhimurium	Typhimurium	313	Pass	4878941	79	149296	95.892	29.3607	52.46	59.2766	305	Yes
D50393	FD01873125	Typhimurium	Typhimurium	313	Pass	4995975	88	102016	98.151	24.0594	52.58	59.391	341	Yes
BHAIYA	FD01873191	Typhimurium	Typhimurium	313	Pass	4769319	91	103907	93.742	20.3238	52.43	58.8793	307	Yes
D45887	FD01873026	Typhimurium	Typhimurium	313	Pass	5021053	68	172925	98.733	36.3726	52.48	59.29	309	Yes
BHACY3	FR10242075	Typhimurium	Typhimurium	313	Pass	4916826	78	126789	96.667	66.2878	51.22	58.8103	361	Yes
D53099	FD01873090	Typhimurium	Typhimurium	313	Pass	4979302	60	227956	97.916	35.2942	51.9	59.3419	309	Yes
BHATUX	FR10242021	Typhimurium	Typhimurium	313	Pass	4922527	66	149431	96.667	47.9674	51.26	58.5045	363	Yes
1018978	FD01875814	Typhimurium	Typhimurium	313	Pass	4918985	74	149305	96.703	29.3945	52.44	59.1825	312	Yes
8247	FD01875749	Typhimurium	Typhimurium	313	Pass	4914768	108	97174	95.952	26.9634	52.2	59.2465	310	Yes
BVT16X	FR10241945	Typhimurium	Typhimurium	313	Pass	4874071	207	48410	95.823	37.3543	51.25	58.4171	362	Yes
D46638	FD01873396	Typhimurium	Typhimurium	313	Pass	5112373	79	145638	98.533	24.2648	51.2	59.3251	309	Yes
D42145	FD01875713	Typhimurium	Typhimurium	313	Pass	4930081	53	188115	96.946	33.7136	52.25	59.0878	313	Yes
1027613	FD01873163	Typhimurium	Typhimurium	313	Pass	5108628	83	149263	98.567	21.0157	52.63	59.3292	305	Yes
BHAC7L	FR10242023	Typhimurium	Typhimurium	313	Pass	4928776	90	120848	96.859	44.0422	51.07	58.6639	362	Yes
BHAS5G	FR10242084	Typhimurium	Typhimurium	313	Pass	5062882	58	222531	96.779	66.0808	51.55	59.0617	360	Yes
1030582	FD01875776	Typhimurium	Typhimurium	313	Pass	4927207	58	225934	96.886	27.3509	51.88	58.8237	311	Yes
BHA1BP	FD01873152	Typhimurium	Typhimurium	313	Pass	4925899	69	182739	96.858	31.1867	52.86	59.0811	301	Yes
D48732	FD01873404	Typhimurium	Typhimurium	313	Pass	5011742	60	172257	98.547	29.503	51.85	59.258	311	Yes
A51114	FD01872983	Typhimurium	Typhimurium	313	Pass	4810041	139	75029	94.567	16.5311	52.08	59.1908	330	Yes
BVT10H	FD01873414	Typhimurium	Typhimurium	313	Pass	5003824	118	90597	98.294	22.3003	51.84	59.3457	309	Yes
D27142	FD01875685	Species	Typhimurium	313	Pass	5011134	74	149431	98.514	44.3703	52.46	59.2999	311	Yes
D53034	FD01873098	Typhimurium	Typhimurium	313	Pass	4932532	55	172256	96.995	29.095	52.5	59.2239	306	Yes
D51708	FD01873076	Typhimurium	Typhimurium	313	Pass	5004985	68	124857	98.416	31.5246	52.08	59.2702	310	Yes
A55654	FD01873099	Typhimurium	Typhimurium	313	Pass	5010312	75	172894	98.517	37.569	53.14	59.4156	293	Yes
1039181	FD01873176	Typhimurium	Typhimurium	313	Pass	4914553	105	97005	96.619	22.7448	50.91	58.7965	301	Yes
D44930	FD01875741	Typhimurium	Typhimurium	19	Pass	4767903	133	70251	93.312	20.6619	52.37	58.8993	322	Yes
A32964	FD01875614	Species	Typhimurium	313	Pass	4986280	172	57210	98.044	29.8505	51.74	59.3881	308	Yes
BHATC5	FR10242070	Typhimurium	Typhimurium	313	Pass	4931219	62	172926	96.964	41.6876	51.28	58.7637	362	Yes
BKQ902	FR10241962	Typhimurium	Typhimurium	3257	Pass	4867112	242	43084	95.698	86.2609	50.97	58.8894	360	Yes
D45927	FD01872947	Typhimurium	Typhimurium	313	Pass	4926364	52	222532	96.869	38.393	52.28	58.973	311	Yes
BKQC0Z	FD01873250	Typhimurium	Typhimurium	313	Pass	5108419	75	225064	98.59	32.1748	51.69	59.2556	303	Yes
BVI167	FR10241976	Typhimurium	Typhimurium	313	Pass	4858399	166	64369	95.528	69.5744	51.76	58.2315	359	Yes
1013348	FD01873174	Typhimurium	Typhimurium	313	Pass	4913159	81	129360	96.611	21.0737	52.8	58.7468	303	Yes
A28941	FD01875636	Typhimurium	Typhimurium	313	Pass	4975356	110	112516	97.822	43.2492	53.16	59.3985	299	Yes
CAAE9J	FR10241979	Typhimurium	Typhimurium	313	Pass	4884818	179	51648	96.035	42.4295	51.01	58.5348	363	Yes
BKQDIT	FD01873239	Typhimurium	Typhimurium	313	Pass	4740006	72	145963	93.204	42.4203	50.77	59.2074	301	Yes
BHA4TT	FD01873244	Typhimurium	Typhimurium	313	Pass	5007319	71	185228	98.459	51.7489	50.27	59.4151	299	Yes
A26780	FD01875578	Species	Typhimurium	302	Pass	4961243	64	150205	95.374	78.1904	52.47	59.1791	350	Yes
BHAJL1	FR10241971	Typhimurium	Typhimurium	313	Pass	4868503	250	38738	95.614	31.9323	50.42	58.7001	360	Yes
1014048	FD01875791	Typhimurium	Typhimurium	313	Pass	5019400	64	182673	98.696	28.3562	52.74	59.3522	311	Yes
A57652	FD01873097	Typhimurium	Typhimurium	313	Pass	5009193	72	172175	98.499	30.9305	52.04	59.3731	302	Yes
A50488	FD01872943	Species	Typhimurium	313	Pass	5003388	95	113663	98.371	37.1248	52.38	59.3047	306	Yes
A29109	FD01875629	Typhimurium	Typhimurium	313	Pass	4971632	235	42768	97.757	23.3115	52.11	59.5229	305	Yes
BKQLD7	FR10242028	Typhimurium	Typhimurium	313	Pass	4918093	68	161028	96.701	82.0906	51.32	58.5346	361	Yes
BHAEMR	FR10241964	Typhimurium	Typhimurium	313	Pass	4892240	160	60266	96.178	56.4595	50.98	58.4007	362	Yes
1037965	FD01873192	Typhimurium	Typhimurium	313	Pass	5011548	100	101994	98.481	17.8135	51.91	59.3635	308	Yes
1027070	FD01873155	Typhimurium	Typhimurium	313	Pass	4925543	62	172906	96.852	26.0772	52.23	59.0472	300	Yes
D42498	FD01875655	Typhimurium	Typhimurium	313	Pass	5112934	75	149424	98.648	38.7228	52.36	59.283	312	Yes
A24535	FD01875553	Species	Typhimurium	313	Pass	5002207	67	149429	98.35	29.2876	51.82	59.3605	296	Yes
BHA4HL	FD01873300	Typhimurium	Typhimurium	313	Pass	5012553	76	172248	98.566	32.7062	50.9	59.368	299	Yes
D52254	FD01873394	Typhimurium	Typhimurium	313	Pass	5070454	77	172834	96.83	28.7381	51.48	58.7628	307	Yes
1011349	FD01875799	Typhimurium	Typhimurium	313	Pass	5083970	80	172280	98.081	26.8904	52.73	59.3921	313	Yes
BHA7ZZ	FD01873360	Typhimurium	Typhimurium	313	Pass	5012631	91	121171	98.455	22.9577	51.75	59.237	309	Yes
D48013	FD01872960	Typhimurium	Typhimurium	313	Pass	5007591	79	125769	98.466	32.9803	51.73	59.2549	312	Yes
A23888	FD01875615	Typhimurium	Typhimurium	313	Pass	5031097	88	130400	98.086	36.4675	52.35	59.3709	311	Yes
D46548	FD01872951	Typhimurium	Typhimurium	313	Pass	4905215	112	100171	96.451	27.2659	51.82	58.8262	311	Yes
BHAEU9	FR10242094	Typhimurium	Typhimurium	313	Pass	4921582	54	271322	96.77	87.9925	52.16	58.9254	359	Yes
BLV1MU	FD01873279	Typhimurium	Typhimurium	313	Pass	4906091	75	149423	96.445	53.5924	51.74	59.408	303	Yes
BKQ6WS	FD01873236	Typhimurium	Typhimurium	313	Pass	4920555	63	217092	96.755	51.6451	51.43	59.2104	303	Yes
1005326	FD01875758	Typhimurium	Typhimurium	313	Pass	4930151	57	182774	96.943	39.1568	53.09	59.2272	311	Yes
A56524	FD01873339	Typhimurium	Typhimurium	313	Pass	4928740	64	172906	96.918	26.7766	52.07	59.1181	311	Yes
BVI1A7	FR10241985	Typhimurium	Typhimurium	313	Pass	4864217	123	77186	95.636	76.9674	51.25	58.5819	362	Yes
A51358	FD01872991	Species	Typhimurium	313	Pass	5002584	98	100426	98.346	38.5087	51.56	59.3333	311	Yes
BIP1CE	FD01873254	Typhimurium	Typhimurium	313	Pass	5058873	69	182671	98.495	39.7983	51.81	59.2554	306	Yes
A58031	FD01873065	Typhimurium	Typhimurium	313	Pass	4997786	64	222525	98.274	38.0563	52.06	59.2664	309	Yes
CAADZP	FR10241997	Typhimurium	Typhimurium	313	Pass	4794300	108	112701	94.264	57.0469	51.12	58.6539	363	Yes
D26178	FD01875613	Typhimurium	Typhimurium	313	Pass	4998969	132	75870	98.277	31.9922	52.69	59.4919	300	Yes
A53712	FD01873078	Species	Typhimurium	313	Pass	5016594	64	222529	98.642	37.5672	52.94	59.3562	344	Yes
BHADDJ	FD01873421	Typhimurium	Typhimurium	313	Pass	4921529	74	150113	96.774	33.9356	52.07	58.8766	312	Yes
BHA4KJ	FD01873237	Typhimurium	Typhimurium	313	Pass	4926028	61	172462	96.864	47.3172	50.83	59.394	301	Yes
A43530	FD01875664	Typhimurium	Typhimurium	19	Pass	4776292	41	192223	93.217	35.7273	52.6	58.9783	309	Yes
BHAEXG	FD01873405	Typhimurium	Typhimurium	313	Pass	4782088	65	149525	94.029	27.7071	52.29	59.1574	313	Yes
1024124	FD01875808	Typhimurium	Typhimurium	313	Pass	5014357	77	172245	98.599	34.2289	52.15	59.2621	315	Yes
A56912	FD01873121	Species	Typhimurium	313	Pass	5107935	86	149393	98.569	26.7703	51.85	59.3751	309	Yes
BKQM6N	FR10242069	Typhimurium	Typhimurium	313	Pass	5020287	65	182646	98.715	63.3373	50.69	59.2377	358	Yes
BHALTD	FR10241960	Typhimurium	Typhimurium	313	Pass	4762963	413	20421	93.599	22.8866	50.97	58.3424	363	Yes
BHAMYY	FR10241988	Typhimurium	Typhimurium	313	Pass	4873990	105	119166	95.808	69.3683	51.08	58.4742	362	Yes
D45818	FD01873356	Typhimurium	Typhimurium	19	Pass	4945883	59	198734	94.27	24.324	51.92	58.5524	314	Yes
D25907	FD01875628	Typhimurium	Typhimurium	313	Pass	4996349	126	86571	98.234	23.8215	52.57	59.4982	305	Yes
D44574	FD01875718	Typhimurium	Typhimurium	313	Pass	4995432	108	101985	98.218	29.0048	52.76	59.3202	311	Yes
4790	FD01873014	Species	Typhimurium	313	Pass	5048305	106	145963	96.449	35.7637	52.13	58.9903	309	Yes
D56455	FD01875824	Typhimurium	Typhimurium	313	Pass	5017821	72	150187	98.665	34.162	52.03	59.2659	314	Yes
BKQAJ4	FD01873282	Typhimurium	Typhimurium	313	Pass	4930546	57	225674	96.931	42.7337	51.83	59.0356	307	Yes
BKQ7YX	FD01873377	Typhimurium	Typhimurium	313	Pass	4852790	96	102149	95.424	18.6207	52.06	58.7718	311	Yes
A57800	FD01873020	Typhimurium	Typhimurium	313	Pass	4919438	58	202242	96.748	37.9473	52.22	58.9332	312	Yes
BKQ5H9	FD01873317	Typhimurium	Typhimurium	313	Pass	4921612	65	182708	96.773	40.3775	52.66	59.0724	338	Yes
D55475	FD01873064	Typhimurium	Typhimurium	313	Pass	5011837	80	172925	98.537	26.1365	51.22	59.3164	302	Yes
A46514	FD01875813	Species	Typhimurium	313	Pass	4977582	69	185234	97.878	31.3994	52.26	59.3861	316	Yes
BHA4J7	FD01873276	Typhimurium	Typhimurium	313	Pass	5011287	60	217092	98.541	40.1447	52.62	59.3829	293	Yes
D24571	FD01875571	Typhimurium	Typhimurium	313	Pass	5015570	66	217112	98.625	31.1813	51.95	59.3572	307	Yes
BHA41Y	FD01873324	Species	Typhimurium	313	Pass	4927739	64	182692	96.893	59.807	51.9	59.2386	302	Yes
BHAE2E	FR10242015	Typhimurium	Typhimurium	313	Pass	4880752	193	47507	95.971	34.1294	50.96	58.3448	363	Yes
BNZ16J	FD01873420	Typhimurium	Typhimurium	313	Pass	4913656	87	145336	96.62	27.3364	51.56	58.778	301	Yes
D47477	FD01872944	Typhimurium	Typhimurium	313	Pass	5102109	117	98324	98.321	34.7236	51.36	59.2594	313	Yes
A29088	FD01875555	Typhimurium	Typhimurium	313	Pass	4723463	195	47651	92.836	16.7227	53.98	59.4329	295	Yes
CEE13Q	FR10242093	Typhimurium	Typhimurium	313	Pass	5016164	63	222526	98.622	82.5277	51.72	59.2371	360	Yes
1033022	FD01873354	Typhimurium	Typhimurium	313	Pass	4985064	92	172196	97.973	27.9023	51.38	59.3061	309	Yes
D46140	FD01873034	Typhimurium	Typhimurium	313	Pass	4936595	68	172921	97.047	44.7141	52.67	59.1651	314	Yes
BHAEEX	FR10241989	Typhimurium	Typhimurium	3257	Pass	4927580	71	149423	96.895	86.6892	51.33	58.8505	360	Yes
D49398	FD01873134	Typhimurium	Typhimurium	313	Pass	4962898	180	58595	95.717	25.2249	51.11	59.5517	294	Yes
A32678	FD01875585	Species	Typhimurium	313	Pass	5037667	125	73951	96.21	14.8536	51.65	59.3851	289	Yes
D23435	FD01875608	Typhimurium	Typhimurium	313	Pass	5008341	94	98417	98.467	26.9132	53.36	59.3341	299	Yes
BHAD3Z	FR10242101	Typhimurium	Typhimurium	313	Pass	4917783	63	202251	96.688	54.4929	51.09	58.8066	361	Yes
10993	FD01875773	Typhimurium	Typhimurium	313	Pass	4931979	69	182651	96.292	27.7394	52.44	59.1849	306	Yes
BKQB2K	FD01873235	Typhimurium	Typhimurium	313	Pass	5017288	62	172390	98.651	60.6157	51.9	59.3693	300	Yes
D36749	FD01875651	Typhimurium	Typhimurium	313	Pass	4929560	63	172927	96.847	47.025	52.75	59.1329	310	Yes
A47861	FD01875819	Typhimurium	Typhimurium	313	Pass	5018249	64	172931	98.673	31.1878	53.41	59.3325	308	Yes
D24427	FD01875554	Species	Typhimurium	313	Pass	5016675	71	172274	98.616	32.5012	51.71	59.3384	311	Yes
D50783	FD01873402	Typhimurium	Typhimurium	19	Pass	4880379	56	172276	94.235	24.4612	52.32	58.4158	310	Yes
A50722	FD01872967	Typhimurium	Typhimurium	313	Pass	4915753	70	167475	96.656	40.6155	52.12	58.9571	311	Yes
D46910	FD01872975	Typhimurium	Typhimurium	19	Pass	4856994	71	120857	93.367	38.234	51.68	59.0354	313	Yes
1029260	FD01875744	Typhimurium	Typhimurium	313	Pass	4925089	67	222734	96.841	34.3707	50.96	59.0678	304	Yes
A57840	FD01873004	Typhimurium	Typhimurium	313	Pass	4993915	58	172920	98.197	39.7369	52.05	59.3003	315	Yes
A32449	FD01875567	Typhimurium	Typhimurium	19	Pass	4789754	77	153538	93.723	87.6476	51.93	59.2119	348	Yes
1166	FD01872948	Species	Typhimurium	313	Pass	5061612	84	176773	96.638	49.3992	51.77	59.0204	306	Yes
D47857	FD01873000	Species	Typhimurium	313	Pass	4923760	89	134521	96.753	18.1994	52.36	58.6558	317	Yes
BHA4LV	FD01873268	Typhimurium	Typhimurium	313	Pass	4932631	60	189681	96.989	48.0233	51.54	59.2511	298	Yes
BHACMV	FD01873266	Typhimurium	Typhimurium	313	Pass	4921876	50	376668	96.78	61.9878	52.01	58.8075	304	Yes
BHA3LM	FD01873246	Typhimurium	Typhimurium	313	Pass	5052840	142	62698	97.738	27.3417	49.27	59.4714	294	Yes
D29385	FD01875510	Species	Typhimurium	313	Pass	5116940	75	172925	98.596	24.5591	51.55	59.237	315	Yes
D26149	FD01875580	Typhimurium	Typhimurium	313	Pass	5012900	86	166821	98.481	51.5486	52.94	59.4244	348	Yes
BHA2Z3	FD01873369	Typhimurium	Typhimurium	313	Pass	4915694	77	145974	96.629	24.4146	51.54	58.5389	309	Yes
BKQG18	FD01873280	Typhimurium	Typhimurium	313	Pass	4891418	65	182721	96.182	39.3632	51.82	59.0489	307	Yes
BHA5US	FD01873343	Typhimurium	Typhimurium	313	Pass	4905409	90	149298	96.438	20.8098	51.71	58.8461	310	Yes
BKQC54	FD01873241	Typhimurium	Typhimurium	313	Pass	5020708	60	222749	98.724	60.4962	52.16	59.3683	296	Yes
BHAERZ	FD01873397	Typhimurium	Typhimurium	19	Pass	4807025	50	172234	93.023	32.0595	52.09	59.0349	309	Yes
BKQ77H	FD01873353	Typhimurium	Typhimurium	313	Pass	4910146	70	172898	96.553	23.2771	51.96	58.7876	310	Yes
BHAA2Z	FR10242055	Typhimurium	Typhimurium	313	Pass	4930390	60	192491	96.948	42.1933	51.13	58.637	362	Yes
A53968	FD01873054	Species	Typhimurium	313	Pass	4998465	97	102017	98.265	27.3953	52.95	59.5241	285	Yes
1008095	FD01873165	Typhimurium	Typhimurium	313	Pass	5111964	83	172274	98.563	23.9129	52.39	59.4173	301	Yes
A47340	FD01875671	Typhimurium	Typhimurium	313	Pass	4964828	103	118181	97.623	18.1943	52.83	59.336	298	Yes
A23935	FD01875623	Typhimurium	Typhimurium	313	Pass	5003355	110	102006	98.374	36.3614	52.03	59.4564	312	Yes
A28249	FD01875573	Species	Typhimurium	313	Pass	5082028	148	77045	98.226	27.4541	52.45	59.4355	305	Yes
D42017	FD01875829	Typhimurium	Typhimurium	313	Pass	4877350	198	50957	95.893	17.4944	52.07	59.0348	315	Yes
A59068	FD01873055	Typhimurium	Typhimurium	313	Pass	5012841	65	172933	98.572	105.535	51.96	59.401	305	Yes
D42434	FD01875684	Typhimurium	Typhimurium	313	Pass	5012469	70	149303	98.562	40.7978	52.33	59.2945	312	Yes
D45727	FD01873332	Typhimurium	Typhimurium	313	Pass	4957226	74	182688	96.689	28.0761	52.4	58.713	308	Yes
BHAEY6	FD01873413	Typhimurium	Typhimurium	313	Pass	4899673	120	93984	96.336	21.7968	52.66	58.5864	305	Yes
A8369	FD01872993	Typhimurium	Typhimurium	313	Pass	4866733	194	49146	94.729	14.8798	52.19	58.9015	312	Yes
BHA2TM	FD01873337	Typhimurium	Typhimurium	313	Pass	4909699	62	175850	96.534	25.8454	51.78	58.8349	310	Yes
BHAF2B	FR10242027	Typhimurium	Typhimurium	313	Pass	4836036	82	131429	95.083	43.3126	51.09	58.8033	363	Yes
A28594	FD01875557	Species	Typhimurium	313	Pass	4851348	226	42342	95.396	28.6352	53.66	59.5182	304	Yes
A4337	FD01872949	Typhimurium	Typhimurium	313	Pass	4947221	126	79995	96.363	31.2276	51.85	59.1616	311	Yes
A42466	FD01875691	Typhimurium	Typhimurium	313	Pass	4994585	67	150199	98.212	37.383	52.76	59.3071	307	Yes
BHABER	FD01873296	Typhimurium	Typhimurium	313	Pass	4935715	57	222749	97.052	36.1044	52.52	59.2485	300	Yes
D28846	FD01875550	Typhimurium	Typhimurium	313	Pass	4872360	228	46119	95.769	31.6427	49.71	59.4412	300	Yes
A33413	FD01875574	Typhimurium	Typhimurium	313	Pass	4976390	175	56542	97.856	31.4411	51.15	59.4548	311	Yes
A52423	FD01873024	Typhimurium	Typhimurium	313	Pass	4969475	75	150162	97.71	41.8901	52.49	59.3298	312	Yes
D55998	FD01875802	Typhimurium	Typhimurium	313	Pass	4927698	54	271262	96.897	32.8473	52.92	59.206	320	Yes
D55771	FD01875816	Typhimurium	Typhimurium	313	Pass	5009801	65	172931	98.385	28.2004	51.77	59.2289	313	Yes
D1131	FD01872969	Typhimurium	Typhimurium	313	Pass	5047385	96	149223	96.598	18.9265	52.69	58.8421	311	Yes
9591	FD01873006	Typhimurium	Typhimurium	313	Pass	4960373	98	149392	96.497	40.3686	52.76	58.9764	308	Yes
A28223	FD01875610	Typhimurium	Typhimurium	313	Pass	5017376	67	145923	98.656	27.6537	52.03	59.2942	311	Yes
A43839	FD01875680	Species	Typhimurium	313	Pass	4923712	64	172257	96.794	34.828	52.92	59.102	309	Yes
D22988	FD01875544	Typhimurium	Typhimurium	313	Pass	5241163	156	67780	97.95	25.9638	52.39	59.3433	307	Yes
BHA5VT	FD01873307	Typhimurium	Typhimurium	313	Pass	5008738	61	225675	97.645	39.822	52.21	59.2169	305	Yes
A44512	FD01875657	Typhimurium	Typhimurium	313	Pass	4904049	61	172274	96.429	39.445	52.15	58.979	312	Yes
A32804	FD01875593	Species	Typhimurium	313	Pass	5051195	79	175976	96.474	30.0764	51.75	59.3397	309	Yes
BNB14M	FD01873305	Typhimurium	Typhimurium	313	Pass	5000436	126	82059	98.224	20.0904	50.8	59.3305	300	Yes
BHATZY	FR10241967	Typhimurium	Typhimurium	313	Pass	4912095	84	128658	96.58	93.2633	51.54	58.839	363	Yes
BKQIL4	FR10242018	Typhimurium	Typhimurium	313	Pass	4865532	181	52651	95.672	62.3688	51.29	58.4419	362	Yes
BAP4NL	FD01873258	Typhimurium	Typhimurium	313	Pass	4927586	74	163535	96.893	21.3605	52.06	59.2146	308	Yes
D44871	FD01875764	Typhimurium	Typhimurium	313	Pass	5011876	65	172919	98.371	35.7923	52.41	59.2802	311	Yes
BKQP58	FD01873406	Typhimurium	Typhimurium	313	Pass	4921402	89	97914	96.681	25.7811	51.72	58.2275	309	Yes
A30414	FD01875677	Species	Typhimurium	313	Pass	4987010	96	101847	98.069	38.9752	53.26	59.2614	308	Yes
CAAGQX	FR10242108	Typhimurium	Typhimurium	313	Pass	4996953	81	121166	98.264	50.0836	50.97	59.2701	362	Yes
D3351	FD01872961	Typhimurium	Typhimurium	313	Pass	4914457	71	176787	95.665	35.4808	52.48	58.8432	316	Yes
BHAKIT	FR10241981	Typhimurium	Typhimurium	313	Pass	4838359	209	49592	95.131	25.0825	51.04	58.5316	363	Yes
BHA6H4	FD01873253	Typhimurium	Typhimurium	313	Pass	4777983	89	125043	93.951	38.8022	51.29	59.2801	300	Yes
D54392	FD01873027	Species	Typhimurium	313	Pass	4960852	91	172252	96.846	31.0451	52.49	58.8371	310	Yes
A45894	FD01875647	Typhimurium	Typhimurium	313	Pass	5009439	84	124350	98.503	43.0207	52.27	59.2902	313	Yes
D56430	FD01875745	Typhimurium	Typhimurium	313	Pass	5110220	78	172274	98.604	26.5751	52.95	59.3326	309	Yes
1035868	FD01873145	Typhimurium	Typhimurium	313	Pass	4996413	67	172887	98.182	23.6225	52.4	59.4085	304	Yes
CAA4Q7	FR10241975	Typhimurium	Typhimurium	313	Pass	4958728	170	60114	97.493	37.5281	50.8	59.281	363	Yes
BKQCAN	FD01873352	Typhimurium	Typhimurium	313	Pass	4999953	62	172926	98.319	25.1996	51.51	59.3016	310	Yes
A54378	FD01873069	Typhimurium	Typhimurium	313	Pass	4979797	59	222748	97.917	60.3716	52.52	59.3388	303	Yes
BHA468	FD01873316	Typhimurium	Typhimurium	313	Pass	4925918	60	217330	96.859	47.6903	52.38	59.2047	306	Yes
A43367	FD01875696	Typhimurium	Typhimurium	313	Pass	4920388	58	172274	96.754	47.542	52.67	58.7145	310	Yes
A57344	FD01873043	Species	Typhimurium	313	Pass	4922778	58	168640	96.8	31.5502	52.04	59.2778	301	Yes
D24472	FD01875570	Typhimurium	Typhimurium	313	Pass	5015697	66	172269	98.619	37.0264	52.53	59.331	301	Yes
1017481	FD01875822	Typhimurium	Typhimurium	19	Pass	4802956	64	150392	92.877	35.0835	52.29	58.8865	306	Yes
A58019	FD01873081	Typhimurium	Typhimurium	313	Pass	4920192	77	124965	96.648	25.5541	51.45	59.1877	304	Yes
BHAFDT	FD01873340	Typhimurium	Typhimurium	313	Pass	4922966	93	128246	96.779	19.1187	51.81	58.8724	311	Yes
BHAAQM	FR10242091	Typhimurium	Typhimurium	313	Pass	4910213	290	28180	96.503	28.3199	50.19	59.2691	358	Yes
BHAAXF	FD01873314	Typhimurium	Typhimurium	313	Pass	4890416	51	376674	96.162	65.4023	52.54	59.1647	305	Yes
1023988	FD01873194	Typhimurium	Typhimurium	313	Pass	5019474	68	149429	98.678	25.1342	51.71	59.2319	311	Yes
BHA3V6	FD01873277	Typhimurium	Typhimurium	313	Pass	4930669	62	222741	96.91	48.4827	51.7	59.1911	307	Yes
CAAFQY	FR10241928	Typhimurium	Typhimurium	313	Pass	4893230	142	71790	96.206	41.2848	51.2	58.5318	362	Yes
BHA1GQ	FD01873215	Typhimurium	Typhimurium	313	Pass	4918472	91	120853	96.61	25.4373	51.72	59.3583	302	Yes
1020811	FD01873177	Typhimurium	Typhimurium	313	Pass	5014018	78	149392	98.589	23.4	52.64	59.4203	305	Yes
BZD2WD	FR10242030	Typhimurium	Typhimurium	313	Pass	4916269	47	225686	95.688	80.9914	51.89	58.8014	361	Yes
D41357	FD01875646	Typhimurium	Typhimurium	313	Pass	4967844	93	120853	95.973	34.8317	52.61	59.3067	309	Yes
A55764	FD01873083	Typhimurium	Typhimurium	313	Pass	4981735	94	90851	96.225	20.0054	52.58	59.1043	304	Yes
A58669	FD01875818	Typhimurium	Typhimurium	313	Pass	4928815	62	222510	96.92	25.1409	52.4	58.6407	314	Yes
D44956	FD01875748	Typhimurium	Typhimurium	313	Pass	4847126	97	88138	95.29	24.0556	54.02	58.4481	299	Yes
BHA2D1	FD01873401	Typhimurium	Typhimurium	313	Pass	4896014	65	172274	96.235	25.1448	51.65	58.9956	308	Yes
CAABLE	FR10242107	Typhimurium	Typhimurium	3257	Pass	4845549	204	44905	95.279	45.7407	50.09	58.6758	358	Yes
A41957	FD01875731	Species	Typhimurium	313	Pass	4940092	139	65828	97.12	16.2218	53.05	59.3066	296	Yes
BHAEMW	FD01873348	Typhimurium	Typhimurium	313	Pass	4842210	66	172904	95.138	21.2378	52.06	59.3687	310	Yes
BHA1XY	FD01873361	Typhimurium	Typhimurium	313	Pass	4934470	65	222510	96.875	25.1215	51.91	58.8046	310	Yes
A29474	FD01875547	Species	Typhimurium	313	Pass	5176860	88	125138	98.394	33.1728	52.23	59.4162	312	Yes
CAA9QN	FR10241983	Typhimurium	Typhimurium	313	Pass	4974128	134	69232	97.798	55.1492	50.7	59.2076	362	Yes
903	FD01872971	Species	Typhimurium	313	Pass	4849371	127	73233	94.37	17.4005	51.46	59.2353	304	Yes
BHA8FV	FD01873311	Typhimurium	Typhimurium	313	Pass	4915057	80	126774	96.652	43.5302	51.8	59.3204	302	Yes
A36542	FD01875635	Species	Typhimurium	313	Pass	4951447	124	81389	97.358	31.9417	51.53	59.4446	309	Yes
D38367	FD01875640	Typhimurium	Typhimurium	313	Pass	5155663	84	126805	97.984	64.9429	51.98	59.297	359	Yes
D42485	FD01875710	Typhimurium	Typhimurium	313	Pass	5137375	99	105805	98.406	28.0722	52.44	59.2762	314	Yes
1016107	FD01873227	Typhimurium	Typhimurium	313	Pass	4700436	87	121930	92.427	18.5335	52.14	59.1439	307	Yes
A58058	FD01873049	Typhimurium	Typhimurium	313	Pass	5016273	71	131433	98.631	31.0907	51.97	59.3309	303	Yes
A41919	FD01875707	Typhimurium	Typhimurium	313	Pass	5016039	68	187958	98.633	39.0009	52.52	59.2712	309	Yes
1020766	FD01873161	Typhimurium	Typhimurium	313	Pass	4921893	69	172275	96.784	25.9083	52.65	58.8629	299	Yes
D40893	FD01875709	Typhimurium	Typhimurium	313	Pass	4877877	85	149277	95.905	36.1551	52.09	59.1412	311	Yes
CAAFHF	FR10241982	Typhimurium	Typhimurium	3257	Pass	4898293	165	59026	96.308	42.4497	50.48	58.387	361	Yes
BHAMYS/(US)	FR10241949	Typhimurium	Typhimurium	3257	Pass	4918581	96	108762	96.708	45.8346	50.71	58.5554	361	Yes
BHA8MQ	FD01873248	Typhimurium	Typhimurium	313	Pass	5012411	65	159746	98.561	30.4635	51.06	59.3085	305	Yes
A57274	FD01873067	Typhimurium	Typhimurium	19	Pass	4846434	56	172450	94.27	37.232	51.88	59.0551	307	Yes
BLV1NU	FD01873384	Typhimurium	Typhimurium	313	Pass	4647025	71	175580	91.377	22.46	51.73	58.7448	306	Yes
1028115	FD01875815	Typhimurium	Typhimurium	313	Pass	5016898	70	172344	98.64	31.4382	51.4	59.2842	320	Yes
CAADRV	FR10241936	Typhimurium	Typhimurium	313	Pass	4872585	156	59860	94.825	41.7705	51.3	58.4138	364	Yes
BKQ817	FD01873233	Typhimurium	Typhimurium	3257	Pass	4917956	73	149430	96.709	32.6899	51.79	59.0351	304	Yes
D49739	FD01873387	Typhimurium	Typhimurium	19	Pass	4671967	43	185236	91.346	25.8358	51.95	58.5911	308	Yes
BHA2IH	FD01873136	Species	Typhimurium	313	Pass	4919999	84	149423	96.733	21.6946	52.33	59.3158	303	Yes
BKQ22E	FD01873199	Typhimurium	Typhimurium	313	Pass	4835746	73	126486	95.086	31.4749	51.62	59.4488	303	Yes
D27310	FD01875714	Typhimurium	Typhimurium	313	Pass	5018391	68	172919	98.678	35.6459	52.67	59.2543	310	Yes
A47725	FD01875755	Typhimurium	Typhimurium	313	Pass	4927634	65	178876	96.895	27.9212	53.26	58.5862	307	Yes
D49679	FD01873110	Typhimurium	Typhimurium	313	Pass	4933625	54	172911	97.002	32.3587	53.06	59.2339	336	Yes
A29371	FD01875634	Typhimurium	Typhimurium	313	Pass	4894109	87	120853	94.52	28.7909	52.75	59.1068	311	Yes
751	FD01872952	Species	Typhimurium	313	Pass	4959622	81	172222	96.56	47.5364	51.66	59.0955	303	Yes
BKQTCL	FR10241938	Typhimurium	Typhimurium	313	Pass	4797873	99	106471	94.339	75.8926	52.44	58.4306	355	Yes
D21010	FD01875545	Typhimurium	Typhimurium	19	Pass	4881644	86	122760	93.747	26.5517	51.64	59.107	310	Yes
A26591	FD01875632	Typhimurium	Typhimurium	313	Pass	4995295	112	101987	98.226	43.5801	51.52	59.4413	316	Yes
D28779	FD01875598	Species	Typhimurium	313	Pass	5081459	176	56592	98.077	28.3753	52.06	59.4702	308	Yes
D50017	FD01873070	Typhimurium	Typhimurium	313	Pass	4918060	101	101953	96.708	24.2447	52.92	59.2861	286	Yes
3256	FD01873009	Species	Typhimurium	313	Pass	4970843	66	222747	96.777	45.2748	52.43	59.1518	310	Yes
D24804	FD01875621	Typhimurium	Typhimurium	313	Pass	4902047	230	43471	96.387	28.1579	51.39	59.4037	316	Yes
A59078	FD01875793	Typhimurium	Typhimurium	19	Pass	4880998	50	348963	94.287	29.7246	52.72	59.1975	313	Yes
D50139	FD01873331	Typhimurium	Typhimurium	19	Pass	4839093	71	134694	93.813	27.6223	50.8	58.4696	303	Yes
CAAAW4	FR10241978	Typhimurium	Typhimurium	313	Pass	4761630	219	45469	92.647	91.191	51.3	58.5904	362	Yes
BKQR16	FD01873341	Typhimurium	Typhimurium	313	Pass	4898876	178	54369	96.275	15.1411	51.81	58.4495	303	Yes
D26863	FD01875716	Typhimurium	Typhimurium	313	Pass	4941991	106	145941	96.386	17.901	52.69	58.6754	307	Yes
1015505	FD01875783	Typhimurium	Typhimurium	313	Pass	4933466	56	172275	96.825	28.1226	52.66	58.883	312	Yes
BHA7IW	FD01873273	Typhimurium	Typhimurium	313	Pass	4903865	133	75456	96.361	18.3057	51.42	59.1714	300	Yes
BVY17A	FR10242063	Typhimurium	Typhimurium	313	Pass	4929758	50	222919	96.936	65.0312	50.93	59.2414	361	Yes
BKQC5M	FD01873416	Typhimurium	Typhimurium	313	Pass	4997903	67	149443	98.27	27.8191	51.7	59.297	310	Yes
D45094	FD01875795	Typhimurium	Typhimurium	313	Pass	4931532	59	222526	96.972	33.3066	52.57	59.1272	311	Yes
BHA3BH	FD01873151	Typhimurium	Typhimurium	313	Pass	4927984	63	182700	96.904	50.5375	52.45	59.326	342	Yes
A58958	FD01873071	Typhimurium	Typhimurium	313	Pass	4903621	157	60597	96.408	29.4999	51.95	59.1962	304	Yes
BHALPU	FR10241932	Typhimurium	Typhimurium	313	Pass	4901970	113	101949	96.375	60.5188	51.23	58.3658	363	Yes
D50607	FD01873077	Typhimurium	Typhimurium	313	Pass	4973782	68	172925	97.777	31.2859	52.46	59.4278	296	Yes
BHAE7G	FD01873349	Typhimurium	Typhimurium	313	Pass	4928748	61	191848	96.9	28.4502	52.11	59.2343	311	Yes
A45917	FD01875638	Typhimurium	Typhimurium	313	Pass	4990291	124	84484	98.126	34.1973	53.11	59.3229	311	Yes
D45561	FD01873033	Typhimurium	Typhimurium	19	Pass	4794829	60	149757	93.835	44.8741	52.77	58.8047	308	Yes
A53714	FD01873086	Typhimurium	Typhimurium	313	Pass	5020000	69	172444	98.715	37.853	52.48	59.4026	338	Yes
A49383	FD01875772	Typhimurium	Typhimurium	313	Pass	5014995	67	172912	98.614	28.5803	52.48	59.2941	312	Yes
A56027	FD01873114	Typhimurium	Typhimurium	313	Pass	4987377	78	149392	98.002	21.0891	52.08	59.4317	297	Yes
D42742	FD01875695	Typhimurium	Typhimurium	313	Pass	5017516	70	130001	98.549	31.0706	52.46	59.2747	311	Yes
A50943	FD01873007	Typhimurium	Typhimurium	313	Pass	4901575	84	120859	96.276	30.3238	52.18	59.1477	315	Yes
BKQHDC	FR10241991	Typhimurium	Typhimurium	313	Pass	4908577	122	81751	96.506	43.3986	51.33	58.2375	363	Yes
A23863	FD01875607	Typhimurium	Typhimurium	4274	Pass	4751740	76	128215	91.867	33.131	53.86	59.1331	311	Yes
1018724	FD01873203	Typhimurium	Typhimurium	313	Pass	4928635	62	185255	96.917	30.6105	51.88	58.9518	306	Yes
BHA9B2	FD01873271	Typhimurium	Typhimurium	313	Pass	5003036	86	149425	98.364	52.119	51.6	59.4001	304	Yes
BKQCDX	FD01875777	Typhimurium	Typhimurium	313	Pass	4994518	62	268042	96.495	25.8589	52.51	58.6722	312	Yes
A46251	FD01875704	Typhimurium	Typhimurium	313	Pass	5018862	59	196333	98.688	41.6294	52.62	59.2656	311	Yes
D41616	FD01875700	Typhimurium	Typhimurium	313	Pass	5018009	69	150518	98.661	42.2729	53.23	59.309	306	Yes
D50119	FD01873062	Typhimurium	Typhimurium	313	Pass	4995295	118	101923	98.212	23.5623	51.22	59.386	305	Yes
CAA54T	FR10241926	Typhimurium	Typhimurium	313	Pass	4852463	181	56490	95.416	39.5611	50.91	58.5206	362	Yes
A53241	FD01873403	Typhimurium	Typhimurium	313	Pass	4895349	64	267458	96.261	25.369	51.88	58.3354	315	Yes
A41247	FD01875683	Typhimurium	Typhimurium	313	Pass	5194887	81	149424	98.563	42.7908	52.38	59.3045	313	Yes
A46504	FD01875821	Typhimurium	Typhimurium	313	Pass	4967123	85	129435	97.657	25.657	52.53	59.3539	312	Yes
A57475	FD01873105	Species	Typhimurium	313	Pass	5016273	66	225666	98.63	38.2469	51.02	59.4187	298	Yes
A56433	FD01875769	Typhimurium	Typhimurium	313	Pass	4925621	53	222518	96.768	34.454	52.67	58.9391	315	Yes
A47426	FD01875663	Typhimurium	Typhimurium	313	Pass	5007269	60	173116	98.463	44.0453	52.19	59.2664	314	Yes
BKQCGH	FD01873368	Typhimurium	Typhimurium	313	Pass	4869384	82	149424	95.746	48.8709	52.16	59.3579	336	Yes
D54228	FD01873129	Typhimurium	Typhimurium	313	Pass	4938039	116	99228	96.365	22.9901	52.5	59.2311	305	Yes
BKQMKF	FD01873350	Typhimurium	Typhimurium	3257	Pass	4811672	96	112503	94.616	24.2863	51.55	58.7581	309	Yes
D46183	FD01872963	Typhimurium	Typhimurium	2080	Pass	4550555	54	222741	89.484	36.3852	52.48	58.9597	308	Yes
A58127	FD01873128	Typhimurium	Typhimurium	313	Pass	4920822	75	182694	96.751	32.9761	52.28	59.134	307	Yes
BHA6PS	FD01873267	Typhimurium	Typhimurium	313	Pass	4927695	54	225680	96.893	47.335	52.85	59.2791	301	Yes
1025557	FD01873226	Typhimurium	Typhimurium	313	Pass	5013610	72	188007	98.579	39.8635	52.15	59.3162	305	Yes
A26385	FD01875592	Species	Typhimurium	313	Pass	5088986	101	109869	98.336	23.807	51.99	59.3783	319	Yes
BHA7MT	FD01873265	Typhimurium	Typhimurium	313	Pass	4929316	63	217153	96.931	28.7781	51.23	59.115	304	Yes
A49996	FD01872955	Typhimurium	Typhimurium	313	Pass	5021074	59	223108	98.706	45.0035	52.19	59.2602	308	Yes
D45468	FD01872962	Typhimurium	Typhimurium	313	Pass	5003462	118	89409	96.005	15.4973	52.93	58.6304	318	Yes
A28356	FD01875637	Typhimurium	Typhimurium	19	Pass	4764414	81	100039	92.986	72.6596	52.33	59.3358	348	Yes
A59118	FD01873222	Typhimurium	Typhimurium	313	Pass	4993544	111	90279	98.181	26.1037	52.16	59.4077	307	Yes
1017207	FD01875743	Typhimurium	Typhimurium	313	Pass	4918835	62	173105	96.697	36.5261	52.96	59.1561	313	Yes
D55147	FD01873057	Typhimurium	Typhimurium	313	Pass	5021550	64	172222	98.743	31.0108	51.98	59.3855	289	Yes
CAAH1Q	FR10242062	Typhimurium	Typhimurium	313	Pass	4924091	107	87171	96.818	30.4652	51.06	58.9149	363	Yes
BHA3B2	FD01873167	Typhimurium	Typhimurium	313	Pass	4952842	77	149429	96.553	22.2948	52.63	59.2419	302	Yes
D53689	FD01873050	Typhimurium	Typhimurium	313	Pass	4923513	79	149391	96.815	23.5392	52.09	59.0436	304	Yes
BZD14L	FR10242077	Typhimurium	Typhimurium	313	Pass	4929930	51	222753	96.941	68.8798	51.69	58.8114	360	Yes
D54370	FD01873051	Species	Typhimurium	313	Pass	5057285	74	149411	98.6	30.7885	51.38	59.2918	305	Yes
BHAAJI	FR10242014	Typhimurium	Typhimurium	313	Pass	4960107	183	54146	97.517	47.1647	50.32	59.3076	360	Yes
BUV1DB	FD01873374	Typhimurium	Typhimurium	3257	Pass	4922990	76	149303	96.773	25.5284	52.19	59.2442	311	Yes
D43374	FD01875756	Typhimurium	Typhimurium	313	Pass	5018218	65	172234	98.676	32.2844	52.39	59.2988	312	Yes
BHA3IG	FD01873183	Typhimurium	Typhimurium	313	Pass	4923077	66	150186	96.77	29.6835	52.6	59.2897	301	Yes
1005771	FD01875766	Typhimurium	Typhimurium	313	Pass	5016629	64	150138	98.647	33.8277	51.13	59.3263	307	Yes
A31549	FD01875682	Typhimurium	Typhimurium	313	Pass	5059987	73	222726	97.596	39.7837	52.99	59.279	308	Yes
BHA17Z	FD01873160	Typhimurium	Typhimurium	313	Pass	5107771	79	171094	98.561	27.6229	52.42	59.2997	299	Yes
A56901	FD01875785	Typhimurium	Typhimurium	313	Pass	4925486	54	225675	96.85	34.6511	53.24	58.781	312	Yes
D26917	FD01875732	Typhimurium	Typhimurium	313	Pass	5107927	77	149309	98.624	42.398	52.11	59.3012	310	Yes
D54385	FD01872988	Species	Typhimurium	313	Pass	4973311	61	176119	96.949	48.8187	52.83	59.1106	308	Yes
A58912	FD01875754	Typhimurium	Typhimurium	313	Pass	5100761	69	188161	98.617	28.8152	52.3	59.2783	311	Yes
1008688	FD01873149	Typhimurium	Typhimurium	313	Pass	5013286	75	131440	98.576	37.0238	53.22	59.4421	290	Yes
D47721	FD01872968	Typhimurium	Typhimurium	313	Pass	5063871	67	172925	97.708	45.5476	52.32	59.2847	314	Yes
A49260	FD01875771	Typhimurium	Typhimurium	313	Pass	4978844	50	222524	97.815	27.1654	51.84	59.1254	312	Yes
A47946	FD01875747	Typhimurium	Typhimurium	313	Pass	5018163	68	172215	98.675	32.1549	52.27	59.3536	311	Yes
A27327	FD01875600	Typhimurium	Typhimurium	313	Pass	5010410	73	172430	98.526	28.663	53.43	59.3855	300	Yes
D55231	FD01873120	Typhimurium	Typhimurium	313	Pass	5014497	72	182578	98.604	32.9034	51.44	59.4794	302	Yes
1016872	FD01873188	Typhimurium	Typhimurium	313	Pass	4928409	63	172257	96.913	28.581	52.5	59.2214	302	Yes
D40847	FD01875689	Typhimurium	Unknown	Unknown	Unknown	Unknown	Unknown	Unknown	Unknown	Unknown	Unknown	Unknown	Unknown	No
D50739	FD01873410	Typhimurium	Unknown	Unknown	Unknown	Unknown	Unknown	Unknown	Unknown	Unknown	Unknown	Unknown	Unknown	No
D54055	FD01873130	Typhimurium	Unknown	Unknown	Unknown	Unknown	Unknown	Unknown	Unknown	Unknown	Unknown	Unknown	Unknown	No
A46241	FD01875694	Typhimurium	Unknown	Unknown	Unknown	Unknown	Unknown	Unknown	Unknown	Unknown	Unknown	Unknown	Unknown	No
BHAKKK	FR10241940	Typhimurium	Unknown	not classified as Salmonella	Fail	629933	771	783	11.534	2.6562	50.95	58.4031	361	No
A49587	FD01875811	Typhimurium	Typhi	Not classified as Salmonella	Pass	4721659	60	144643	82.928	33.9274	52.45	58.5271	309	No
BHA8WU	FD01873255	Typhimurium	Unknown	Unknown	Unknown	Unknown	Unknown	Unknown	Unknown	Unknown	Unknown	Unknown	Unknown	No
A8320	FD01873017	Typhimurium	Unknown	Unknown	Unknown	Unknown	Unknown	Unknown	Unknown	Unknown	Unknown	Unknown	Unknown	No
A32620	FD01875617	Species	Unknown	Unknown	Unknown	Unknown	Unknown	Unknown	Unknown	Unknown	Unknown	Unknown	Unknown	No
A54623	FD01873418	Typhimurium	Typhi	Not classified as Salmonella	Pass	4708943	93	99625	82.809	15.1966	52.13	58.1402	313	No
A46084	FD01875670	Typhimurium	Unknown	Unknown	Pass	4281452	1131	5195	82.47	6.126	53.25	59.0355	299	No
BVI107	FR10241969	Typhimurium	Typhimurium	Unknown	Pass	4752481	296	29007	93.451	59.2204	50.36	59.3119	360	No
TM_86_190	FD01874783	Typhimurium	Typhimurium*	Not classified as Salmonella	Fail	4419047	431	16549	86.33	16.8226	47.15	58.0797	308	No
BHAN46	FR10241957	Typhimurium	Typhimurium	Unknown	Pass	4734545	540	14722	93.082	21.282	50.17	58.4746	360	No
D2323	FD01872980	Typhimurium	Unknown	Unknown	Unknown	Unknown	Unknown	Unknown	Unknown	Unknown	Unknown	Unknown	Unknown	No
STM_72_67	FD01849084	Typhimurium	Paratyphi B*	Not classified as Salmonella	Fail	3621877	1997	2463	70.77	5.1023	49.29	58.8841	335	No
CAAAY2	FR10242035	Typhimurium	Infantis	Unknown	Fail	4562016	169	45455	85.719	14.1536	51.5	58.8516	364	No
BHAFIG	FD01873398	Typhimurium	Unknown	Unknown	Unknown	Unknown	Unknown	Unknown	Unknown	Unknown	Unknown	Unknown	Unknown	No
11510	FD01873029	Typhimurium	Unknown	Unknown	Unknown	Unknown	Unknown	Unknown	Unknown	Unknown	Unknown	Unknown	Unknown	No
BHA9RI	FD01873422	Typhimurium	Unknown	Unknown	Unknown	Unknown	Unknown	Unknown	Unknown	Unknown	Unknown	Unknown	Unknown	No
CAAGK9	FR10241953	Typhimurium	Typhimurium	Unknown	Pass	4572517	694	10228	89.873	17.1465	50.85	58.2624	362	No
1024012	FD01873186	Typhimurium	Typhi	Not classified as Salmonella	Pass	4718713	73	144634	83.121	27.9848	51.14	58.8133	295	No
A47167	FD01875679	Species	Unknown	Unknown	Unknown	Unknown	Unknown	Unknown	Unknown	Unknown	Unknown	Unknown	Unknown	No
TM_67_24	FD01849401	Typhimurium	Typhimurium	Unknown	Pass	4805891	211	44101	93.246	17.4952	50.22	58.4163	303	No
08_00499	FD01874810	Typhimurium	Typhimurium*	Unknown	Pass	4145938	960	6247	81.487	8.6939	49.48	59.076	347	No
A41641	FD01875659	Typhimurium	Unknown	Unknown	Unknown	Unknown	Unknown	Unknown	Unknown	Unknown	Unknown	Unknown	Unknown	No
P0203108	FD01876442	Typhimurium	Typhimurium	Not classified as Salmonella	Fail	4841055	370	21325	91.772	31.0456	48.9	59.0585	345	No
BHA661	FD01873335	Typhimurium	Unknown	Unknown	Unknown	Unknown	Unknown	Unknown	Unknown	Unknown	Unknown	Unknown	Unknown	No
1031591	FD01875792	Species	Bovismorbificans	Unknown	Fail	4641378	153	52116	86.454	29.2924	49.32	58.8809	290	No
BKQPBA	FD01873344	Typhimurium	Typhi	Not classified as Salmonella	Pass	4731320	73	153494	83.155	23.9751	51.82	58.4157	313	No
Q0414100	FD01849210	Typhimurium	I 4,[5],12:i:-*	Unknown	Fail	3460731	2496	1652	65.151	3.9636	50.09	58.3556	293	No
BKQ9EJ	FD01873391	Typhimurium	Unknown	Unknown	Unknown	Unknown	Unknown	Unknown	Unknown	Unknown	Unknown	Unknown	Unknown	No
D27357	FD01875666	Species	Unknown	Unknown	Unknown	Unknown	Unknown	Unknown	Unknown	Unknown	Unknown	Unknown	Unknown	No
CAAD1B	FR10242043	Typhimurium	Typhimurium*	Unknown	Fail	3954727	1499	3233	77.642	12.6175	50.01	59.2099	359	No
CAA4EZ	FR10242006	Typhimurium	Typhimurium*	Unknown	Fail	3282464	2337	1665	64.482	10.0013	50.72	59.3066	362	No
8511	FD01872985	Typhimurium	Unknown	Unknown	Unknown	Unknown	Unknown	Unknown	Unknown	Unknown	Unknown	Unknown	Unknown	No
A46754	FD01875708	Species	Unknown	Unknown	Unknown	Unknown	Unknown	Unknown	Unknown	Unknown	Unknown	Unknown	Unknown	No
1004971	FD01873221	Typhimurium	Typhi	Unknown	Pass	4706451	132	68780	82.863	20.6316	51.47	58.9627	287	No
BHARED	FR10242020	Typhimurium	Enteritidis	1983	Pass	4687836	51	222585	87.51	81.1323	52.16	58.7976	363	No
BKQITR	FD01873256	Typhimurium	Unknown	Unknown	Unknown	Unknown	Unknown	Unknown	Unknown	Unknown	Unknown	Unknown	Unknown	No
A44337	FD01875641	Typhimurium	Unknown	Unknown	Unknown	Unknown	Unknown	Unknown	Unknown	Unknown	Unknown	Unknown	Unknown	No
BHAIM6	FR10241948	Typhimurium	I 1,4,12,27:e,n,x,z15:1,2*	not classified as Salmonella	Pass	3154915	1588	2215	62.01	18.412	49.99	58.8353	359	No
V0412289	FD01849206	Typhimurium	Typhimurium*	Not classified as Salmonella	Pass	3403550	2214	1866	66.885	4.4341	50.2	58.3244	299	No
BKQFMP	FR10241977	Typhimurium	Typhimurium	Not classified as Salmonella	Pass	4660254	334	25486	90.188	19.2116	50.8	57.9262	365	No
CAAUT	FR10242052	Typhimurium	Unknown	Unknown	Unknown	Unknown	Unknown	Unknown	Unknown	Unknown	Unknown	Unknown	Unknown	No
1032660	FD01875800	Species	Typhi	Not classified as Salmonella	Pass	4733977	65	161176	83.195	34.3442	52.61	58.5591	310	No
A44212	FD01875728	Species	Unknown	Unknown	Unknown	Unknown	Unknown	Unknown	Unknown	Unknown	Unknown	Unknown	Unknown	No
A30510	FD01875652	Typhimurium	Unknown	Unknown	Unknown	Unknown	Unknown	Unknown	Unknown	Unknown	Unknown	Unknown	Unknown	No
STM_286_67	FD01849089	Typhimurium	Enteritidis	11	Pass	4680020	96	107550	87.45	26.5079	51.6	58.4625	355	No
CAAATX	FR10242001	Typhimurium	Typhimurium	Unknown	Pass	4832776	201	52217	95.026	57.7618	51.06	58.2419	362	No
1014162	FD01873148	Typhimurium	Unknown	Unknown	Unknown	Unknown	Unknown	Unknown	Unknown	Unknown	Unknown	Unknown	Unknown	No
D42011	FD01875812	Species	Bovismorbificans	142	Pass	4760167	38	225667	88.777	34.2176	51.92	57.5708	300	No
BVJ14M	FD01873289	Typhimurium	Unknown	Unknown	Unknown	Unknown	Unknown	Unknown	Unknown	Unknown	Unknown	Unknown	Unknown	No
A53386	FD01873126	Typhimurium	Unknown	Unknown	Unknown	Unknown	Unknown	Unknown	Unknown	Unknown	Unknown	Unknown	Unknown	No
1035869	FD01873208	Typhimurium	Unknown	Unknown	Unknown	Unknown	Unknown	Unknown	Unknown	Unknown	Unknown	Unknown	Unknown	No
BHADIC	FR10242010	Typhimurium	Unknown	not classified as Salmonella	Fail	17266	20	762	0.295	0.4195	50.88	58.3302	349	No
A28301	FD01875581	Typhimurium	Enteritidis*	not classified as Salmonella	Fail	2841845	1106	2977	52.346	12.1985	44.83	59.378	285	No
D41992	FD01875712	Species	Bovismorbificans	142	Pass	4765298	39	333092	88.883	39.8277	51.89	58.6775	299	No
BVP11B	FR10242009	Typhimurium	Bovismorbificans	142	Pass	4701395	209	41178	87.597	29.5238	51.31	58.1616	364	No
A7887	FD01875778	Species	Paratyphi C	90	Pass	4775706	53	224300	87.914	35.3382	52.41	58.7267	318	No
BHA7QJ	FD01873313	Typhimurium	Unknown	Unknown	Unknown	Unknown	Unknown	Unknown	Unknown	Unknown	Unknown	Unknown	Unknown	No
BHATP1	FR10241990	Typhimurium	Enteritidis*	Unknown	Fail	4157099	1087	5111	77.513	8.0982	51.98	58.6356	360	No
BHABRR	FD01873264	Typhimurium	Unknown	Unknown	Unknown	Unknown	Unknown	Unknown	Unknown	Unknown	Unknown	Unknown	Unknown	No
BKR705	FD01875277	Species	Unknown	Unknown	Unknown	Unknown	Unknown	Unknown	Unknown	Unknown	Unknown	Unknown	Unknown	No
00_01890	FD01849448	Typhimurium	Typhimurium	Unknown	Fail	4903898	355	23693	92.913	13.5243	49.71	58.2817	294	No
BHA4HJ	FD01873351	Typhimurium	Unknown	Unknown	Unknown	Unknown	Unknown	Unknown	Unknown	Unknown	Unknown	Unknown	Unknown	No
D55762	FD01872982	Species	Unknown	Unknown	Unknown	Unknown	Unknown	Unknown	Unknown	Unknown	Unknown	Unknown	Unknown	No
BHARZT	FR10242061	Typhimurium	Enteritidis	183	Pass	4850746	59	185886	89.126	21.2192	52.09	58.8987	364	No
D3324	FD01875801	Species	Unknown	Not classified as Salmonella	Pass	4331700	309	30368	1.098	9.4997	52.74	53.634	273	No
1017142	FD01873172	Typhimurium	Typhi	Not classified as Salmonella	Pass	4585398	118	74460	80.307	20.13	53.02	59.2128	296	No
A8484	FD01872981	Typhimurium	I 16:z39:1,2*	Not classified as Salmonella	Pass	2540588	2371	1146	49.393	3.1115	52.58	58.5037	348	No
A52541	FD01873032	Species	Unknown	Unknown	Unknown	Unknown	Unknown	Unknown	Unknown	Unknown	Unknown	Unknown	Unknown	No
1008069	FD01873409	Typhimurium	Unknown	Unknown	Unknown	Unknown	Unknown	Unknown	Unknown	Unknown	Unknown	Unknown	Unknown	No
BKQBD3	FD01873234	Species	Unknown	Unknown	Unknown	Unknown	Unknown	Unknown	Unknown	Unknown	Unknown	Unknown	Unknown	No
BKQG1R	FR10242045	Typhimurium	Typhimurium*	Not classified as Salmonella	Fail	4049063	1334	3826	79.598	19.4907	49.23	58.9369	363	No
BHADR2	FD01873358	Species	Unknown	Unknown	Unknown	Unknown	Unknown	Unknown	Unknown	Unknown	Unknown	Unknown	Unknown	No
BKQ5G1	FD01873301	Typhimurium	Unknown	Unknown	Unknown	Unknown	Unknown	Unknown	Unknown	Unknown	Unknown	Unknown	Unknown	No
A30567	FD01875572	Species	Hvittingfoss	4273	Pass	4731253	62	192917	87.841	29.3544	52.78	59.3865	304	No
A54400	FD01873386	Typhimurium	Typhi	Not classified as Salmonella	Pass	4682066	60	171955	82.783	21.5741	52	57.8385	314	No
02_05251	FD01849333	Typhimurium	Typhimurium	Unknown	Fail	4681724	634	11349	91.965	12.0326	49.81	58.298	335	No
A36363	FD01875619	Typhimurium	Unknown	Unknown	Unknown	Unknown	Unknown	Unknown	Unknown	Unknown	Unknown	Unknown	Unknown	No
5104	FD01872956	Species	Unknown	Unknown	Unknown	Unknown	Unknown	Unknown	Unknown	Unknown	Unknown	Unknown	Unknown	No
683	FD01872979	Species	Senftenberg	14	Pass	4940306	63	145647	86.034	26.7386	52.79	58.9635	310	No
D38622	FD01875667	Typhimurium	Unknown	Unknown	Unknown	Unknown	Unknown	Unknown	Unknown	Unknown	Unknown	Unknown	Unknown	No
BGT10S	FD01875775	Species	Newport	46	Pass	4820883	56	221937	88.518	30.4476	52.62	59.045	310	No
1016088	FD01875767	Typhimurium	Typhimurium	Unknown	Pass	4935642	70	182707	97.042	37.4103	52.55	59.2911	314	No
4968	FD01872990	Species	Paratyphi C	146	Pass	4814035	62	174082	88.07	45.524	53.28	58.4883	303	No
TM_82_234	FD01849132	Typhimurium	Typhimurium	Unknown	Pass	4833622	217	40144	93.916	12.9456	50.33	58.5008	302	No
1008634	FD01873228	Typhimurium	Unknown	Unknown	Unknown	Unknown	Unknown	Unknown	Unknown	Unknown	Unknown	Unknown	Unknown	No
CAA5MY	FR10241942	Typhimurium	Typhimurium*	Not classified as Salmonella	Pass	2573888	2277	1263	50.566	8.3271	50.94	58.5471	362	No
A42840	FD01875723	Typhimurium	Unknown	Unknown	Unknown	Unknown	Unknown	Unknown	Unknown	Unknown	Unknown	Unknown	Unknown	No
A47025	FD01875703	Typhimurium	Unknown	Unknown	Unknown	Unknown	Unknown	Unknown	Unknown	Unknown	Unknown	Unknown	Unknown	No
BHASS8	FR10242016	Typhimurium	Typhimurium	Unknown	Pass	4810630	305	28396	94.578	22.993	50.98	58.2146	363	No
D4232	FD01872972	Species	Typhi	Not classified as Salmonella	Pass	4691242	57	171979	82.963	36.778	52.77	58.5001	306	No
04_04497	FD01849359	Typhimurium	Typhimurium	19	Fail	4891516	72	187459	94.361	26.2395	49.89	58.0978	283	No
BKQAD4	FD01873259	Species	Unknown	Unknown	Unknown	Unknown	Unknown	Unknown	Unknown	Unknown	Unknown	Unknown	Unknown	No
BKQGNS	FR10242022	Typhimurium	Enteritidis	Unknown	Pass	4849277	188	76568	89.984	81.8094	51.75	58.9645	363	No
05_01086	FD01849193	Typhimurium	Typhimurium*	not classified as Salmonella	Pass	1422579	1670	851	27.947	2.1539	50.8	58.3439	300	No
TM_70_8	FD01847654	Typhimurium	Typhimurium*	Not classified as Salmonella	Pass	4165692	655	9737	78.857	15.8186	50.75	57.8145	299	No
94_10339	FD01874831	Typhimurium	Typhimurium	Unknown	Pass	4783302	75	149859	92.063	117.646	48.78	57.9622	308	No
D49899	FD01873364	Typhimurium	Typhi	Not classified as Salmonella	Pass	4719400	76	124471	82.917	33.1678	51.99	58.8511	344	No
99_05072	FD01849478	Typhimurium	Typhimurium	Unknown	Pass	4708770	162	54995	92.52	17.6025	49.95	58.4229	299	No
Q0818109	FD01849218	Typhimurium	Typhimurium	Not classified as Salmonella	Pass	4532960	105	84161	89.131	24.8929	50.26	58.9147	322	No
BHAID0	FR10242046	Typhimurium	Typhimurium	313	Fail	4906093	73	113670	95.485	19.7974	51.27	58.7844	365	No
STM_1046_76	FD01874780	Typhimurium	Typhimurium	Unknown	Fail	4585405	344	23197	88.524	18.267	47.45	58.7833	325	No
M1128164	FD01849324	Typhimurium	Typhimurium	Unknown	Pass	4616677	243	36459	90.32	21.7891	50.17	58.3364	335	No
BKQQ6X	FD01873373	Species	Infantis	603	Pass	4622692	73	151168	87.006	32.9298	53.1	59.0855	332	No
BKQ5F4	FD01873269	Species	Unknown	Unknown	Unknown	Unknown	Unknown	Unknown	Unknown	Unknown	Unknown	Unknown	Unknown	No
D41765	FD01875717	Typhimurium	Unknown	Unknown	Unknown	Unknown	Unknown	Unknown	Unknown	Unknown	Unknown	Unknown	Unknown	No
A54565	FD01873124	Species	Infantis	603	Pass	4639321	62	154256	86.611	27.8555	53	59.1875	306	No
99_8059	FD01849462	Typhimurium	Typhimurium	Unknown	Pass	4665367	199	51553	91.527	14.6168	50.25	58.409	298	No
BHAARC	FR10242068	Typhimurium	I 4,[5],12:i:-	Unknown	Fail	4716890	563	13172	92.697	22.0213	50.6	58.8428	364	No
R1219120	FD01849197	Typhimurium	Typhimurium*	not classified as Salmonella	Fail	3060009	2362	1474	57.204	3.9267	48.71	58.4484	303	No
A46977	FD01875711	Species	Yarrabah	536	Pass	4467321	35	317686	82.604	40.01	52.79	58.982	305	No
V0412293	FD01849214	Typhimurium	Typhimurium*	Not classified as Salmonella	Pass	1536774	1703	909	29.695	2.229	50.56	58.3653	313	No
A26837	FD01875676	Species	Unknown	Not classified as Salmonella	Fail	2755918	2238	1409	0.992	0.9902	52.67	52.0741	266	No
1026460	FD01873147	Typhimurium	Typhi	Not classified as Salmonella	Fail	4712675	68	144634	83.142	29.8967	51.01	58.9739	288	No
1020685	FD01873169	Typhimurium	Unknown	Unknown	Unknown	Unknown	Unknown	Unknown	Unknown	Unknown	Unknown	Unknown	Unknown	No
BHA8X0	FD01873231	Typhimurium	Unknown	Unknown	Unknown	Unknown	Unknown	Unknown	Unknown	Unknown	Unknown	Unknown	Unknown	No
99_1140	FD01849422	Typhimurium	Typhimurium	Unknown	Pass	4744473	498	15494	91.026	10.919	49.86	58.4266	299	No
BAP413	FD01873367	Typhimurium	Unknown	Unknown	Unknown	Unknown	Unknown	Unknown	Unknown	Unknown	Unknown	Unknown	Unknown	No
D43296	FD01875740	Typhimurium	Typhi	Not classified as Salmonella	Pass	4763596	90	131108	82.983	21.3977	52.6	58.7622	313	No
BHBC0L	FR10241939	Typhimurium	Typhimurium	Unknown	Pass	4628345	685	10973	90.994	15.3744	51.34	58.8683	362	No
1032168	FD01873217	Typhimurium	Typhi	Not classified as Salmonella	Pass	4727522	78	144624	83.12	26.2368	51.78	59.1097	292	No
02_03086	FD01874832	Typhimurium	Typhimurium	313	Fail	4905898	101	129756	96.298	117.574	48.69	58.2444	305	No
BKQA7V	FD01873302	Species	Unknown	Unknown	Unknown	Unknown	Unknown	Unknown	Unknown	Unknown	Unknown	Unknown	Unknown	No
CAABH9	FR10241934	Typhimurium	Typhimurium	313	Fail	4833571	86	105803	95.031	45.1662	50.22	58.2627	360	No
02_03073	FD01849372	Typhimurium	Typhimurium	313	Fail	4675699	235	34207	91.929	20.5627	50.54	58.4615	330	No
BHAQL7	FR10241998	Typhimurium	Typhimurium	313	Fail	4857588	72	150289	95.514	111.582	51.51	59.3059	359	No
D42730	FD01875727	Typhimurium	Unknown	Unknown	Unknown	Unknown	Unknown	Unknown	Unknown	Unknown	Unknown	Unknown	Unknown	No
A33284	FD01875494	Species	Bovismorbificans	142	Pass	4800873	37	224984	88.917	45.5968	52.04	58.2406	307	No
A59204	FD01873214	Typhimurium	Typhi	Not classified as Salmonella	Pass	4582377	406	19074	80.673	12.1924	51.75	58.0686	290	No
D1134	FD01872973	Species	Typhi	Not classified as Salmonella	Pass	4768275	63	162924	83.048	41.9048	52.47	58.7431	310	No
A51831	FD01873031	Species	Unknown	Unknown	Unknown	Unknown	Unknown	Unknown	Unknown	Unknown	Unknown	Unknown	Unknown	No
A27247	FD01875560	Typhimurium	Heidelberg	Unknown	Pass	4420241	535	12659	83.657	14.7385	48.74	59.3225	303	No
D39264	FD01875715	Typhimurium	Unknown	Unknown	Unknown	Unknown	Unknown	Unknown	Unknown	Unknown	Unknown	Unknown	Unknown	No
BKQ579	FD01873325	Species	Unknown	Unknown	Unknown	Unknown	Unknown	Unknown	Unknown	Unknown	Unknown	Unknown	Unknown	No
STM_78_67	FD01849058	Typhimurium	Enteritidis*	not classified as Salmonella	Pass	2938765	2364	1403	53.736	3.2719	51.97	58.0132	357	No
A45452	FD01875705	Typhimurium	Unknown	Unknown	Unknown	Unknown	Unknown	Unknown	Unknown	Unknown	Unknown	Unknown	Unknown	No
1007033	FD01875734	Typhimurium	I 4,[5],12:i:-*	Unknown	Pass	3449417	1610	2340	67.777	5.5893	52	58.95	317	No
BZD31P	FR10241923	Typhimurium	Enteritidis	11	Pass	4617877	146	57363	85.984	21.4909	51.72	58.2644	363	No
D50402	FD01873117	Species	Bovismorbificans	142	Pass	4747786	112	83546	88.626	20.5485	52.1	59.146	292	No
1031099	FD01873209	Typhimurium	Unknown	Unknown	Unknown	Unknown	Unknown	Unknown	Unknown	Unknown	Unknown	Unknown	Unknown	No
98_02429	FD01849421	Typhimurium	Typhimurium	Not classified as Salmonella	Pass	4738554	420	18830	93.141	10.6522	50.14	58.4334	299	No
BHA3J6	FD01873327	Typhimurium	Unknown	Not classified as Salmonella	Pass	3334770	2299	1701	0.786	0.984	54.44	54.4673	276	No
1032293	FD01873193	Typhimurium	Unknown	Unknown	Unknown	Unknown	Unknown	Unknown	Unknown	Unknown	Unknown	Unknown	Unknown	No
BHADHJ	FR10242059	Typhimurium	Typhimurium	19	Fail	4921034	88	150129	95.107	60.9237	51.92	58.9271	362	No
A33126	FD01875559	Species	Bovismorbificans	142	Pass	4692633	88	91317	87.453	29.7451	51.3	59.1163	306	No
06_02120	FD01849242	Typhimurium	Typhimurium	313	Fail	4923412	98	92337	96.773	26.0891	49.87	59.0351	321	No
TM_86_164	FD01874775	Typhimurium	Typhimurium	19	Fail	4857237	80	152839	94.803	57.8387	48.63	58.1215	310	No
BKQ1B1	FR10241980	Typhimurium	Typhimurium	Unknown	Pass	4877598	171	60607	95.835	31.8114	51.01	58.3684	362	No
R1010087	FD01849236	Typhimurium	Typhimurium	Unknown	Pass	4919641	191	54491	92.649	15.7489	50.21	58.4838	319	No
D52967	FD01873106	Typhimurium	Unknown	Unknown	Unknown	Unknown	Unknown	Unknown	Unknown	Unknown	Unknown	Unknown	Unknown	No
BHAQHOW	FR10241996	Typhimurium	Unknown	Unknown	Unknown	Unknown	Unknown	Unknown	Unknown	Unknown	Unknown	Unknown	Unknown	No
BKQ8UM	FD01873399	Typhimurium	Unknown	Unknown	Unknown	Unknown	Unknown	Unknown	Unknown	Unknown	Unknown	Unknown	Unknown	No
W0511102	FD01876461	Typhimurium	Unknown	Not classified as Salmonella	Fail	4971034	1558	4181	0.014	0.2933	53.49	52.978	272	No
D56241	FD01875761	Typhimurium	Typhimurium	Unknown	Pass	4849022	84	168983	95.349	29.1301	52.69	59.1512	311	No
D45659	FD01873018	Species	Unknown	Unknown	Unknown	Unknown	Unknown	Unknown	Unknown	Unknown	Unknown	Unknown	Unknown	No
A45695	FD01875686	Typhimurium	Unknown	Unknown	Unknown	Unknown	Unknown	Unknown	Unknown	Unknown	Unknown	Unknown	Unknown	No
D49823	FD01873094	Species	Bovismorbificans	142	Fail	4886932	83	114358	89.867	24.0096	51.71	59.3933	313	No
A32615	FD01875542	Species	Typhimurium	Unknown	Pass	4914734	324	27923	96.637	25.2619	51.45	59.4232	314	No
R1002105	FD01849195	Typhimurium	Typhimurium*	Unknown	Pass	3082369	2350	1523	60.551	3.845	49.87	58.3764	298	No
BKQUZ9	FR10241924	Typhimurium	Typhimurium	313	Fail	4789973	176	56565	94.147	33.265	50.2	58.7219	360	No
A47078	FD01875687	Typhimurium	Unknown	Unknown	Unknown	Unknown	Unknown	Unknown	Unknown	Unknown	Unknown	Unknown	Unknown	No
R1217082	FD01849211	Typhimurium	Unknown	Unknown	Pass	4004740	1466	3335	77.836	5.6594	50.01	58.5529	294	No
BKQP38	FR10241935	Typhimurium	Typhimurium	Unknown	Pass	4693414	668	11083	92.199	16.2041	50.99	58.3888	363	No
A59339	FD01873190	Typhimurium	Unknown	Unknown	Unknown	Unknown	Unknown	Unknown	Unknown	Unknown	Unknown	Unknown	Unknown	No
R1220075	FD01849219	Typhimurium	Typhimurium*	Unknown	Pass	2098819	1947	1141	37.859	2.7801	49.88	58.224	285	No
BKQK17	FD01873274	Species	Unknown	Unknown	Unknown	Unknown	Unknown	Unknown	Unknown	Unknown	Unknown	Unknown	Unknown	No
BKQ5G2	FD01873293	Typhimurium	Unknown	Unknown	Unknown	Unknown	Unknown	Unknown	Unknown	Unknown	Unknown	Unknown	Unknown	No
BKQ40D	FD01873345	Typhimurium	Enteritidis	366	Pass	4721209	64	122606	87.562	22.0696	50.18	58.3502	299	No
1019515	FD01873211	Typhimurium	Unknown	Unknown	Unknown	Unknown	Unknown	Unknown	Unknown	Unknown	Unknown	Unknown	Unknown	No
A31788	FD01875706	Species	Unknown	Unknown	Unknown	Unknown	Unknown	Unknown	Unknown	Unknown	Unknown	Unknown	Unknown	No
D47972	FD01873008	Species	Bovismorbificans	142	Pass	4660560	68	118242	86.173	25.9538	51.74	58.7546	304	No
D3576	FD01873028	Species	Unknown	Unknown	Unknown	Unknown	Unknown	Unknown	Unknown	Unknown	Unknown	Unknown	Unknown	No
O14536	FD01849377	Typhimurium	Typhimurium	Unknown	Fail	4648368	393	20814	91.155	13.4423	48.75	58.3273	280	No
A30633	FD01875564	Typhimurium	I 6,8:r:-*	Not classified as Salmonella	Fail	3444295	1188	3653	63.96	10.7121	46.39	59.4364	273	No
D40380	FD01875673	Species	Manchester	2168	Pass	4228025	43	174500	78.365	29.6587	51.25	59.1819	291	No
CAAGBL	FR10242067	Typhimurium	Typhimurium	Unknown	Pass	4884834	126	68667	96.018	33.8502	50.97	58.5833	362	No
A55289	FD01873131	Typhimurium	Typhimurium*	Unknown	Pass	4609189	1113	5547	88.907	7.9752	52.47	59.3043	307	No
V1001187	FD01849246	Typhimurium	Typhimurium	19	Fail	4789464	111	87869	93.54	24.2547	49.76	58.7753	325	No
1004768	FD01875719	Species	Unknown	Unknown	Unknown	Unknown	Unknown	Unknown	Unknown	Unknown	Unknown	Unknown	Unknown	No
CAA6SI	FR10241944	Typhimurium	Typhimurium	Unknown	Pass	4707686	608	12896	92.528	23.1859	50.27	58.6893	360	No
D41843	FD01875681	Typhimurium	Unknown	Unknown	Unknown	Unknown	Unknown	Unknown	Unknown	Unknown	Unknown	Unknown	Unknown	No
1023999	FD01873204	Typhimurium	Typhi	Not classified as Salmonella	Pass	4732281	68	162749	83.218	25.007	52.51	58.6451	302	No
STM_274_66	FD01849083	Typhimurium	Enteritidis	11	Pass	4768074	34	262670	89.172	81.5142	52.54	58.7836	349	No
BKQ47U	FD01873135	Typhimurium	Typhimurium	Not classified as Salmonella	Pass	4864755	152	73430	95.647	17.8676	51.32	59.2869	300	No
3777	FD01873038	Species	Unknown	Unknown	Unknown	Unknown	Unknown	Unknown	Unknown	Unknown	Unknown	Unknown	Unknown	No
BHBH2H	FR10241994	Typhimurium	Typhimurium	Unknown	Pass	4802416	186	53923	93.483	62.3156	51.32	58.65	364	No
BHAMQ3	FR10241972	Typhimurium	Typhimurium	Not classified as Salmonella	Pass	4761955	422	18155	93.621	25.5452	50.94	58.5437	362	No
A54057	FD01873046	Typhimurium	Unknown	Unknown	Unknown	Unknown	Unknown	Unknown	Unknown	Unknown	Unknown	Unknown	Unknown	No
D9418	FD01872957	Typhimurium	Unknown	Unknown	Unknown	Unknown	Unknown	Unknown	Unknown	Unknown	Unknown	Unknown	Unknown	No
05_01094	FD01849209	Typhimurium	I 4,[5],12:i:-*	Unknown	Fail	3175881	2232	1713	62.379	4.1844	49.18	58.4737	308	No
99_02964	FD01849398	Typhimurium	Typhimurium	19	Fail	4895675	152	61966	94.019	23.4347	49.34	58.6472	306	No
CAAGPY	FR10241959	Typhimurium	Enteritidis	11	Fail	4618167	136	64096	85.998	20.5017	51.48	58.3924	364	No
A58803	FD01873127	Typhimurium	Typhimurium*	Not classified as Salmonella	Pass	4438418	892	7705	87.231	15.2722	50.94	59.3566	299	No
S0514276	FD01849205	Typhimurium	I 4,[5],12:i:-*	not classified as Salmonella	Pass	1872967	1981	970	35.795	2.4436	51.72	58.0866	313	No
CAAFVP	FR10241941	Typhimurium	Enteritidis	11	Fail	4668705	141	63732	87.259	18.4474	51.59	58.3821	363	No
A26918	FD01875552	Species	Enteritidis*	Not classified as Salmonella	Fail	3213292	1323	2755	58.671	8.847	45.65	59.3238	286	No
D1253	FD01872965	Species	Unknown	Unknown	Unknown	Unknown	Unknown	Unknown	Unknown	Unknown	Unknown	Unknown	Unknown	No
00_01883	FD01849440	Typhimurium	Typhimurium*	Unknown	Pass	7407725	2628	3478	82.58	7.8054	51.02	57.7484	285	No
1020059	FD01873187	Typhimurium	Unknown	Unknown	Unknown	Unknown	Unknown	Unknown	Unknown	Unknown	Unknown	Unknown	Unknown	No
BHB7S9	FR10242100	Typhimurium	Typhimurium	19	Fail	4809383	141	69248	89.8	19.8894	51.3	58.2489	364	No
D56319	FD01873182	Typhimurium	Typhi	Not classified as Salmonella	Pass	4690535	159	55115	82.651	13.1377	52.09	58.5634	295	No
A32634	FD01875601	Species	Unknown	Unknown	Unknown	Unknown	Unknown	Unknown	Unknown	Unknown	Unknown	Unknown	Unknown	No
D50263	FD01873355	Typhimurium	Unknown	Unknown	Unknown	Unknown	Unknown	Unknown	Unknown	Unknown	Unknown	Unknown	Unknown	No
R0424134	FD01849274	Typhimurium	Unknown	not classified as Salmonella	Fail	2821876	3079	945	12.636	2.1121	51.37	57.0678	277	No
STM_251_66	FD01849041	Typhimurium	Enteritidis	11	Pass	4783529	75	125398	87.613	63.0783	52.96	58.4376	342	No
08_03664	FD01874850	Typhimurium	Typhimurium	19	Fail	4844958	106	99764	93.812	81.2564	49.88	57.6526	309	No
07_00734	FD01849283	Typhimurium	I 4,[5],12:i:-	34	Pass	4808352	120	105038	92.388	30.0539	51.17	58.5064	324	No
D44615	FD01875787	Species	Bovismorbificans	142	Pass	4670278	51	162083	86.355	27.3725	51.18	59.138	304	No
BKQIJX	FR10241946	Typhimurium	II 1,13,23:z:1,5	Unknown	Pass	5143929	145	76030	75.15	63.6675	52.27	58.8919	360	No
P0406054	FD01876440	Typhimurium	Typhimurium	313	Fail	4911364	102	111784	96.494	73.8069	49.22	58.1265	303	No
05_01847	FD01849225	Typhimurium	Unknown	Not classified as Salmonella	Fail	3818052	1350	3504	73.55	7.1918	49.04	58.5807	321	No
1006632	FD01873173	Typhimurium	I 4,[5],12:i:-*	Unknown	Pass	3936353	2265	2228	77.374	5.1717	52	59.3794	346	No
D51199	FD01873108	Typhimurium	Unknown	Unknown	Unknown	Unknown	Unknown	Unknown	Unknown	Unknown	Unknown	Unknown	Unknown	No
BKQCG0	FD01873336	Typhimurium	Unknown	Unknown	Unknown	Unknown	Unknown	Unknown	Unknown	Unknown	Unknown	Unknown	Unknown	No
A58450	FD01873198	Typhimurium	Unknown	Unknown	Unknown	Unknown	Unknown	Unknown	Unknown	Unknown	Unknown	Unknown	Unknown	No
1019833	FD01873219	Typhimurium	Unknown	Unknown	Unknown	Unknown	Unknown	Unknown	Unknown	Unknown	Unknown	Unknown	Unknown	No
1018211	FD01873196	Typhimurium	Unknown	Unknown	Unknown	Unknown	Unknown	Unknown	Unknown	Unknown	Unknown	Unknown	Unknown	No
D26889	FD01875668	Typhimurium	Unknown	Not classified as Salmonella	Pass	5027115	225	75171	1.02	11.1867	52.69	53.7738	271	No
A28491	FD01875618	Typhimurium	Unknown	Unknown	Unknown	Unknown	Unknown	Unknown	Unknown	Unknown	Unknown	Unknown	Unknown	No
D52848	FD01873370	Typhimurium	Typhi	Not classified as Salmonella	Pass	4764224	76	153475	83	18.9996	52.05	57.8668	312	No
BWT11X	FD01873389	Species	II 42:r:-	3262	Pass	4893642	96	108036	74.857	24.7787	52.14	58.898	328	No
STM_287_67	FD01849019	Typhimurium	Enteritidis	11	Pass	4795337	60	228392	87.811	53.6245	52.25	58.065	356	No
D41650	FD01875654	Species	Bovismorbificans	Unknown	Fail	4385573	353	20187	81.76	19.6158	48.47	59.3499	298	No
L0102143	FD01849353	Typhimurium	Typhimurium	Not classified as Salmonella	Fail	4726560	198	47903	92.296	36.8339	50.67	58.5091	332	No
06_07971	FD01849258	Typhimurium	Typhimurium	Unknown	Pass	4777929	136	65958	91.758	17.9502	50.66	58.2988	328	No
BHACZL	FD01873288	Typhimurium	Unknown	Unknown	Unknown	Unknown	Unknown	Unknown	Unknown	Unknown	Unknown	Unknown	Unknown	No
A54115	FD01873419	Typhimurium	Unknown	Unknown	Unknown	Unknown	Unknown	Unknown	Unknown	Unknown	Unknown	Unknown	Unknown	No
BHAAW8	FD01873249	Species	Unknown	Unknown	Unknown	Unknown	Unknown	Unknown	Unknown	Unknown	Unknown	Unknown	Unknown	No
BKQ14N	FR10241931	Typhimurium	I 4,[5],12:i:-*	Not classified as Salmonella	Pass	3840847	1472	3229	75.461	13.3936	50.1	58.6811	359	No
BHBC5W	FR10242038	Typhimurium	Typhimurium	Unknown	Pass	4893773	113	89798	95.145	17.0991	51.18	58.636	365	No
R1018138	FD01849252	Typhimurium	Typhimurium	19	Fail	4803666	147	73206	93.527	18.9216	50.32	58.5526	330	No
STM_285_67	FD01849066	Typhimurium	Typhi	Not classified as Salmonella	Pass	4728366	59	171954	82.945	61.4193	52.15	57.8739	357	No
BHA9SL	FD01873376	Typhimurium	Unknown	Unknown	Unknown	Unknown	Unknown	Unknown	Unknown	Unknown	Unknown	Unknown	Unknown	No
BKQDNR	FD01873263	Typhimurium	Unknown	Unknown	Unknown	Unknown	Unknown	Unknown	Unknown	Unknown	Unknown	Unknown	Unknown	No
1019690	FD01875806	Typhimurium	Enteritidis	11	Pass	4748492	54	187656	87.538	31.1125	52.41	58.9507	308	No
BHB7EB	FR10242000	Typhimurium	Typhimurium*	Unknown	Pass	4292420	1341	4165	82.692	14.3242	50.1	59.2969	360	No
TM_82_157	FD01849124	Typhimurium	Typhimurium*	Not classified as Salmonella	Pass	3548212	2262	1929	67.628	4.3782	50.55	58.3893	322	No
00_06642	FD01849480	Typhimurium	Typhimurium	Not classified as Salmonella	Pass	4726943	281	28580	92.193	13.523	49.92	58.3757	296	No
D53238	FD01873074	Species	Unknown	Unknown	Unknown	Unknown	Unknown	Unknown	Unknown	Unknown	Unknown	Unknown	Unknown	No
A30208	FD01875669	Typhimurium	Unknown	not classified as Salmonella	Fail	4578211	268	28424	0.664	5.702	57.3	53.8894	252	No
A45576	FD01875678	Species	Unknown	Unknown	Unknown	Unknown	Unknown	Unknown	Unknown	Unknown	Unknown	Unknown	Unknown	No
A41598	FD01875722	Species	Unknown	Unknown	Unknown	Unknown	Unknown	Unknown	Unknown	Unknown	Unknown	Unknown	Unknown	No
D53525	FD01873347	Typhimurium	Typhi	Not classified as Salmonella	Pass	4727371	62	144635	82.934	18.994	51.75	58.4654	307	No
D41317	FD01875662	Typhimurium	Enteritidis	11	Pass	4751908	75	168957	87.195	36.0746	50.92	58.9604	296	No
CAA3EZ	FR10242012	Typhimurium	I 4,[5],12:i:-*	Unknown	Pass	4278153	1245	4327	84.116	27.3256	49.91	59.2937	359	No
BHA3YN	FD01873245	Typhimurium	Unknown	Unknown	Unknown	Unknown	Unknown	Unknown	Unknown	Unknown	Unknown	Unknown	Unknown	No
BHA7KJ	FD01875261	Typhimurium	Unknown	Unknown	Unknown	Unknown	Unknown	Unknown	Unknown	Unknown	Unknown	Unknown	Unknown	No
00_01875	FD01849424	Typhimurium	Typhimurium	Not classified as Salmonella	Fail	4723420	596	13333	91.123	10.6821	49.24	58.9538	292	No
BKQ5HG	FD01873285	Typhimurium	Unknown	Unknown	Unknown	Unknown	Unknown	Unknown	Unknown	Unknown	Unknown	Unknown	Unknown	No
BKQNBC	FR10241968	Typhimurium	Bovismorbificans	Unknown	Fail	4699943	208	44546	87.562	51.0131	51.31	58.0051	364	No
BHA1XT	FD01873223	Typhimurium	Unknown	Unknown	Unknown	Unknown	Unknown	Unknown	Unknown	Unknown	Unknown	Unknown	Unknown	No
D46799	FD01872999	Typhimurium	Typhimurium	Unknown	Pass	4786514	269	32357	94.065	11.5612	51.82	59.1325	312	No
CAADQC	FR10241956	Typhimurium	Unknown	Not classified as Salmonella	Fail	3965491	78	141025	0.141	0.7307	51.32	56.4638	335	No
D29299	FD01875630	Typhimurium	Typhimurium	Not classified as Salmonella	Pass	4844327	366	24446	95.241	33.6816	51.89	59.5515	300	No
BAP53K	FD01873304	Typhimurium	Unknown	Unknown	Unknown	Unknown	Unknown	Unknown	Unknown	Unknown	Unknown	Unknown	Unknown	No
14559	FD01849416	Typhimurium	Typhimurium	Not classified as Salmonella	Pass	4978539	260	35649	94.454	14.1152	49.48	58.6963	299	No
BKQHVN	FD01873297	Typhimurium	Unknown	Unknown	Unknown	Unknown	Unknown	Unknown	Unknown	Unknown	Unknown	Unknown	Unknown	No
BKQR77	FR10241992	Typhimurium	Typhimurium*	Unknown	Pass	4146417	1260	4224	81.456	10.734	51.03	58.8768	363	No
A26004	FD01875624	Typhimurium	Typhimurium	Unknown	Pass	4963382	170	54305	95.161	27.0356	49.87	59.466	294	No
D40183	FD01875649	Typhimurium	Unknown	Unknown	Unknown	Unknown	Unknown	Unknown	Unknown	Unknown	Unknown	Unknown	Unknown	No
R1208037	FD01849284	Typhimurium	Typhimurium	Not classified as Salmonella	Pass	4757878	111	81422	93.53	28.4666	50.18	58.6189	330	No
2819	FD01872994	Species	Bovismorbificans	142	Pass	4801678	42	226400	88.946	43.0506	51.82	58.8797	298	No
BKQ2H4	FD01873393	Typhimurium	Unknown	Unknown	Unknown	Unknown	Unknown	Unknown	Unknown	Unknown	Unknown	Unknown	Unknown	No
A29614	FD01875596	Species	I 4,[5],12:i:-*	313	Pass	4497933	1146	5135	88.414	9.7218	53.22	59.4208	312	No
CAAAXD	FR10241929	Typhimurium	Typhimurium*	Unknown	Pass	4677281	794	9102	91.926	18.0932	50.22	59.3032	360	No
BKQVLI	FR10242039	Typhimurium	Typhimurium	313	Fail	4909318	64	182719	96.523	37.9171	51.1	58.6298	363	No
1014742	FD01875782	Species	Typhi	Unknown	Pass	9290143	319	63753	81.325	18.7211	54.22	57.772	296	No
A48592	FD01875797	Typhimurium	Enteritidis	11	Pass	4702446	55	215390	87.184	30.7865	51.95	59.0778	305	No
BKQJL6	FD01873272	Typhimurium	Unknown	Unknown	Unknown	Unknown	Unknown	Unknown	Unknown	Unknown	Unknown	Unknown	Unknown	No
1021186	FD01873185	Species	Paratyphi C	146	Pass	4782469	46	219897	87.993	26.7334	53.29	59.0757	302	No
D53997	FD01873059	Species	Unknown	Unknown	Unknown	Unknown	Unknown	Unknown	Unknown	Unknown	Unknown	Unknown	Unknown	No
BHA5M4	FD01873315	Species	Unknown	Unknown	Unknown	Unknown	Unknown	Unknown	Unknown	Unknown	Unknown	Unknown	Unknown	No
A29988	FD01875693	Typhimurium	Typhimurium	Unknown	Pass	4801246	683	10975	94.308	8.1094	52.55	59.3289	303	No
D41592	FD01875692	Species	Unknown	Unknown	Unknown	Unknown	Unknown	Unknown	Unknown	Unknown	Unknown	Unknown	Unknown	No
A54946	FD01873084	Typhimurium	Enteritidis	11	Fail	4500654	344	21158	82.703	18.8882	47.89	59.1156	287	No
BHARN0	FR10241952	Typhimurium	Typhimurium	Unknown	Pass	4833512	182	55942	95.045	25.7723	51.01	58.4264	363	No
D4438	FD01872953	Typhimurium	Unknown	Unknown	Unknown	Unknown	Unknown	Unknown	Unknown	Unknown	Unknown	Unknown	Unknown	No
D45115	FD01875803	Typhimurium	Unknown	Unknown	Unknown	Unknown	Unknown	Unknown	Unknown	Unknown	Unknown	Unknown	Unknown	No
BHAFI8	FD01873390	Species	Infantis	603	Pass	4583220	77	124971	86.041	23.2786	52.44	59.2181	306	No
BKQYTH	FR10241950	Typhimurium	Typhimurium*	Not classified as Salmonella	Pass	4375187	1142	5211	85.971	13.5375	51.07	58.4853	362	No
BZD3D9	FR10242092	Typhimurium	Enteritidis	11	Pass	4688920	37	304137	87.331	91.9046	52.13	58.5553	361	No
CAAEJN	FR10242008	Typhimurium	Paratyphi B*	not classified as Salmonella	Fail	3338772	1517	2569	64.81	5.0915	50.71	58.4605	363	No
TM_85_924	FD01876425	Typhimurium	Typhimurium	Unknown	Pass	4697383	92	105879	91.356	69.2981	49.69	57.8114	312	No
D52265	FD01873107	Species	Unknown	Unknown	Unknown	Unknown	Unknown	Unknown	Unknown	Unknown	Unknown	Unknown	Unknown	No
1021624	FD01873178	Typhimurium	Typhi	Not classified as Salmonella	Pass	4637469	309	28212	81.871	12.7826	51.24	59.0042	289	No
BKQ72Y	FD01873323	Species	Unknown	Unknown	Unknown	Unknown	Unknown	Unknown	Unknown	Unknown	Unknown	Unknown	Unknown	No
A26891	FD01875627	Species	Heidelberg	15	Pass	4666540	53	166675	88.662	37.6164	53.23	59.2517	307	No
1014152	FD01873158	Typhimurium	Unknown	Unknown	Unknown	Unknown	Unknown	Unknown	Unknown	Unknown	Unknown	Unknown	Unknown	No
A55989	FD01873122	Typhimurium	Unknown	Unknown	Unknown	Unknown	Unknown	Unknown	Unknown	Unknown	Unknown	Unknown	Unknown	No
D28655	FD01875590	Species	Bovismorbificans	142	Pass	4709671	133	62541	86.733	28.1031	52.48	59.2311	311	No
BHA742	FD01873375	Typhimurium	Typhimurium*	Unknown	Fail	4422402	858	7583	86.934	11.8456	48.71	59.3663	319	No
02_03074	FD01849380	Typhimurium	Typhimurium	313	Fail	4863082	96	110619	95.613	23.5589	50.42	58.4245	280	No
BKQ6P6	FD01873308	Typhimurium	Unknown	Unknown	Unknown	Unknown	Unknown	Unknown	Unknown	Unknown	Unknown	Unknown	Unknown	No
1028963	FD01873225	Typhimurium	Unknown	Unknown	Unknown	Unknown	Unknown	Unknown	Unknown	Unknown	Unknown	Unknown	Unknown	No
A31126	FD01875724	Species	Unknown	Unknown	Unknown	Unknown	Unknown	Unknown	Unknown	Unknown	Unknown	Unknown	Unknown	No
1020701	FD01873162	Typhimurium	Unknown	Unknown	Unknown	Unknown	Unknown	Unknown	Unknown	Unknown	Unknown	Unknown	Unknown	No
R0918060	FD01849212	Typhimurium	Typhimurium	Not classified as Salmonella	Pass	4716844	530	14972	92.687	9.8712	49.95	58.5719	305	No
A53696	FD01873102	Species	Unknown	Unknown	Unknown	Unknown	Unknown	Unknown	Unknown	Unknown	Unknown	Unknown	Unknown	No
6889	FD01875757	Typhimurium	Enteritidis	11	Pass	4676939	45	185996	86.427	28.9277	52.33	58.9925	310	No
11538	FD01849392	Typhimurium	Typhimurium	313	Fail	4775074	220	44286	93.871	25.8167	49.3	58.4987	319	No
A25675	FD01875561	Typhimurium	Unknown	Unknown	Unknown	Unknown	Unknown	Unknown	Unknown	Unknown	Unknown	Unknown	Unknown	No
P0610110	FD01849281	Typhimurium	Typhimurium	Not classified as Salmonella	Fail	4946069	125	81376	95.173	33.6626	49.01	58.8762	323	No
BKQURD	FR10241951	Typhimurium	I 4,[5],12:i:-*	Unknown	Fail	3745311	1520	2985	73.541	8.7043	51.07	58.3744	363	No
A23856	FD01875478	Species	Bovismorbificans	2640	Pass	4592350	31	274393	85.479	33.9162	51.9	58.2574	311	No
BKQQZZ	FR10242076	Typhimurium	Typhimurium	313	Fail	4916609	90	145975	96.645	27.4525	50.46	58.686	361	No
BHATF7	FR10242031	Typhimurium	Typhimurium	313	Fail	4909345	119	90458	96.485	32.4062	51.01	58.6366	363	No
BHA8D7	FD01873321	Typhimurium	Unknown	Unknown	Unknown	Unknown	Unknown	Unknown	Unknown	Unknown	Unknown	Unknown	Unknown	No
STM_290_67	FD01849042	Typhimurium	Unknown	Not classified as Salmonella	Pass	5176632	206	81275	2.412	12.3086	52.2	55.8468	334	No
BHALWA	FR10242007	Typhimurium	Typhimurium*	not classified as Salmonella	Pass	1789382	1913	983	35.164	3.8386	51.12	58.3667	362	No
3397	FD01873022	Typhimurium	Unknown	Unknown	Unknown	Unknown	Unknown	Unknown	Unknown	Unknown	Unknown	Unknown	Unknown	No
TM_76_594	FD01849147	Typhimurium	I 4,[5],12:i:-*	Not classified as Salmonella	Pass	2318750	2107	1184	44.985	3.0409	50.19	58.3405	324	No
S0514310	FD01849213	Typhimurium	Unknown	not classified as Salmonella	Pass	1558723	1762	911	29.54	2.1931	51.7	58.1686	317	No
D41754	FD01875721	Typhimurium	Unknown	Unknown	Unknown	Unknown	Unknown	Unknown	Unknown	Unknown	Unknown	Unknown	Unknown	No
BKQF7U	FD01873320	Species	Unknown	Unknown	Unknown	Unknown	Unknown	Unknown	Unknown	Unknown	Unknown	Unknown	Unknown	No
A28412	FD01875589	Typhimurium	Enteritidis*	Not classified as Salmonella	Fail	3426262	693	6712	63.696	18.7893	43.9	59.3352	281	No
STM_304_76	FD01876407	Typhimurium	Typhimurium	Unknown	Pass	4654509	169	47544	90.247	43.1606	48.48	57.8248	306	No
8469	FD01872958	Typhimurium	Unknown	Unknown	Unknown	Unknown	Unknown	Unknown	Unknown	Unknown	Unknown	Unknown	Unknown	No
D29360	FD01875551	Species	IIIb 50:z52:z	4272	Pass	4794847	110	84866	66.546	23.9511	52.32	58.7442	315	No
D29408	FD01875502	Typhimurium	Unknown	Unknown	Unknown	Unknown	Unknown	Unknown	Unknown	Unknown	Unknown	Unknown	Unknown	No
BKQ9HM	FD01873275	Species	Unknown	Unknown	Unknown	Unknown	Unknown	Unknown	Unknown	Unknown	Unknown	Unknown	Unknown	No
BHAAZL	FR10241954	Typhimurium	Typhimurium	Unknown	Fail	4880953	218	45516	94.315	46.4536	51.46	58.3566	363	No
1019722	FD01873164	Typhimurium	Unknown	Unknown	Unknown	Unknown	Unknown	Unknown	Unknown	Unknown	Unknown	Unknown	Unknown	No
99_01144	FD01849470	Typhimurium	Typhimurium	313	Pass	4891128	703	11840	93.035	9.5557	50.18	58.8038	300	No
STM_14_59	FD01849146	Typhimurium	I 4,[5],12:i:-*	Not classified as Salmonella	Pass	2800974	2238	1419	54.488	3.5591	50.19	58.2624	329	No
BHA8UN	FD01873392	Typhimurium	Unknown	Unknown	Unknown	Unknown	Unknown	Unknown	Unknown	Unknown	Unknown	Unknown	Unknown	No
1024150	FD01873218	Species	Typhimurium*	Not classified as Salmonella	Pass	4607432	293	33566	87.326	16.6051	52	59.2765	309	No
1007914	FD01873157	Typhimurium	Typhi	Not classified as Salmonella	Pass	4729678	81	143287	83.128	27.9591	52.57	58.691	291	No
BHADUL	FR10241943	Typhimurium	Typhimurium	Not classified as Salmonella	Pass	4829779	360	21151	94.949	20.5471	51.03	58.8034	363	No
A49510	FD01875780	Species	Weltevreden	365	Pass	4911073	106	126956	87.688	36.1595	53.26	58.7531	309	No
A50305	FD01873002	Typhimurium	Unknown	Unknown	Unknown	Unknown	Unknown	Unknown	Unknown	Unknown	Unknown	Unknown	Unknown	No
BHARDQ	FR10241970	Typhimurium	Typhimurium	Not classified as Salmonella	Pass	4735724	493	17082	92.001	26.7143	50.66	58.6891	362	No
BKQKT1	FR10242036	Typhimurium	Typhimurium	19	Fail	4845972	118	88379	91.51	18.7386	51.28	58.3752	363	No
BKQ4KA	FD01873270	Typhimurium	Unknown	Unknown	Unknown	Unknown	Unknown	Unknown	Unknown	Unknown	Unknown	Unknown	Unknown	No
D38406	FD01875730	Typhimurium	Unknown	Unknown	Unknown	Unknown	Unknown	Unknown	Unknown	Unknown	Unknown	Unknown	Unknown	No
BKQAWF	FD01873383	Typhimurium	Unknown	Unknown	Unknown	Unknown	Unknown	Unknown	Unknown	Unknown	Unknown	Unknown	Unknown	No
93_8667	FD01874823	Typhimurium	Typhimurium	Unknown	Pass	4879474	84	144603	93.857	107.409	49.03	57.7505	310	No
103424	FD01873329	Typhimurium	Unknown	Unknown	Unknown	Unknown	Unknown	Unknown	Unknown	Unknown	Unknown	Unknown	Unknown	No
BKQ3E9	FD01873175	Typhimurium	Unknown	Unknown	Unknown	Unknown	Unknown	Unknown	Unknown	Unknown	Unknown	Unknown	Unknown	No
1020184	FD01873171	Typhimurium	Typhi	Not classified as Salmonella	Pass	4703616	122	80704	81.894	17.2041	52.11	58.7537	289	No
D52384	FD01873075	Species	Aberdeen	3163	Pass	4609706	58	151304	86.968	27.4853	53.46	59.0699	293	No
STM_288_67	FD01849011	Typhimurium	Enteritidis	11	Pass	4796239	65	221605	87.751	38.1883	51.62	58.276	359	No
D27108	FD01875660	Species	Unknown	Unknown	Unknown	Unknown	Unknown	Unknown	Unknown	Unknown	Unknown	Unknown	Unknown	No
BKQ8WG	FD01873299	Typhimurium	Unknown	Unknown	Unknown	Unknown	Unknown	Unknown	Unknown	Unknown	Unknown	Unknown	Unknown	No
BKQYN9	FR10241986	Typhimurium	Typhimurium	Unknown	Pass	4777766	222	41169	93.937	69.9642	51.28	58.5455	360	No
D29575	FD01875454	Species	Paratyphi C	90	Pass	4764849	76	144123	87.812	24.0578	52.01	58.1202	317	No
1005617	FD01873213	Typhimurium	Unknown	Unknown	Unknown	Unknown	Unknown	Unknown	Unknown	Unknown	Unknown	Unknown	Unknown	No
1013288	FD01875774	Species	Typhimurium	313	Fail	5056319	79	150197	98.572	32.841	52.62	59.2886	311	No
A46860	FD01875726	Typhimurium	Unknown	Unknown	Unknown	Unknown	Unknown	Unknown	Unknown	Unknown	Unknown	Unknown	Unknown	No
A23694	FD01875446	Typhimurium	Unknown	Unknown	Unknown	Unknown	Unknown	Unknown	Unknown	Unknown	Unknown	Unknown	Unknown	No
A29114	FD01875586	Typhimurium	Unknown	Unknown	Unknown	Unknown	Unknown	Unknown	Unknown	Unknown	Unknown	Unknown	Unknown	No
CAAEDE	FR10241974	Typhimurium	Typhimurium*	Not classified as Salmonella	Pass	4570789	799	9024	88.918	9.0221	50.89	58.5404	364	No
D43510	FD01875763	Typhimurium	Typhi	Not classified as Salmonella	Pass	4689757	52	185289	82.952	36.2364	53.17	58.3232	309	No
BHADB0	FR10241966	Typhimurium	Virchow	16	Pass	4739029	91	102878	87.074	35.4212	51.65	58.2825	364	No
1020976	FD01873170	Typhimurium	Typhi	Not classified as Salmonella	Pass	4728652	76	143322	83.174	24.5325	52.88	58.8264	296	No
D4609	FD01872977	Typhimurium	Unknown	Unknown	Unknown	Unknown	Unknown	Unknown	Unknown	Unknown	Unknown	Unknown	Unknown	No
BGT17H	FD01875784	Species	Enteritidis	11	Pass	4691474	31	318248	87.733	27.1278	51.93	59.0369	307	No
BKQS2V	FR10242005	Typhimurium	Typhimurium*	Unknown	Pass	4163518	1277	4186	81.85	12.926	50.92	58.3643	363	No
D48504	FD01873388	Typhimurium	Typhi	Not classified as Salmonella	Pass	4686991	71	143353	82.887	15.8522	51.77	58.2787	309	No
D55179	FD01873041	Species	Unknown	Unknown	Unknown	Unknown	Unknown	Unknown	Unknown	Unknown	Unknown	Unknown	Unknown	No
BAP4BJ	FD01873306	Typhimurium	Unknown	Unknown	Unknown	Unknown	Unknown	Unknown	Unknown	Unknown	Unknown	Unknown	Unknown	No
BHABXI	FD01873322	Typhimurium	Unknown	Unknown	Unknown	Unknown	Unknown	Unknown	Unknown	Unknown	Unknown	Unknown	Unknown	No
170	FD01873011	Species	Bovismorbificans	4202	Pass	4766807	48	149819	88.875	22.0695	52.15	58.7212	310	No
BKQ9PQ	FD01873359	Typhimurium	Unknown	Unknown	Unknown	Unknown	Unknown	Unknown	Unknown	Unknown	Unknown	Unknown	Unknown	No
A25982	FD01875616	Typhimurium	Unknown	Unknown	Unknown	Unknown	Unknown	Unknown	Unknown	Unknown	Unknown	Unknown	Unknown	No
BHA6EU	FD01873283	Typhimurium	Unknown	Unknown	Unknown	Unknown	Unknown	Unknown	Unknown	Unknown	Unknown	Unknown	Unknown	No
STM_77_67	FD01849073	Typhimurium	Enteritidis	11	Pass	4775868	78	122959	87.599	43.3573	53.42	58.467	334	No
BHASR7	FR10241993	Typhimurium	Typhimurium	Unknown	Pass	4716748	448	17152	92.728	19.7689	50.93	58.3569	363	No
Fail

## Sheet: Supplementary Table 2
Supplementary Table 2: Metadata and accession numbers
Logistical Data			Metadata											Typing			Phenotypic Resistance																Genotypic Resistance		Plasmids and Prophages		Additional	Dataset
Strain Name	Barcode	Accession Number	Day	Month	Year	Continent	Country	Further Location Details	Source	Source Site	Age	Adult/Child	Gender	Serovar	MLST	Lineage	Resistance Phenotype (Quantity Based)	Resistance Phenotype (based on Chloramphenicol, Ampicillin and Cotrimoxazole)	Chloramphenicol	Ampicillin	Cotrimoxazole	Ceftriaxone	Ciprofloxacin	Nalidixic Acid	Tetracycline	Gentamicin	Streptomycin	Kanamycin	Ceftazidime	Spectinomycin	Sulfonamide	Trimethoprim	Genotype (staramr)	Predicted Phenotype (staramr)	Plasmid Profile	Prophage Profile	Invasiveness Index	BEAST
TM_72_285	FD01847583	ERR3636135	Unknown	Unknown	1971	Africa	Senegal	Unknown	Human	Blood	Unknown	Unknown	Unknown	Typhimurium	19	ST19 Lineages	0	R0, S3, U0	S	S	S	S	S	S	S	S	S	S	S	S	S	S	None Detected	Sensitive	None Detected	Gifsy-2*, Gifsy-1*	0.0783	Yes
STM_400_72	FD01847615	ERR3636173	Unknown	Unknown	1972	Asia	Vietnam	Unknown	Human	CSF	Unknown	Unknown	Unknown	Typhimurium	19	ST19 Lineages	0	R0, S3, U0	S	S	S	S	S	S	S	S	S	S	S	S	S	S	None Detected	Sensitive	pSLT*	Gifsy-2*, ST64B*, Gifsy-1*	0.1411	Yes
STM_22_70	FD01847630	ERR3636186	Unknown	Unknown	1970	Africa	Senegal	Unknown	Human	Blood	Unknown	Unknown	Unknown	Typhimurium	19	ST19 Lineages	0	R0, S3, U0	S	S	S	S	S	S	S	S	S	S	S	S	S	S	None Detected	Sensitive	pSLT*	Gifsy-2*	0.1092	Yes
STM_252_66	FD01849051	ERR3636924	Unknown	Unknown	1966	Africa	Senegal	Unknown	Human	Pus	Unknown	Unknown	Unknown	Typhimurium	313	ST313 L2	0	R0, S0, U3	U	U	U	U	U	U	U	U	U	U	U	U	U	U	aadA1, aph(3'')-Ib, aph(6)-Id, blaTEM-1B, catA1, dfrA1, sul1, sul2	streptomycin, kanamycin, ampicillin, chloramphenicol, trimethoprim, sulfisoxazole	pBT1, pBT2, pBT3, pSLT*	BTP1, Gifsy-2*, ST64B*, Gifsy-1*, BTP5	0.1397	Yes
TM_76_824	FD01849068	ERR3636931	Unknown	Unknown	1976	Africa	Senegal	Unknown	Human	Blood	Unknown	Unknown	Unknown	Typhimurium	19	ST19 Lineages	0	R0, S0, U3	U	U	U	U	U	U	U	U	U	U	U	U	U	U	None Detected	Sensitive	pBT3*?, pSLT*	Gifsy-2*, ST64B*, Gifsy-1*	0.1044	Yes
TM_81_414	FD01849100	ERR3636944	Unknown	Unknown	1981	Africa	Madagascar	Unknown	Human	Blood	Unknown	Unknown	Unknown	Typhimurium	19	ST19 Lineages	6	R2, S1, U0	R	R	S	S	S	S	R	S	R	S	S	R	R	S	ant(3'')-Ia, aph(6)-Id, blaTEM-1A, catA1, strA, sul1, tet(A)	streptomycin, kanamycin, ampicillin, chloramphenicol, sulfisoxazole, tetracycline	pSLT*	Gifsy-2*, ST64B*, Gifsy-1*	0.104	Yes
L1211142	FD01849107	ERR3636947	Unknown	Unknown	2001	Africa	Senegal	Unknown	Human	Blood	Unknown	Unknown	Unknown	Typhimurium	19	ST19 Lineages	0	R0, S3, U0	S	S	S	S	S	S	S	S	S	S	S	S	S	S	None Detected	Sensitive	pSLT*	Gifsy-2*	0.1202	Yes
TM_74_578	FD01849123	ERR3636953	Unknown	Unknown	1974	Africa	Cameroon	Unknown	Human	Pus	Unknown	Unknown	Unknown	Typhimurium	19	ST19 Lineages	0	R0, S3, U0	S	S	S	S	S	S	S	S	S	S	S	S	S	S	None Detected	Sensitive	pSLT*	Gifsy-2*	0.1003	Yes
TM_76_593	FD01849139	ERR3636957	Unknown	Unknown	1976	Africa	Burkina Faso	Unknown	Human	Blood	Unknown	Unknown	Unknown	Typhimurium	313	ST313 L1	0	R0, S3, U0	S	S	S	S	S	S	S	S	S	S	S	S	S	S	None Detected	Sensitive	pBT2, pSLT*	Gifsy-2*, Gifsy-1*, BTP5*	0.1182	Yes
05_01095	FD01849217	ERR3636975	Unknown	Unknown	2005	Africa	Mali	Unknown	Human	Blood	Unknown	Unknown	Unknown	Typhimurium	313	ST313 L2	6	R2, S1, U0	R	R	S	S	S	S	S	S	R	S	S	R	R	R	aadA1, aph(3'')-Ib, aph(6)-Id, blaTEM-1B, catA1, dfrA1, sul1	streptomycin, kanamycin, ampicillin, chloramphenicol, trimethoprim, sulfisoxazole	pBT2, pBT3, pSLT*	BTP1, Gifsy-2*?, ST64B*, Gifsy-1*, BTP5	0.1157	Yes
R0521298	FD01849235	ERR3636991	Unknown	Unknown	2007	Africa	Senegal	Unknown	Human	Pus	Unknown	Unknown	Unknown	Typhimurium	19	ST19 Lineages	0	R0, S3, U0	S	S	S	S	S	S	S	S	S	S	S	S	S	S	None Detected	Sensitive	pBT3, pSLT*	Gifsy-2*	0.1252	Yes
05_08990	FD01849249	ERR3637003	Unknown	Unknown	2005	Africa	Unknown	Unknown	Human	Blood	Unknown	Unknown	Unknown	Typhimurium	19	ST19 Lineages	4	R1, S2, U0	R	S	S	S	S	S	S	S	R	S	S	R	R	S	aadA1, aadA2, cmlA1, sul3	streptomycin, chloramphenicol, sulfisoxazole	pBT2?, pBT3, pSLT	BTP1* (similar to UK strains), Gifsy-2*	0.111	Yes
R1029101	FD01849260	ERR3637014	Unknown	Unknown	2007	Africa	Central African Republic	Unknown	Human	Blood	Unknown	Unknown	Unknown	Typhimurium	313	ST313 L2	5	R2, S1, U0	R	R	S	S	S	S	S	S	R	S	S	S	R	R	aadA1, aph(3'')-Ib, aph(6)-Id, blaTEM-1B, catA1, dfrA1, sul1, sul2	streptomycin, kanamycin, ampicillin, chloramphenicol, trimethoprim, sulfisoxazole	pBT2, pBT3, pSLT*	BTP1, Gifsy-2*, ST64B*, Gifsy-1*, BTP5	0.1407	Yes
W0511114	FD01849264	ERR3637018	Unknown	Unknown	2012	Africa	Central African Republic	Unknown	Human	Pleural Fluid	Unknown	Unknown	Unknown	Typhimurium	313	ST313 L2	5	R2, S1, U0	R	R	S	S	S	S	S	S	R	S	S	S	R	R	aadA1, aph(3'')-Ib, aph(6)-Id, blaTEM-1B, catA1, dfrA1, sul1, sul2	streptomycin, kanamycin, ampicillin, chloramphenicol, trimethoprim, sulfisoxazole	pBT2*?, pBT3, pSLT*	BTP1, Gifsy-2*, ST64B*, Gifsy-1*, BTP5*	0.1351	Yes
R1205082	FD01849276	ERR3637029	Unknown	Unknown	2007	Africa	Central African Republic	Unknown	Human	Blood	Unknown	Unknown	Unknown	Typhimurium	313	ST313 L2	5	R2, S1, U0	R	R	S	S	S	S	S	S	R	S	S	S	R	R	aadA1, aph(3'')-Ib, aph(6)-Id, blaTEM-1B, catA1, dfrA1, sul1, sul2	streptomycin, kanamycin, ampicillin, chloramphenicol, trimethoprim, sulfisoxazole	pBT2, pBT3, pSLT*	BTP1, Gifsy-2*, ST64B*, Gifsy-1*, BTP5	0.1324	Yes
V1122136	FD01849277	ERR3637030	Unknown	Unknown	2011	Africa	Central African Republic	Unknown	Human	Pus	Unknown	Unknown	Unknown	Typhimurium	313	ST313 L2	5	R2, S1, U0	R	R	S	S	S	S	S	S	R	S	S	S	R	R	aadA1, aph(3'')-Ib, aph(6)-Id, blaTEM-1B, dfrA1, sul1, sul2	streptomycin, kanamycin, ampicillin, trimethoprim, sulfisoxazole	pBT2, pBT3, pSLT*	BTP1, Gifsy-2*, ST64B*, Gifsy-1*, BTP5*	0.1391	Yes
M0701137	FD01849292	ERR3637044	Unknown	Unknown	2002	Africa	Senegal	Unknown	Human	Blood	Unknown	Unknown	Unknown	Typhimurium	313	ST313 L2	5	R2, S1, U0	R	R	S	S	S	S	S	S	R	S	S	S	R	R	aadA1, aph(3'')-Ib, aph(6)-Id, blaTEM-1B, catA1, dfrA1, sul1, sul2	streptomycin, kanamycin, ampicillin, chloramphenicol, trimethoprim, sulfisoxazole	pBT2, pBT3, pSLT*	BTP1, Gifsy-2*, ST64B*, Gifsy-1*, BTP5	0.1389	Yes
02_03078	FD01849293	ERR3637045	Unknown	Unknown	2002	Africa	Mali	Unknown	Human	Blood	Unknown	Unknown	Unknown	Typhimurium	313	ST313 L2	7	R2, S1, U0	R	R	S	S	S	S	R	S	R	S	S	R	R	R	aadA1, aph(3'')-Ib, aph(6)-Id, blaTEM-1B, catA1, dfrA1, sul1, sul2, tet(A)	streptomycin, kanamycin, ampicillin, chloramphenicol, trimethoprim, sulfisoxazole, tetracycline	pBT2, pBT3, pSLT*	BTP1, ST64B*, Gifsy-1, BTP5*	0.1429	Yes
01_04444	FD01849298	ERR3637050	Unknown	Unknown	2001	Africa	Togo	Unknown	Human	Blood	Unknown	Unknown	Unknown	Typhimurium	313	ST313 L2	5	R2, S1, U0	R	R	S	S	S	S	S	S	R	S	S	S	R	R	aadA1, aph(3'')-Ib, aph(6)-Id, blaTEM-1B, catA1, dfrA1, sul1, sul2	streptomycin, kanamycin, ampicillin, chloramphenicol, trimethoprim, sulfisoxazole	pBT2, pBT3, pSLT*	BTP1, Gifsy-2*, ST64B*, Gifsy-1*, BTP5	0.1344	Yes
02_03079	FD01849301	ERR3637053	Unknown	Unknown	2002	Africa	Mali	Unknown	Human	Blood	Unknown	Unknown	Unknown	Typhimurium	313	ST313 L2	6	R2, S1, U0	R	R	S	S	S	S	S	S	R	S	S	R	R	R	aadA1, aph(3'')-Ib, aph(6)-Id, blaTEM-1B, catA1, dfrA1, sul1, sul2	streptomycin, kanamycin, ampicillin, chloramphenicol, trimethoprim, sulfisoxazole	pBT2, pBT3, pSLT*	BTP1, Gifsy-2*, ST64B*, Gifsy-1*, BTP5*	0.1406	Yes
O0717027	FD01849304	ERR3637056	Unknown	Unknown	2004	Africa	Central African Republic	Unknown	Human	Blood	Unknown	Unknown	Unknown	Typhimurium	313	ST313 L2	6	R2, S1, U0	R	R	S	S	S	S	S	S	R	S	S	R	R	R	aadA1, aph(3'')-Ib, aph(6)-Id, blaTEM-1B, dfrA1, sul1, sul2, tet(A)	streptomycin, kanamycin, ampicillin, trimethoprim, sulfisoxazole, tetracycline	pBT3, pSLT*	BTP1, Gifsy-2*, ST64B*, Gifsy-1*, BTP5*	0.1323	Yes
02_03080	FD01849309	ERR3637061	Unknown	Unknown	2002	Africa	Mali	Unknown	Human	CSF	Unknown	Unknown	Unknown	Typhimurium	313	ST313 L2	5	R2, S1, U0	R	R	S	S	S	S	S	S	R	S	S	S	R	R	aadA1, aph(3'')-Ib, aph(6)-Id, blaTEM-1B, catA1, dfrA1, sul1, sul2	streptomycin, kanamycin, ampicillin, chloramphenicol, trimethoprim, sulfisoxazole	pBT2, pBT3, pSLT*	BTP1, Gifsy-2*, ST64B*, Gifsy-1*, BTP5	0.1385	Yes
14546	FD01849313	ERR3637065	Unknown	Unknown	2000	Africa	Mali	Unknown	Human	Blood	Unknown	Unknown	Unknown	Typhimurium	313	ST313 L2	5	R2, S1, U0	R	R	S	S	S	S	S	S	R	S	S	S	R	R	aadA1, aph(3'')-Ib, aph(6)-Id, dfrA1, sul1, sul2	streptomycin, kanamycin, trimethoprim, sulfisoxazole	pBT2, pBT3, pSLT*	BTP1, Gifsy-2*, ST64B*, Gifsy-1*, BTP5*	0.1385	Yes
02_05250	FD01849325	ERR3637077	Unknown	Unknown	2002	Africa	Mali	Unknown	Human	Blood	Unknown	Unknown	Unknown	Typhimurium	313	ST313 L2	4	R1, S2, U0	R	S	S	S	S	S	S	S	S	S	S	R	R	R	aadA1, aph(3'')-Ib, aph(6)-Id, catA1, dfrA1, sul1, sul2	streptomycin, kanamycin, chloramphenicol, trimethoprim, sulfisoxazole	pBT2, pBT3, pSLT*	Gifsy-2*, ST64B*, Gifsy-1*, BTP5	0.1397	Yes
14554	FD01849337	ERR3637090	Unknown	Unknown	2001	Africa	Mali	Unknown	Human	CSF	Unknown	Unknown	Unknown	Typhimurium	313	ST313 L2	5	R2, S1, U0	R	R	S	S	S	S	S	S	R	S	S	S	R	R	aadA1, aph(3'')-Ib, aph(6)-Id, blaTEM-1B, catA1, dfrA1, sul1, sul2	streptomycin, kanamycin, ampicillin, chloramphenicol, trimethoprim, sulfisoxazole	pBT2, pBT3, pSLT*	BTP1, Gifsy-2*, ST64B*, Gifsy-1*, BTP5	0.1378	Yes
M0516218	FD01849347	ERR3637101	Unknown	Unknown	2002	Africa	Senegal	Unknown	Human	Blood	Unknown	Unknown	Unknown	Typhimurium	313	ST313 L2	5	R2, S1, U0	R	R	S	S	S	S	S	S	R	S	S	S	R	R	aadA1, aph(3'')-Ib, aph(6)-Id, blaTEM-1B, catA1, dfrA1, sul1, sul2	streptomycin, kanamycin, ampicillin, chloramphenicol, trimethoprim, sulfisoxazole	pBT2, pBT3, pSLT*	BTP1, Gifsy-2*, ST64B*, Gifsy-1*, BTP5	0.1335	Yes
M0114146	FD01849354	ERR3637108	Unknown	Unknown	2002	Africa	Senegal	Unknown	Human	Blood	Unknown	Unknown	Unknown	Typhimurium	313	ST313 L2	5	R2, S1, U0	R	R	S	S	S	S	S	S	R	S	S	S	R	R	aadA1, aph(3'')-Ib, aph(6)-Id, blaTEM-1B, catA1, dfrA1, sul1, sul2	streptomycin, kanamycin, ampicillin, chloramphenicol, trimethoprim, sulfisoxazole	pBT2, pBT3, pSLT*	BTP1, Gifsy-2*, ST64B*, Gifsy-1*, BTP5	0.1335	Yes
M0516220	FD01849355	ERR3637109	Unknown	Unknown	2002	Africa	Senegal	Unknown	Human	Blood	Unknown	Unknown	Unknown	Typhimurium	313	ST313 L2	5	R2, S1, U0	R	R	S	S	S	S	S	S	R	S	S	S	R	R	aadA1, aph(3'')-Ib, aph(6)-Id, blaTEM-1B, catA1, dfrA1, sul1, sul2	streptomycin, kanamycin, ampicillin, chloramphenicol, trimethoprim, sulfisoxazole	pBT2, pBT3, pSLT*	BTP1, Gifsy-2*?, ST64B*, Gifsy-1*, BTP5	0.1385	Yes
M0116147	FD01849362	ERR3637116	Unknown	Unknown	2002	Africa	Senegal	Unknown	Human	Blood	Unknown	Unknown	Unknown	Typhimurium	19	ST19 Lineages	0	R0, S3, U0	S	S	S	S	S	S	S	S	S	S	S	S	S	S	None Detected	Sensitive	pSLT*	Gifsy-2*	0.1188	Yes
M0516221	FD01849363	ERR3637117	Unknown	Unknown	2002	Africa	Senegal	Unknown	Human	Blood	Unknown	Unknown	Unknown	Typhimurium	19	ST19 Lineages	0	R0, S3, U0	S	S	S	S	S	S	S	S	S	S	S	S	S	S	None Detected	Sensitive	pSLT*	Gifsy-2*	0.1288	Yes
L0411203	FD01849369	ERR3637124	Unknown	Unknown	2001	Africa	Senegal	Unknown	Human	Blood	Unknown	Unknown	Unknown	Typhimurium	313	ST313 L2	5	R2, S1, U0	R	R	S	S	S	S	S	S	R	S	S	S	R	R	aadA1, aph(3'')-Ib, aph(6)-Id, blaTEM-1B, catA1, dfrA1, sul1, sul2	streptomycin, kanamycin, ampicillin, chloramphenicol, trimethoprim, sulfisoxazole	pBT2, pBT3, pSLT*	BTP1, Gifsy-2*, ST64B*, BTP5	0.1598	Yes
M0321167	FD01849370	ERR3637125	Unknown	Unknown	2002	Africa	Senegal	Unknown	Human	Blood	Unknown	Unknown	Unknown	Typhimurium	19	ST19 Lineages	0	R0, S3, U0	S	S	S	S	S	S	S	S	S	S	S	S	S	S	None Detected	Sensitive	pSLT*	Gifsy-2*	0.1174	Yes
M0805197	FD01849373	ERR3637128	Unknown	Unknown	2002	Africa	Senegal	Unknown	Human	Blood	Unknown	Unknown	Unknown	Typhimurium	313	ST313 L2	5	R2, S1, U0	R	R	S	S	S	S	S	S	R	S	S	S	R	R	aadA1, aph(3'')-Ib, aph(6)-Id, blaTEM-1B, catA1, dfrA1, sul1, sul2	streptomycin, kanamycin, ampicillin, chloramphenicol, trimethoprim, sulfisoxazole	pBT2, pBT3, pSLT*	BTP1, Gifsy-2*, ST64B*, Gifsy-1*, BTP5*	0.1385	Yes
O1229116	FD01849374	ERR3637129	Unknown	Unknown	2004	Africa	Central African Republic	Unknown	Human	CSF	Unknown	Unknown	Unknown	Typhimurium	313	ST313 L2	6	R2, S1, U0	R	R	S	S	S	S	R	S	R	S	S	S	R	R	aadA1, aph(3'')-Ib, aph(6)-Id, blaTEM-1B, catA1, dfrA1, sul1, sul2, tet(B)	streptomycin, kanamycin, ampicillin, chloramphenicol, trimethoprim, sulfisoxazole, tetracycline	pBT2, pBT3, pSLT*	BTP1*, Gifsy-2*, ST64B*, Gifsy-1*, BTP5	0.1428	Yes
04_05795	FD01849375	ERR3637130	Unknown	Unknown	2004	Africa	Ivory Coast	Unknown	Human	Joint Fluid	Unknown	Unknown	Unknown	Typhimurium	19	ST19 Lineages	0	R0, S3, U0	S	S	S	S	S	S	S	S	S	S	S	S	S	S	None Detected	Sensitive	None Detected	Gifsy-2*, Gifsy-1*	0.0998	Yes
M0701125	FD01849379	ERR3637134	Unknown	Unknown	2002	Africa	Senegal	Unknown	Human	Blood	Unknown	Unknown	Unknown	Typhimurium	19	ST19 Lineages	0	R0, S3, U0	S	S	S	S	S	S	S	S	S	S	S	S	S	S	None Detected	Sensitive	pSLT*	Gifsy-2*	0.1314	Yes
97_5275	FD01849389	ERR3637144	Unknown	Unknown	1997	Africa	Democratic Republic of the Congo	Unknown	Human	Blood	Unknown	Unknown	Unknown	Typhimurium	313	ST313 L2	6	R2, S1, U0	R	R	S	S	S	S	R	S	R	S	S	S	R	R	aadA1, aph(3'')-Ib, aph(6)-Id, blaTEM-1B, catA1, dfrA1, sul1, sul2, tet(A), tet(B)	streptomycin, kanamycin, ampicillin, chloramphenicol, trimethoprim, sulfisoxazole, tetracycline	pBT2, pBT3, pSLT*	BTP1, Gifsy-2*, ST64B*, Gifsy-1*, BTP5*	0.129	Yes
99_03115	FD01849390	ERR3637145	Unknown	Unknown	1999	Africa	Cameroon	Unknown	Human	CSF	Unknown	Unknown	Unknown	Typhimurium	313	ST313 L1	6	R1, S2, U0	S	R	S	S	S	S	S	S	R	R	S	R	R	R	aadA1, ant(2'')-Ia, blaOXA-1, blaTEM-1B, catA1, dfrA23, sul1	streptomycin, gentamicin, kanamycin, ampicillin, chloramphenicol, trimethoprim, sulfisoxazole	pBT2, pBT3, pSLT*, pAnkS*	BTP1*, Gifsy-2*, ST64B*, Gifsy-1*, BTP5*	0.1115	Yes
99_2964	FD01849399	ERR3637155	Unknown	Unknown	1999	Africa	Senegal	Unknown	Human	Blood	Unknown	Unknown	Unknown	Typhimurium	313	ST313 L2	5	R2, S1, U0	R	R	S	S	S	S	S	S	R	S	S	R	R	S	blaTEM-1B	ampicillin	pBT2, pBT3, pSLT*	BTP1*, Gifsy-2*, ST64B*, Gifsy-1*, BTP5*?	0.0836	Yes
14537	FD01849400	ERR3637156	Unknown	Unknown	2000	Africa	Mali	Unknown	Human	Blood	Unknown	Unknown	Unknown	Typhimurium	313	ST313 L2	5	R2, S1, U0	R	R	S	S	S	S	S	S	R	S	S	S	R	R	aadA1, aph(3'')-Ib, aph(6)-Id, blaTEM-1B, dfrA1, sul1, sul2, tet(A)	streptomycin, kanamycin, ampicillin, trimethoprim, sulfisoxazole, tetracycline	pBT3, pSLT*	BTP1, Gifsy-2*, ST64B*, Gifsy-1*, BTP5*?	0.1332	Yes
94_1226	FD01849403	ERR3637159	Unknown	Unknown	1994	Africa	Democratic Republic of the Congo	Unknown	Human	Blood	Unknown	Unknown	Unknown	Typhimurium	19	ST19 Lineages	0	R0, S3, U0	S	S	S	S	S	S	S	S	S	S	S	S	S	S	None Detected	Sensitive	pBT2,pBT3*?, pSLT*	Gifsy-2*, ST64B*?, Gifsy-1*, BTP5*?	0.0997	Yes
99_05196	FD01849406	ERR3637162	Unknown	Unknown	1999	Africa	Ivory Coast	Unknown	Human	Blood	Unknown	Unknown	Unknown	Typhimurium	19	ST19 Lineages	6	R2, S1, U0	R	R	S	S	S	S	R	S	R	S	S	R	R	S	None Detected	Sensitive	pBT2*?, pBT3*?, pSLT*	Gifsy-2*	0.105	Yes
14540	FD01849408	ERR3637164	Unknown	Unknown	2000	Africa	Mali	Unknown	Human	Pus	Unknown	Unknown	Unknown	Typhimurium	313	ST313 L2	5	R2, S1, U0	R	R	S	S	S	S	S	S	R	S	S	S	R	R	aadA1, aph(3'')-Ib, aph(6)-Id, blaTEM-1B, catA1, dfrA1, sul1, sul2, tet(B)	streptomycin, kanamycin, ampicillin, chloramphenicol, trimethoprim, sulfisoxazole, tetracycline	pBT2, pBT3, pSLT*	BTP1, Gifsy-2*?, ST64B*, Gifsy-1*, BTP5*	0.1262	Yes
93_3252	FD01849426	ERR3637179	Unknown	Unknown	1993	Africa	Burkina Faso	Unknown	Human	Blood	Unknown	Unknown	Unknown	Typhimurium	313	ST313 L1	2	R0, S3, U0	S	S	S	S	S	S	S	S	S	S	S	S	R	R	None Detected	Sensitive	pBT3, pSLT*	BTP1*, Gifsy-2*, ST64B*, Gifsy-1*, BTP5*	0.1209	Yes
98_10202	FD01849429	ERR3637182	Unknown	Unknown	1998	Africa	Cameroon	Unknown	Human	Blood	Unknown	Unknown	Unknown	Typhimurium	19	ST19 closely related to ST313	7	R2, S1, U0	R	R	S	S	S	R	R	S	R	S	S	R	R	S	aadA2, blaCARB-2, gyrA (S83F), sul1	streptomycin, ampicillin, ciprofloxacin I/R, nalidixic acid, sulfisoxazole	pBT2, pBT3, pSLT*	BTP1*?, Gifsy-2*, ST64B*, Gifsy-1*, BTP5*?	0.0833	Yes
99_1142	FD01849430	ERR3637183	Unknown	Unknown	1999	Africa	Mali	Unknown	Human	Pus	Unknown	Unknown	Unknown	Typhimurium	19	ST19 closely related to ST313	6	R2, S1, U0	R	R	S	S	S	S	S	S	R	S	S	R	R	R	aadA1, aph(3'')-Ib, aph(6)-Id, blaCARB-2, dfrA1, sul1, sul2	streptomycin, kanamycin, ampicillin, trimethoprim, sulfisoxazole	pBT2, pBT3, pSLT*	Gifsy-2*, ST64B*, Gifsy-1*, BTP5*	0.0836	Yes
95_7282	FD01849443	ERR3637194	Unknown	Unknown	1995	Africa	Unknown	Unknown	Human	Blood	Unknown	Unknown	Unknown	Typhimurium	313	ST313 L2	6	R2, S1, U0	R	R	S	S	S	S	R	S	R	S	S	R	R	S	aadA1, aph(3'')-Ib, aph(6)-Id, blaTEM-1B, catA1, dfrA1, sul1, sul2	streptomycin, kanamycin, ampicillin, chloramphenicol, trimethoprim, sulfisoxazole	pBT2, pBT3, pSLT*	BTP1*, Gifsy-2*, ST64B*, Gifsy-1*, BTP5*	0.0833	Yes
98_11631	FD01849445	ERR3637196	Unknown	Unknown	1998	Africa	Cameroon	Unknown	Human	Blood	Unknown	Unknown	Unknown	Typhimurium	19	ST19 Lineages	0	R0, S0, U3	U	U	U	U	U	U	U	U	U	U	U	U	U	U	aadA1, blaOXA-1, blaTEM-1B, sul1	streptomycin, ampicillin, sulfisoxazole	pBT2*?, pBT3?, pSLT*	BTP1*, Gifsy-2*, ST64B*, Gifsy-1*, BTP5*?	0.1008	Yes
A50488	FD01872943	ERR3638223	25	3	2008	Africa	Malawi	Queen Elizabeth Central Hospital, Blantyre	Human	Blood	25	Adult	Male	Typhimurium	313	ST313 L2	3	R3, S0, U0	R	R	R	S	S	U	U	U	U	U	U	U	U	U	aadA1, aph(3'')-Ib, aph(6)-Id, blaTEM-1B, catA1, dfrA1, sul1, sul2	streptomycin, kanamycin, ampicillin, chloramphenicol, trimethoprim, sulfisoxazole	pBT1, pBT2, pBT3, pSLT*	BTP1*, Gifsy-2*, ST64B*, Gifsy-1*, BTP5*	0.1335	No
D47477	FD01872944	ERR3638224	19	6	2008	Africa	Malawi	Queen Elizabeth Central Hospital, Blantyre	Human	Blood	1	Child	Female	Typhimurium	313	ST313 L2	3	R3, S0, U0	R	R	R	S	S	U	U	U	U	U	U	U	U	U	aadA1, aph(3'')-Ib, aph(6)-Id, blaTEM-1B, catA1, dfrA1, sul1, sul2, tet(A)	streptomycin, kanamycin, ampicillin, chloramphenicol, trimethoprim, sulfisoxazole, tetracycline	pBT1, pBT2, pBT3, pSLT*	BTP1, Gifsy-2*, ST64B*, Gifsy-1*, BTP5*	0.1381	No
D48361	FD01872945	ERR3638225	16	9	2008	Africa	Malawi	Queen Elizabeth Central Hospital, Blantyre	Human	Blood	4	Child	Male	Typhimurium	313	ST313 L2	3	R3, S0, U0	R	R	R	S	S	U	U	U	U	U	U	U	U	U	aadA1, aph(3'')-Ib, aph(6)-Id, blaTEM-1B, catA1, dfrA1, sul1, sul2, tet(B)	streptomycin, kanamycin, ampicillin, chloramphenicol, trimethoprim, sulfisoxazole, tetracycline	pBT1*, pBT2, pBT3, pSLT	BTP1*, Gifsy-2*, ST64B*?, Gifsy-1*, BTP5*?	0.13	Yes
A3991	FD01872946	ERR3638226	19	3	1999	Africa	Malawi	Queen Elizabeth Central Hospital, Blantyre	Human	Blood	Unknown	Unknown	Unknown	Typhimurium	313	ST313 L1	2	R2, S1, U0	S	R	R	S	S	U	S	U	U	U	U	U	U	U	aadA1, ant(2'')-Ia, blaOXA-1, blaTEM-1B, dfrA23, sul1	streptomycin, gentamicin, kanamycin, ampicillin, trimethoprim, sulfisoxazole	pSLT*, pAnkS*	BTP1*, Gifsy-2*, ST64B*, Gifsy-1*, BTP5*	0.129	No
D45927	FD01872947	ERR3638227	26	2	2008	Africa	Malawi	Queen Elizabeth Central Hospital, Blantyre	Human	Blood	Unknown	Unknown	Female	Typhimurium	313	ST313 L2	3	R3, S0, U0	R	R	R	S	S	U	U	U	U	U	U	U	U	U	aadA1, aph(3'')-Ib, aph(6)-Id, blaTEM-1B, catA1, dfrA1, sul1, sul2	streptomycin, kanamycin, ampicillin, chloramphenicol, trimethoprim, sulfisoxazole	pBT3, pSLT*	BTP1, Gifsy-2*, ST64B*, Gifsy-1*, BTP5	0.1335	No
1166	FD01872948	ERR3638228	16	7	1996	Africa	Malawi	Queen Elizabeth Central Hospital, Blantyre	Human	Blood	Unknown	Unknown	Unknown	Typhimurium	313	ST313 L1	2	R2, S1, U0	S	R	R	S	S	U	U	U	U	U	U	U	U	U	aadA1, ant(2'')-Ia, blaOXA-1, blaTEM-1B, dfrA23, sul1	streptomycin, gentamicin, kanamycin, ampicillin, trimethoprim, sulfisoxazole	pBT3?, pSLT*, pAnkS*	BTP1*, Gifsy-2*, ST64B*, Gifsy-1*, BTP5*	0.1453	No
A4337	FD01872949	ERR3638229	26	4	1999	Africa	Malawi	Queen Elizabeth Central Hospital, Blantyre	Human	Blood	35	Adult	Unknown	Typhimurium	313	ST313 L1	2	R2, S1, U0	S	R	R	S	S	U	S	U	U	U	U	U	U	U	aadA1, ant(2'')-Ia, blaOXA-1, blaTEM-1B, dfrA23, sul1	streptomycin, gentamicin, kanamycin, ampicillin, trimethoprim, sulfisoxazole	pSLT*, pAnkS*	BTP1*, Gifsy-2*, ST64B*, Gifsy-1*, BTP5*	0.1453	No
D1666	FD01872950	ERR3638230	24	5	1999	Africa	Malawi	Queen Elizabeth Central Hospital, Blantyre	Human	Blood	7	Child	Unknown	Typhimurium	313	ST313 L1	2	R2, S1, U0	S	R	R	S	S	U	S	U	U	U	U	U	U	U	aadA1, aadA1, blaOXA-1, blaOXA-1, blaTEM-1B, dfrA23, sul1, sul1	streptomycin, ampicillin, trimethoprim, sulfisoxazole	pBT3*?, pSLT*, pAnkS*	BTP1*, Gifsy-2*?, ST64B*, Gifsy-1*, BTP5*	0.1142	No
D46548	FD01872951	ERR3638231	10	4	2008	Africa	Malawi	Queen Elizabeth Central Hospital, Blantyre	Human	Blood	2	Child	Female	Typhimurium	313	ST313 L2	3	R3, S0, U0	R	R	R	S	S	U	U	U	U	U	U	U	U	U	aadA1, aph(3'')-Ib, aph(6)-Id, blaTEM-1B, catA1, dfrA1, sul1, sul2	streptomycin, kanamycin, ampicillin, chloramphenicol, trimethoprim, sulfisoxazole	pBT3, pSLT*	BTP1, Gifsy-2*, ST64B*, Gifsy-1*, BTP5*	0.1335	No
751	FD01872952	ERR3638232	25	5	1996	Africa	Malawi	Queen Elizabeth Central Hospital, Blantyre	Human	Blood	Unknown	Unknown	Unknown	Typhimurium	313	ST313 L1	2	R2, S1, U0	S	R	R	S	S	U	U	U	U	U	U	U	U	U	aadA1, ant(2'')-Ia, blaOXA-1, blaTEM-1B, dfrA23, sul1	streptomycin, gentamicin, kanamycin, ampicillin, trimethoprim, sulfisoxazole	pSLT*, pAnkS*	BTP1*, Gifsy-2*, ST64B*, Gifsy-1*, BTP5*	0.134	No
A49996	FD01872955	ERR3638234	8	2	2008	Africa	Malawi	Queen Elizabeth Central Hospital, Blantyre	Human	Blood	24	Adult	Male	Typhimurium	313	ST313 L2	3	R3, S0, U0	R	R	R	S	S	U	U	U	U	U	U	U	U	U	aadA1, aph(3'')-Ib, aph(6)-Id, blaTEM-1B, catA1, dfrA1, sul1, sul2	streptomycin, kanamycin, ampicillin, chloramphenicol, trimethoprim, sulfisoxazole	pBT1, pBT2, pBT3, pSLT*	BTP1, Gifsy-2*, ST64B*, Gifsy-1*, BTP5	0.1347	No
A50493	FD01872959	ERR3638235	25	3	2008	Africa	Malawi	Queen Elizabeth Central Hospital, Blantyre	Human	Blood	30	Adult	Male	Typhimurium	313	ST313 L2	3	R3, S0, U0	R	R	R	S	S	U	U	U	U	U	U	U	U	U	aadA1, aph(3'')-Ib, aph(6)-Id, blaTEM-1B, catA1, dfrA1, sul1, sul2	streptomycin, kanamycin, ampicillin, chloramphenicol, trimethoprim, sulfisoxazole	pBT1, pBT2, pBT3, pSLT*	BTP1, Gifsy-2*?, ST64B*?, Gifsy-1*, BTP5	0.1158	No
D48013	FD01872960	ERR3638236	11	8	2008	Africa	Malawi	Queen Elizabeth Central Hospital, Blantyre	Human	Blood	0	Child	Female	Typhimurium	313	ST313 L2	3	R3, S0, U0	R	R	R	S	S	U	U	U	U	U	U	U	U	U	aadA1, aph(3'')-Ib, aph(6)-Id, blaTEM-1B, catA1, dfrA1, gyrA (D87N), sul1, sul2	streptomycin, kanamycin, ampicillin, chloramphenicol, trimethoprim, ciprofloxacin I/R, nalidixic acid, sulfisoxazole	pBT1, pBT3, pSLT*	BTP1*, Gifsy-2*, ST64B*, Gifsy-1*, BTP5*	0.1332	No
D3351	FD01872961	ERR3638237	18	10	1999	Africa	Malawi	Queen Elizabeth Central Hospital, Blantyre	Human	Blood	0	Child	Unknown	Typhimurium	313	ST313 L1	2	R2, S1, U0	S	R	R	S	S	U	S	U	U	U	U	U	U	U	aadA1, ant(2'')-Ia, blaOXA-1, blaTEM-1B, dfrA23, sul1	streptomycin, gentamicin, kanamycin, ampicillin, trimethoprim, sulfisoxazole	pSLT*, pAnkS*	BTP1*, Gifsy-2*, ST64B*, Gifsy-1*, BTP5*	0.1543	No
D45468	FD01872962	ERR3638238	1	2	2008	Africa	Malawi	Queen Elizabeth Central Hospital, Blantyre	Human	Blood	Unknown	Unknown	Unknown	Typhimurium	313	ST313 L1	1	R1, S2, U0	S	R	S	S	S	U	U	U	U	U	U	U	U	U	blaTEM-1B	ampicillin	pBT3, pSLT*, pAnkS*	BTP1*, Gifsy-2*, ST64B*, Gifsy-1*, BTP5*	0.1229	No
D46183	FD01872963	ERR3638239	14	3	2008	Africa	Malawi	Queen Elizabeth Central Hospital, Blantyre	Human	Blood	1	Child	Female	Typhimurium	2080	ST313 L2	3	R3, S0, U0	R	R	R	S	S	U	U	U	U	U	U	U	U	U	aadA1, aph(3'')-Ib, aph(6)-Id, blaTEM-1B, catA1, dfrA1, sul1, sul2	streptomycin, kanamycin, ampicillin, chloramphenicol, trimethoprim, sulfisoxazole	pBT3, pSLT*	BTP1, Gifsy-2*, ST64B*, Gifsy-1*, BTP5*	0.1335	No
460	FD01872964	ERR3638240	23	4	1996	Africa	Malawi	Queen Elizabeth Central Hospital, Blantyre	Human	Blood	Unknown	Unknown	Unknown	Typhimurium	313	ST313 L1	2	R2, S1, U0	S	R	R	S	S	U	U	U	U	U	U	U	U	U	aadA1, ant(2'')-Ia, blaOXA-1, blaTEM-1B, dfrA23, sul1	streptomycin, gentamicin, kanamycin, ampicillin, trimethoprim, sulfisoxazole	pSLT*, pAnkS*	BTP1*, Gifsy-2*, ST64B*, Gifsy-1*, BTP5*	0.129	No
D5409	FD01872966	ERR3638241	28	2	2000	Africa	Malawi	Queen Elizabeth Central Hospital, Blantyre	Human	Blood	0	Child	Unknown	Typhimurium	313	ST313 L1	2	R2, S1, U0	S	R	R	S	S	U	S	U	U	U	U	U	U	U	aadA1, aadA1, blaOXA-1, blaOXA-1, blaTEM-1B, dfrA23, sul1, sul1	streptomycin, ampicillin, trimethoprim, sulfisoxazole	pSLT*, pAnkS*	BTP1*, Gifsy-2*, ST64B*, Gifsy-1*, BTP5*	0.1382	No
A50722	FD01872967	ERR3638242	11	4	2008	Africa	Malawi	Queen Elizabeth Central Hospital, Blantyre	Human	Blood	45	Adult	Female	Typhimurium	313	ST313 L2	2	R2, S1, U0	S	R	R	S	S	U	U	U	U	U	U	U	U	U	aadA1, aph(3'')-Ib, aph(6)-Id, blaTEM-1B, dfrA1, sul1, sul2	streptomycin, kanamycin, ampicillin, trimethoprim, sulfisoxazole	pBT3, pSLT*	BTP1, Gifsy-2*, ST64B*, Gifsy-1*, BTP5*	0.1335	No
D47721	FD01872968	ERR3638243	9	7	2008	Africa	Malawi	Queen Elizabeth Central Hospital, Blantyre	Human	Blood	0	Child	Female	Typhimurium	313	ST313 L2	3	R3, S0, U0	R	R	R	S	S	U	U	U	U	U	U	U	U	U	aadA1, aph(3'')-Ib, aph(6)-Id, blaTEM-1B, catA1, dfrA1, sul1, sul2, tet(B)	streptomycin, kanamycin, ampicillin, chloramphenicol, trimethoprim, sulfisoxazole, tetracycline	pBT1, pBT2, pBT3, pSLT*	BTP1*, Gifsy-2*, ST64B*, Gifsy-1*, BTP5*	0.1408	No
D1131	FD01872969	ERR3638244	14	4	1999	Africa	Malawi	Queen Elizabeth Central Hospital, Blantyre	Human	Blood	Unknown	Unknown	Unknown	Typhimurium	313	ST313 L1	2	R1, S2, U0	S	R	S	S	S	U	R	U	U	U	U	U	U	U	aadA1, blaOXA-1, blaTEM-1B, sul1, tet(B)	streptomycin, ampicillin, sulfisoxazole, tetracycline	pSLT*, pAnkS*	BTP1*, Gifsy-2*, ST64B*, Gifsy-1*, BTP5*	0.145	No
D45280	FD01872970	ERR3638245	22	1	2008	Africa	Malawi	Queen Elizabeth Central Hospital, Blantyre	Human	Blood	0	Child	Male	Typhimurium	313	ST313 L2	3	R3, S0, U0	R	R	R	S	S	U	S	U	U	U	U	U	U	U	aadA1, aph(3'')-Ib, aph(6)-Id, blaTEM-1B, catA1, dfrA1, sul1, sul2	streptomycin, kanamycin, ampicillin, chloramphenicol, trimethoprim, sulfisoxazole	pBT3, pSLT*	BTP1, Gifsy-2*?, ST64B*, Gifsy-1*, BTP5	0.1323	No
903	FD01872971	ERR3638246	16	9	1996	Africa	Malawi	Queen Elizabeth Central Hospital, Blantyre	Human	Blood	Unknown	Unknown	Unknown	Typhimurium	313	ST313 L1	2	R2, S1, U0	S	R	R	S	S	U	U	U	U	U	U	U	U	U	aadA1, aadA1, blaOXA-1, blaOXA-1, blaTEM-1B, dfrA23, sul1, sul1	streptomycin, ampicillin, trimethoprim, sulfisoxazole	pSLT*, pAnkS*	BTP1*, Gifsy-2*?, ST64B*, Gifsy-1*, BTP5*	0.1235	No
D5255	FD01872974	ERR3638249	21	2	2000	Africa	Malawi	Queen Elizabeth Central Hospital, Blantyre	Human	Blood	1	Child	Unknown	Typhimurium	19	ST19 Lineages	0	R0, S3, U0	S	S	S	S	S	U	S	U	U	U	U	U	U	U	None Detected	Sensitive	pSLT*	None Detected	0.1034	No
D46910	FD01872975	ERR3638250	5	5	2008	Africa	Malawi	Queen Elizabeth Central Hospital, Blantyre	Human	Blood	Unknown	Unknown	Unknown	Typhimurium	19	ST19 Lineages	0	R0, S3, U0	S	S	S	S	S	U	U	U	U	U	U	U	U	U	None Detected	Sensitive	pSLT*	None Detected	0.0929	No
D48804	FD01872976	ERR3638251	18	10	2008	Africa	Malawi	Queen Elizabeth Central Hospital, Blantyre	Human	Blood	Unknown	Unknown	Unknown	Typhimurium	313	ST313 L1	2	R2, S1, U0	S	R	R	S	S	U	U	U	U	U	U	U	U	U	aadA1, aadA1, blaOXA-1, blaOXA-1, blaTEM-1B, dfrA23, sul1, sul1	streptomycin, ampicillin, trimethoprim, sulfisoxazole	pBT3?, pSLT*, pAnkS*	Gifsy-2*, ST64B*, Gifsy-1*, BTP5*	0.1241	No
D45456	FD01872978	ERR3638252	1	2	2008	Africa	Malawi	Queen Elizabeth Central Hospital, Blantyre	Human	Blood	6	Child	Male	Typhimurium	313	ST313 L2	3	R3, S0, U0	R	R	R	S	S	U	U	U	U	U	U	U	U	U	aadA1, aph(3'')-Ib, aph(6)-Id, blaTEM-1B, catA1, dfrA1, sul1, sul2	streptomycin, kanamycin, ampicillin, chloramphenicol, trimethoprim, sulfisoxazole	pBT1*, pBT2, pBT3, pSLT	BTP1, Gifsy-2*, ST64B*, Gifsy-1*, BTP5*	0.1546	No
A51114	FD01872983	ERR3638254	14	5	2008	Africa	Malawi	Queen Elizabeth Central Hospital, Blantyre	Human	Blood	35	Adult	Male	Typhimurium	313	ST313 L2	3	R3, S0, U0	R	R	R	S	S	U	U	U	U	U	U	U	U	U	aadA1, aph(3'')-Ib, aph(6)-Id, blaTEM-1B, catA1, dfrA1, sul1, sul2	streptomycin, kanamycin, ampicillin, chloramphenicol, trimethoprim, sulfisoxazole	pBT3, pSLT*	BTP1, Gifsy-2*, ST64B*, Gifsy-1*, BTP5*	0.1319	No
A53047	FD01872984	ERR3638255	24	10	2008	Africa	Malawi	Queen Elizabeth Central Hospital, Blantyre	Human	Blood	Unknown	Unknown	Male	Typhimurium	313	ST313 L2	3	R3, S0, U0	R	R	R	S	S	U	U	U	U	U	U	U	U	U	aadA1, aph(3'')-Ib, aph(6)-Id, blaTEM-1B, catA1, dfrA1, sul1, sul2, tet(B)	streptomycin, kanamycin, ampicillin, chloramphenicol, trimethoprim, sulfisoxazole, tetracycline	pBT1*, pBT2, pBT3, pSLT	BTP1*, Gifsy-2*, ST64B*, Gifsy-1*, BTP5*	0.1206	No
A49978	FD01872986	ERR3638256	6	2	2008	Africa	Malawi	Queen Elizabeth Central Hospital, Blantyre	Human	Blood	45	Adult	Male	Typhimurium	313	ST313 L2	3	R3, S0, U0	R	R	R	S	S	U	U	U	U	U	U	U	U	U	aadA1, aph(3'')-Ib, aph(6)-Id, blaTEM-1B, catA1, dfrA1, sul1, sul2	streptomycin, kanamycin, ampicillin, chloramphenicol, trimethoprim, sulfisoxazole	pBT1, pBT2, pBT3, pSLT*	BTP1*, Gifsy-2*, ST64B*, Gifsy-1*, BTP5*	0.1385	Yes
393	FD01872987	ERR3638257	16	4	1996	Africa	Malawi	Queen Elizabeth Central Hospital, Blantyre	Human	Blood	Unknown	Unknown	Unknown	Typhimurium	313	ST313 L1	1	R1, S2, U0	S	R	S	S	S	U	U	U	U	U	U	U	U	U	blaTEM-1B	ampicillin	pSLT*, pAnkS*	BTP1*, Gifsy-2*?, ST64B*, Gifsy-1*, BTP5*	0.1195	No
D54385	FD01872988	ERR3638258	21	1	2010	Africa	Malawi	Queen Elizabeth Central Hospital, Blantyre	Human	Blood	2	Child	Female	Typhimurium	313	ST313 L2	3	R3, S0, U0	R	R	R	S	S	U	U	U	U	U	U	U	U	U	aadA1, aph(3'')-Ib, aph(6)-Id, blaTEM-1B, catA1, dfrA1, sul1, sul2	streptomycin, kanamycin, ampicillin, chloramphenicol, trimethoprim, sulfisoxazole	pBT3, pSLT*	BTP1, Gifsy-2*, ST64B*, Gifsy-1*, BTP5*	0.1385	No
10687	FD01872989	ERR3638259	16	8	1998	Africa	Malawi	Queen Elizabeth Central Hospital, Blantyre	Human	Blood	Unknown	Unknown	Unknown	Typhimurium	313	ST313 L1	2	R2, S1, U0	S	R	R	S	S	U	S	U	U	U	U	U	U	U	aadA1, ant(2'')-Ia, blaOXA-1, blaTEM-1B, dfrA23, sul1	streptomycin, gentamicin, kanamycin, ampicillin, trimethoprim, sulfisoxazole	pSLT*, pAnkS*	BTP1*, Gifsy-2*, ST64B*, Gifsy-1*, BTP5*	0.129	No
A51358	FD01872991	ERR3638261	5	6	2008	Africa	Malawi	Queen Elizabeth Central Hospital, Blantyre	Human	Blood	22	Adult	Female	Typhimurium	313	ST313 L2	3	R3, S0, U0	R	R	R	S	S	U	U	U	U	U	U	U	U	U	aadA1, aph(3'')-Ib, aph(6)-Id, blaTEM-1B, catA1, dfrA1, sul1, sul2	streptomycin, kanamycin, ampicillin, chloramphenicol, trimethoprim, sulfisoxazole	pBT1, pBT2, pBT3, pSLT*	BTP1, Gifsy-2*, ST64B*, Gifsy-1*, BTP5*	0.1321	No
D47988	FD01872992	ERR3638262	8	8	2008	Africa	Malawi	Queen Elizabeth Central Hospital, Blantyre	Human	Blood	1	Child	Female	Typhimurium	313	ST313 L2	3	R3, S0, U0	R	R	R	S	S	U	U	U	U	U	U	U	U	U	aadA1, aph(3'')-Ib, aph(6)-Id, blaTEM-1B, catA1, dfrA1, sul1, sul2	streptomycin, kanamycin, ampicillin, chloramphenicol, trimethoprim, sulfisoxazole	pBT1, pBT2, pBT3, pSLT*	Gifsy-2*, ST64B*, Gifsy-1*, BTP5*	0.1335	Yes
A8369	FD01872993	ERR3638263	30	3	2000	Africa	Malawi	Queen Elizabeth Central Hospital, Blantyre	Human	Blood	32	Adult	Male	Typhimurium	313	ST313 L1	2	R2, S1, U0	S	R	R	S	S	U	S	U	U	U	U	U	U	U	aadA1, aadA1, blaOXA-1, blaOXA-1, blaTEM-1B, dfrA23, sul1, sul1	streptomycin, ampicillin, trimethoprim, sulfisoxazole	pSLT*, pAnkS*	BTP1*, Gifsy-2*, ST64B*, Gifsy-1*, BTP5*	0.1345	No
D8585	FD01872996	ERR3638265	10	10	2000	Africa	Malawi	Queen Elizabeth Central Hospital, Blantyre	Human	Blood	2	Child	Unknown	Typhimurium	313	ST313 L1	2	R2, S1, U0	S	R	R	S	S	U	S	U	U	U	U	U	U	U	aadA1, ant(2'')-Ia, blaOXA-1, blaTEM-1B, dfrA23, sul1	streptomycin, gentamicin, kanamycin, ampicillin, trimethoprim, sulfisoxazole	pSLT*, pAnkS*	BTP1*, Gifsy-2*, ST64B*, Gifsy-1*, BTP5*	0.1429	No
A6467	FD01872997	ERR3638266	15	10	1999	Africa	Malawi	Queen Elizabeth Central Hospital, Blantyre	Human	Blood	45	Adult	Unknown	Typhimurium	4200	ST19 Lineages	2	R1, S2, U0	S	R	S	S	S	U	R	U	U	U	U	U	U	U	None Detected	Sensitive	pSLT*	Gifsy-2*, ST64B*, Gifsy-1*	0.1341	Yes
4079	FD01872998	ERR3638267	1	4	1997	Africa	Malawi	Queen Elizabeth Central Hospital, Blantyre	Human	Blood	Unknown	Unknown	Unknown	Typhimurium	313	ST313 L1	2	R2, S1, U0	S	R	R	S	S	U	U	U	U	U	U	U	U	U	ant(2'')-Ia, ant(2'')-Ia, blaTEM-1B, dfrA23, sul1, sul1	gentamicin, kanamycin, ampicillin, trimethoprim, sulfisoxazole	pSLT*, pAnkS*	BTP1*, Gifsy-2*, ST64B*, Gifsy-1*, BTP5*	0.1241	Yes
D47857	FD01873000	ERR3638269	24	7	2008	Africa	Malawi	Queen Elizabeth Central Hospital, Blantyre	Human	Blood	Unknown	Unknown	Male	Typhimurium	313	ST313 L2	3	R3, S0, U0	R	R	R	S	S	U	U	U	U	U	U	U	U	U	aadA1, aph(3'')-Ib, aph(6)-Id, blaTEM-1B, catA1, dfrA1, sul1, sul2	streptomycin, kanamycin, ampicillin, chloramphenicol, trimethoprim, sulfisoxazole	pBT3, pSLT*	BTP1, Gifsy-2*, ST64B*, Gifsy-1*, BTP5	0.1282	No
9564	FD01873001	ERR3638270	23	5	1998	Africa	Malawi	Queen Elizabeth Central Hospital, Blantyre	Human	Blood	Unknown	Unknown	Female	Typhimurium	313	ST313 L1	2	R2, S1, U0	S	R	R	S	S	U	S	U	U	U	U	U	U	U	aadA1, ant(2'')-Ia, blaOXA-1, blaTEM-1B, dfrA23, sul1	streptomycin, gentamicin, kanamycin, ampicillin, trimethoprim, sulfisoxazole	pSLT*, pAnkS*	BTP1*, Gifsy-2*, ST64B*, Gifsy-1*, BTP5*	0.1291	No
534	FD01873003	ERR3638271	2	5	1996	Africa	Malawi	Queen Elizabeth Central Hospital, Blantyre	Human	Blood	Unknown	Unknown	Unknown	Typhimurium	313	ST313 L1	2	R2, S1, U0	S	R	R	S	S	U	U	U	U	U	U	U	U	U	aadA1, ant(2'')-Ia, blaOXA-1, dfrA23, sul1	streptomycin, gentamicin, kanamycin, ampicillin, trimethoprim, sulfisoxazole	pSLT*, pAnkS*	BTP1*, Gifsy-2*, ST64B*, Gifsy-1*, BTP5*	0.1241	Yes
A57840	FD01873004	ERR3638272	17	2	2010	Africa	Malawi	Queen Elizabeth Central Hospital, Blantyre	Human	Blood	35	Adult	Female	Typhimurium	313	ST313 L2	0	R0, S3, U0	S	S	S	S	S	U	U	U	U	U	U	U	U	U	None Detected	Sensitive	pBT1, pBT2, pBT3, pSLT*	BTP1, Gifsy-2*, ST64B*, Gifsy-1*, BTP5	0.1335	No
A4155	FD01873005	ERR3638273	6	4	1999	Africa	Malawi	Queen Elizabeth Central Hospital, Blantyre	Human	Blood	Unknown	Unknown	Unknown	Typhimurium	313	ST313 L1	2	R2, S1, U0	S	R	R	S	S	U	S	U	U	U	U	U	U	U	aadA1, aadA1, blaOXA-1, blaOXA-1, blaTEM-1B, dfrA23, sul1, sul1	streptomycin, ampicillin, trimethoprim, sulfisoxazole	pSLT*, pAnkS*	BTP1*, Gifsy-2*, ST64B*, Gifsy-1*, BTP5*	0.1241	No
9591	FD01873006	ERR3638274	24	5	1998	Africa	Malawi	Queen Elizabeth Central Hospital, Blantyre	Human	Blood	Unknown	Unknown	Male	Typhimurium	313	ST313 L1	2	R2, S1, U0	S	R	R	S	S	U	U	U	U	U	U	U	U	U	aadA1, ant(2'')-Ia, blaOXA-1, blaTEM-1B, dfrA23, sul1	streptomycin, gentamicin, kanamycin, ampicillin, trimethoprim, sulfisoxazole	pSLT*, pAnkS*	BTP1*, Gifsy-2*, ST64B*, Gifsy-1*, BTP5*	0.1314	No
A50943	FD01873007	ERR3638275	29	4	2008	Africa	Malawi	Queen Elizabeth Central Hospital, Blantyre	Human	Blood	24	Adult	Male	Typhimurium	313	ST313 L2	2	R2, S1, U0	S	R	R	S	S	U	U	U	U	U	U	U	U	U	aadA1, aph(3'')-Ib, aph(6)-Id, blaTEM-1B, dfrA1, sul1, sul2	streptomycin, kanamycin, ampicillin, trimethoprim, sulfisoxazole	pBT3, pSLT*	BTP1, Gifsy-2*, ST64B*, Gifsy-1*, BTP5	0.1335	No
3256	FD01873009	ERR3638277	31	1	1997	Africa	Malawi	Queen Elizabeth Central Hospital, Blantyre	Human	Blood	Unknown	Unknown	Unknown	Typhimurium	313	ST313 L1	2	R2, S1, U0	S	R	R	S	S	U	U	U	U	U	U	U	U	U	aadA1, ant(2'')-Ia, blaOXA-1, blaTEM-1B, dfrA23, sul1	streptomycin, gentamicin, kanamycin, ampicillin, trimethoprim, sulfisoxazole	pSLT*, pAnkS*	BTP1*, Gifsy-2*, ST64B*, Gifsy-1*, BTP5*	0.1241	No
D45532	FD01873010	ERR3638278	4	2	2008	Africa	Malawi	Queen Elizabeth Central Hospital, Blantyre	Human	Blood	Unknown	Unknown	Male	Typhimurium	313	ST313 L2	3	R3, S0, U0	R	R	R	S	S	U	U	U	U	U	U	U	U	U	aadA1, aph(3'')-Ib, aph(6)-Id, blaTEM-1B, catA1, dfrA1, sul1, sul2	streptomycin, kanamycin, ampicillin, chloramphenicol, trimethoprim, sulfisoxazole	pBT1*, pBT2, pBT3, pSLT	BTP1, Gifsy-2*, Gifsy-1*, BTP5*	0.1335	No
D54530	FD01873012	ERR3638280	29	1	2010	Africa	Malawi	Queen Elizabeth Central Hospital, Blantyre	Human	Blood	1	Child	Male	Typhimurium	19	ST19 Lineages	0	R0, S3, U0	S	S	S	S	S	U	U	U	U	U	U	U	U	U	None Detected	Sensitive	pSLT*	BTP1*	0.1222	No
D5908	FD01873013	ERR3638281	27	3	2000	Africa	Malawi	Queen Elizabeth Central Hospital, Blantyre	Human	Blood	6	Child	Unknown	Typhimurium	313	ST313 L1	2	R2, S1, U0	S	R	R	S	S	U	S	U	U	U	U	U	U	U	aadA1, ant(2'')-Ia, blaOXA-1, dfrA23, sul1	streptomycin, gentamicin, kanamycin, ampicillin, trimethoprim, sulfisoxazole	pSLT*	BTP1*, Gifsy-2*, ST64B*, Gifsy-1*, BTP5*	0.1241	No
4790	FD01873014	ERR3638282	2	6	1997	Africa	Malawi	Queen Elizabeth Central Hospital, Blantyre	Human	Blood	Unknown	Unknown	Unknown	Typhimurium	313	ST313 L1	2	R2, S1, U0	S	R	R	S	S	U	U	U	U	U	U	U	U	U	aadA1, ant(2'')-Ia, blaOXA-1, blaTEM-1B, dfrA23, sul1, tet(B)	streptomycin, gentamicin, kanamycin, ampicillin, trimethoprim, sulfisoxazole, tetracycline	pSLT*, pAnkS*	BTP1*, Gifsy-2*, ST64B*, Gifsy-1*, BTP5*	0.129	No
A51439	FD01873015	ERR3638283	15	6	2008	Africa	Malawi	Queen Elizabeth Central Hospital, Blantyre	Human	Blood	35	Adult	Male	Typhimurium	313	ST313 L2	3	R3, S0, U0	R	R	R	S	S	U	U	U	U	U	U	U	U	U	aadA1, aph(3'')-Ib, aph(6)-Id, blaTEM-1B, catA1, dfrA1, sul1, sul2	streptomycin, kanamycin, ampicillin, chloramphenicol, trimethoprim, sulfisoxazole	pBT3, pSLT*	BTP1, Gifsy-2*, ST64B*, Gifsy-1*, BTP5	0.1335	No
A53356	FD01873016	ERR3638284	27	11	2008	Africa	Malawi	Queen Elizabeth Central Hospital, Blantyre	Human	Blood	32	Adult	Female	Typhimurium	313	ST313 L2	3	R3, S0, U0	R	R	R	S	S	U	U	U	U	U	U	U	U	U	aadA1, aph(3'')-Ib, aph(6)-Id, blaTEM-1B, catA1, dfrA1, sul1, sul2	streptomycin, kanamycin, ampicillin, chloramphenicol, trimethoprim, sulfisoxazole	pBT1, pBT2, pBT3, pSLT*	BTP1, Gifsy-2*, ST64B*, Gifsy-1*, BTP5*	0.1401	Yes
380	FD01873019	ERR3638286	12	4	1996	Africa	Malawi	Queen Elizabeth Central Hospital, Blantyre	Human	Blood	Unknown	Unknown	Unknown	Typhimurium	302	ST19 Lineages	0	R0, S3, U0	S	S	S	S	S	U	U	U	U	U	U	U	U	U	None Detected	Sensitive	pBT3, pSLT*	Gifsy-2*, ST64B*, Gifsy-1*	0.1319	No
A57800	FD01873020	ERR3638287	11	2	2010	Africa	Malawi	Queen Elizabeth Central Hospital, Blantyre	Human	Blood	31	Adult	Male	Typhimurium	313	ST313 L2	3	R3, S0, U0	R	R	R	S	S	U	U	U	U	U	U	U	U	U	aadA1, aph(3'')-Ib, aph(6)-Id, blaTEM-1B, catA1, dfrA1, sul1, sul2	streptomycin, kanamycin, ampicillin, chloramphenicol, trimethoprim, sulfisoxazole	pBT3, pSLT*	BTP1, Gifsy-2*?, ST64B*, Gifsy-1*, BTP5	0.1335	No
2701	FD01873021	ERR3638288	8	12	2016	Africa	Malawi	Queen Elizabeth Central Hospital, Blantyre	Human	Blood	Unknown	Unknown	Unknown	Typhimurium	313	ST313 L1	0	R0, S3, U0	S	S	S	S	S	U	U	U	U	U	U	U	U	U	aadA1, ant(2'')-Ia, blaOXA-1, blaTEM-1B, dfrA23, sul1	streptomycin, gentamicin, kanamycin, ampicillin, trimethoprim, sulfisoxazole	pBT3?, pSLT*, pAnkS*	BTP1*, Gifsy-2*, ST64B*, Gifsy-1*, BTP5*	0.134	No
A51975	FD01873023	ERR3638289	8	8	2008	Africa	Malawi	Queen Elizabeth Central Hospital, Blantyre	Human	Blood	37	Adult	Male	Typhimurium	313	ST313 L2	3	R3, S0, U0	R	R	R	S	S	U	U	U	U	U	U	U	U	U	aadA1, aph(3'')-Ib, aph(6)-Id, blaTEM-1B, catA1, dfrA1, sul1, sul2	streptomycin, kanamycin, ampicillin, chloramphenicol, trimethoprim, sulfisoxazole	pBT1, pBT2, pBT3, pSLT*	BTP1, Gifsy-2*, ST64B*, Gifsy-1*, BTP5	0.1335	No
A52423	FD01873024	ERR3638290	24	9	2008	Africa	Malawi	Queen Elizabeth Central Hospital, Blantyre	Human	Blood	Unknown	Unknown	Male	Typhimurium	313	ST313 L2	2	R2, S1, U0	R	S	R	S	S	U	U	U	U	U	U	U	U	U	aadA1, aph(3'')-Ib, aph(6)-Id, catA1, dfrA1, sul1, sul2	streptomycin, kanamycin, chloramphenicol, trimethoprim, sulfisoxazole	pBT1, pBT2, pBT3, pSLT*	BTP1, Gifsy-2*, ST64B*, Gifsy-1*, BTP5	0.151	No
D45369	FD01873025	ERR3638291	25	1	2008	Africa	Malawi	Queen Elizabeth Central Hospital, Blantyre	Human	Blood	2	Child	Female	Typhimurium	313	ST313 L2	3	R3, S0, U0	R	R	R	S	S	U	U	U	U	U	U	U	U	U	aadA1, aph(3'')-Ib, aph(6)-Id, blaTEM-1B, catA1, dfrA1, sul1, sul2	streptomycin, kanamycin, ampicillin, chloramphenicol, trimethoprim, sulfisoxazole	pBT3, pSLT*	BTP1, Gifsy-2*, ST64B*, Gifsy-1*, BTP5*	0.1385	Yes
D45887	FD01873026	ERR3638292	24	2	2008	Africa	Malawi	Queen Elizabeth Central Hospital, Blantyre	Human	Blood	5	Child	Male	Typhimurium	313	ST313 L2	3	R3, S0, U0	R	R	R	S	S	U	U	U	U	U	U	U	U	U	aadA1, aph(3'')-Ib, aph(6)-Id, blaTEM-1B, catA1, dfrA1, sul1, sul2	streptomycin, kanamycin, ampicillin, chloramphenicol, trimethoprim, sulfisoxazole	pBT1, pBT2, pBT3, pSLT*	BTP1, Gifsy-2*, ST64B*, Gifsy-1*, BTP5	0.1335	No
D54392	FD01873027	ERR3638293	21	1	2010	Africa	Malawi	Queen Elizabeth Central Hospital, Blantyre	Human	Blood	7	Child	Unknown	Typhimurium	313	ST313 L2	3	R3, S0, U0	R	R	R	S	S	U	U	U	U	U	U	U	U	U	aadA1, aph(3'')-Ib, aph(6)-Id, blaTEM-1B, catA1, dfrA1, sul1, sul2	streptomycin, kanamycin, ampicillin, chloramphenicol, trimethoprim, sulfisoxazole	pBT3, pSLT*	BTP1*, Gifsy-2*, ST64B*, Gifsy-1*, BTP5	0.1335	No
4724	FD01873030	ERR3638295	25	5	1997	Africa	Malawi	Queen Elizabeth Central Hospital, Blantyre	Human	Blood	Unknown	Unknown	Unknown	Typhimurium	313	ST313 L1	2	R2, S1, U0	S	R	R	S	S	U	U	U	U	U	U	U	U	U	aadA1, ant(2'')-Ia, blaOXA-1, blaTEM-1B, dfrA23, sul1	streptomycin, gentamicin, kanamycin, ampicillin, trimethoprim, sulfisoxazole	pSLT*, pAnkS*	BTP1*, Gifsy-2*, ST64B*, Gifsy-1*, BTP5*	0.1266	Yes
D45561	FD01873033	ERR3638297	7	2	2008	Africa	Malawi	Queen Elizabeth Central Hospital, Blantyre	Human	Blood	8	Child	Male	Typhimurium	19	ST19 Lineages	0	R0, S3, U0	S	S	S	S	S	U	U	U	U	U	U	U	U	U	None Detected	Sensitive	pSLT*	Gifsy-2*	0.1047	No
D46140	FD01873034	ERR3638298	11	3	2008	Africa	Malawi	Queen Elizabeth Central Hospital, Blantyre	Human	Blood	0	Child	Female	Typhimurium	313	ST313 L2	3	R3, S0, U0	R	R	R	S	S	U	U	U	U	U	U	U	U	U	aadA1, aph(3'')-Ib, aph(6)-Id, blaTEM-1B, catA1, dfrA1, sul1, sul2	streptomycin, kanamycin, ampicillin, chloramphenicol, trimethoprim, sulfisoxazole	pBT2, pBT3, pSLT*	BTP1*, Gifsy-2*, ST64B*, Gifsy-1*, BTP5	0.1335	No
A58249	FD01873035	ERR3638299	24	3	2010	Africa	Malawi	Queen Elizabeth Central Hospital, Blantyre	Human	Blood	60	Adult	Female	Typhimurium	313	ST313 L2	3	R3, S0, U0	R	R	R	S	S	U	U	U	U	U	U	U	U	U	aadA1, aph(3'')-Ib, aph(6)-Id, blaTEM-1B, catA1, dfrA1, sul1, sul2	streptomycin, kanamycin, ampicillin, chloramphenicol, trimethoprim, sulfisoxazole	pBT3, pSLT*	BTP1, Gifsy-2*?, ST64B*, Gifsy-1*, BTP5*	0.1359	No
616	FD01873036	ERR3638300	10	5	1996	Africa	Malawi	Queen Elizabeth Central Hospital, Blantyre	Human	Blood	Unknown	Unknown	Unknown	Typhimurium	313	ST313 L1	2	R2, S1, U0	S	R	R	S	S	U	U	U	U	U	U	U	U	U	aadA1, ant(2'')-Ia, blaOXA-1, blaTEM-1B, dfrA23, sul1	streptomycin, gentamicin, kanamycin, ampicillin, trimethoprim, sulfisoxazole	pSLT*, pAnkS*	BTP1*, Gifsy-2*, ST64B*, Gifsy-1*, BTP5*	0.1241	No
A6224	FD01873037	ERR3638301	21	9	1999	Africa	Malawi	Queen Elizabeth Central Hospital, Blantyre	Human	Blood	Unknown	Unknown	Unknown	Typhimurium	313	ST313 L1	2	R2, S1, U0	S	R	R	S	S	U	S	U	U	U	U	U	U	U	aadA1, ant(2'')-Ia, blaOXA-1, blaTEM-1B, dfrA23, sul1	streptomycin, gentamicin, kanamycin, ampicillin, trimethoprim, sulfisoxazole	pSLT*, pAnkS*	BTP1*, Gifsy-2*, ST64B*, Gifsy-1*, BTP5*	0.129	No
D56112	FD01873039	ERR3638302	13	6	2010	Africa	Malawi	Queen Elizabeth Central Hospital, Blantyre	Human	Blood	0	Child	Unknown	Typhimurium	313	ST313 L2	3	R3, S0, U0	R	R	R	S	S	U	U	U	U	U	U	U	U	U	aadA1, aph(3'')-Ib, aph(6)-Id, blaTEM-1B, catA1, dfrA1, sul1, sul2	streptomycin, kanamycin, ampicillin, chloramphenicol, trimethoprim, sulfisoxazole	pBT2, pBT3, pSLT*	BTP1, Gifsy-2*, ST64B*, Gifsy-1*, BTP5*	0.1367	No
A58637	FD01873040	ERR3638303	29	4	2010	Africa	Malawi	Queen Elizabeth Central Hospital, Blantyre	Human	Blood	36	Adult	Female	Typhimurium	313	ST313 L2	3	R3, S0, U0	R	R	R	S	S	U	U	U	U	U	U	U	U	U	aadA1, aph(3'')-Ib, aph(6)-Id, blaTEM-1B, catA1, dfrA1, sul1, sul2, tet(B)	streptomycin, kanamycin, ampicillin, chloramphenicol, trimethoprim, sulfisoxazole, tetracycline	pBT1*, pBT2, pBT3, pSLT	BTP1*, Gifsy-2*, ST64B*, Gifsy-1*, BTP5	0.1335	Yes
D54227	FD01873042	ERR3638304	11	1	2010	Africa	Malawi	Queen Elizabeth Central Hospital, Blantyre	Human	Blood	2	Child	Female	Typhimurium	313	ST313 L2	2	R2, S1, U0	S	R	R	S	S	U	U	U	U	U	U	U	U	U	aadA1, aph(3'')-Ib, aph(6)-Id, blaTEM-1B, dfrA1, sul2	streptomycin, kanamycin, ampicillin, trimethoprim, sulfisoxazole	pBT2*?, pBT3, pSLT*	BTP1*, Gifsy-2*, ST64B*, Gifsy-1*, BTP5*	0.1335	No
A57344	FD01873043	ERR3638305	27	12	2009	Africa	Malawi	Queen Elizabeth Central Hospital, Blantyre	Human	Blood	29	Adult	Male	Typhimurium	313	ST313 L2	3	R3, S0, U0	R	R	R	S	S	U	U	U	U	U	U	U	U	U	aadA1, aph(3'')-Ib, aph(6)-Id, blaTEM-1B, catA1, dfrA1, sul1, sul2	streptomycin, kanamycin, ampicillin, chloramphenicol, trimethoprim, sulfisoxazole	pBT3, pSLT*	BTP1, Gifsy-2*?, ST64B*, Gifsy-1*, BTP5*	0.135	No
A55284	FD01873044	ERR3638306	16	6	2009	Africa	Malawi	Queen Elizabeth Central Hospital, Blantyre	Human	Blood	34	Adult	Female	Typhimurium	313	ST313 L2	3	R3, S0, U0	R	R	R	S	S	U	U	U	U	U	U	U	U	U	aadA1, aph(3'')-Ib, aph(6)-Id, blaTEM-1B, catA1, dfrA1, sul1, sul2	streptomycin, kanamycin, ampicillin, chloramphenicol, trimethoprim, sulfisoxazole	pBT3, pSLT*	BTP1?, Gifsy-2*?, ST64B*, Gifsy-1*?, BTP5*	0.1273	No
A54452	FD01873045	ERR3638307	15	3	2009	Africa	Malawi	Queen Elizabeth Central Hospital, Blantyre	Human	Blood	24	Adult	Male	Typhimurium	313	ST313 L2	3	R3, S0, U0	R	R	R	S	S	U	U	U	U	U	U	U	U	U	aadA1, aph(3'')-Ib, aph(6)-Id, blaTEM-1B, catA1, dfrA1, sul1	streptomycin, kanamycin, ampicillin, chloramphenicol, trimethoprim, sulfisoxazole	pBT1, pBT2, pBT3, pSLT*	BTP1, Gifsy-2*?, ST64B*, Gifsy-1*, BTP5	0.1523	Yes
D55910	FD01873048	ERR3638310	24	5	2010	Africa	Malawi	Queen Elizabeth Central Hospital, Blantyre	Human	Blood	1	Child	Male	Typhimurium	313	ST313 L2	3	R3, S0, U0	R	R	R	S	S	U	U	U	U	U	U	U	U	U	aadA1, aph(3'')-Ib, aph(6)-Id, blaTEM-1B, catA1, dfrA1, sul1, sul2	streptomycin, kanamycin, ampicillin, chloramphenicol, trimethoprim, sulfisoxazole	pBT3, pSLT*	BTP1, Gifsy-2*, ST64B*, Gifsy-1*, BTP5*	0.1335	No
A58058	FD01873049	ERR3638311	10	3	2010	Africa	Malawi	Queen Elizabeth Central Hospital, Blantyre	Human	Blood	42	Adult	Female	Typhimurium	313	ST313 L2	3	R3, S0, U0	R	R	R	S	S	U	U	U	U	U	U	U	U	U	aadA1, aph(3'')-Ib, aph(6)-Id, blaTEM-1B, catA1, dfrA1, sul1, sul2	streptomycin, kanamycin, ampicillin, chloramphenicol, trimethoprim, sulfisoxazole	pBT1, pBT2, pBT3, pSLT*	BTP1, Gifsy-2*, ST64B*, Gifsy-1*, BTP5*	0.1335	No
D53689	FD01873050	ERR3638312	27	11	2009	Africa	Malawi	Queen Elizabeth Central Hospital, Blantyre	Human	Blood	0	Child	Female	Typhimurium	313	ST313 L2	2	R2, S1, U0	S	R	R	S	S	U	U	U	U	U	U	U	U	U	aadA1, aph(3'')-Ib, aph(6)-Id, blaTEM-1B, catA1, dfrA1, sul1, sul2	streptomycin, kanamycin, ampicillin, chloramphenicol, trimethoprim, sulfisoxazole	pBT3, pSLT*	BTP1, Gifsy-2*, ST64B*, Gifsy-1*, BTP5*	0.1348	No
D54370	FD01873051	ERR3638313	20	1	2010	Africa	Malawi	Queen Elizabeth Central Hospital, Blantyre	Human	Blood	0	Child	Female	Typhimurium	313	ST313 L2	3	R3, S0, U0	R	R	R	S	S	U	U	U	U	U	U	U	U	U	aadA1, aph(3'')-Ib, aph(6)-Id, blaTEM-1B, catA1, dfrA1, sul1, sul2	streptomycin, kanamycin, ampicillin, chloramphenicol, trimethoprim, sulfisoxazole	pBT1*, pBT2, pBT3, pSLT	BTP1, Gifsy-2*, ST64B*, Gifsy-1*, BTP5*	0.1333	No
A55220	FD01873052	ERR3638314	9	6	2009	Africa	Malawi	Queen Elizabeth Central Hospital, Blantyre	Human	Blood	29	Adult	Female	Typhimurium	313	ST313 L2	3	R3, S0, U0	R	R	R	S	S	U	U	U	U	U	U	U	U	U	aadA1, aph(3'')-Ib, aph(6)-Id, blaTEM-1B, catA1, dfrA1, sul1, sul2	streptomycin, kanamycin, ampicillin, chloramphenicol, trimethoprim, sulfisoxazole	pBT1, pBT2, pBT3, pSLT*	Gifsy-2*, ST64B*, Gifsy-1*, BTP5*	0.1335	No
A53968	FD01873054	ERR3638315	27	1	2009	Africa	Malawi	Queen Elizabeth Central Hospital, Blantyre	Human	Blood	35	Adult	Male	Typhimurium	313	ST313 L2	3	R3, S0, U0	R	R	R	S	S	U	U	U	U	U	U	U	U	U	aadA1, aph(3'')-Ib, aph(6)-Id, blaTEM-1B, catA1, dfrA1, sul1, sul2	streptomycin, kanamycin, ampicillin, chloramphenicol, trimethoprim, sulfisoxazole	pBT1, pBT2, pBT3, pSLT*	BTP1, Gifsy-2*, ST64B*, Gifsy-1*, BTP5*	0.1335	No
A59068	FD01873055	ERR3638316	10	6	2010	Africa	Malawi	Queen Elizabeth Central Hospital, Blantyre	Human	Blood	28	Adult	Male	Typhimurium	313	ST313 L2	3	R3, S0, U0	R	R	R	S	S	U	U	U	U	U	U	U	U	U	aadA1, aph(3'')-Ib, aph(6)-Id, blaTEM-1B, catA1, dfrA1, sul1, sul2	streptomycin, kanamycin, ampicillin, chloramphenicol, trimethoprim, sulfisoxazole	pBT1, pBT2, pBT3, pSLT*	BTP1, Gifsy-2*, ST64B*, Gifsy-1*, BTP5	0.1335	No
A58358	FD01873056	ERR3638317	6	4	2010	Africa	Malawi	Queen Elizabeth Central Hospital, Blantyre	Human	Blood	28	Adult	Female	Typhimurium	313	ST313 L2	3	R3, S0, U0	R	R	R	S	S	U	U	U	U	U	U	U	U	U	aadA1, aph(3'')-Ib, aph(6)-Id, blaTEM-1B, catA1, dfrA1, sul1, sul2	streptomycin, kanamycin, ampicillin, chloramphenicol, trimethoprim, sulfisoxazole	pBT1, pBT3*?, pSLT*	BTP1, Gifsy-2*?, ST64B*, BTP5*	0.1335	No
D55147	FD01873057	ERR3638318	9	3	2010	Africa	Malawi	Queen Elizabeth Central Hospital, Blantyre	Human	Blood	2	Child	Male	Typhimurium	313	ST313 L2	3	R3, S0, U0	R	R	R	S	S	U	U	U	U	U	U	U	U	U	aadA1, aph(3'')-Ib, aph(6)-Id, blaTEM-1B, catA1, dfrA1, sul1, sul2	streptomycin, kanamycin, ampicillin, chloramphenicol, trimethoprim, sulfisoxazole	pBT1*, pBT2, pBT3, pSLT	BTP1, Gifsy-2*, ST64B*, Gifsy-1*, BTP5*	0.1335	No
A56804	FD01873058	ERR3638319	2	11	2009	Africa	Malawi	Queen Elizabeth Central Hospital, Blantyre	Human	Blood	49	Adult	Female	Typhimurium	313	ST313 L2	3	R3, S0, U0	R	R	R	S	S	U	U	U	U	U	U	U	U	U	aadA1, aph(3'')-Ib, aph(6)-Id, blaTEM-1B, catA1, dfrA1, sul1, sul2	streptomycin, kanamycin, ampicillin, chloramphenicol, trimethoprim, sulfisoxazole	pBT3, pSLT*	BTP1, Gifsy-2*, ST64B*, Gifsy-1*, BTP5*	0.1335	No
D51736	FD01873060	ERR3638320	4	6	2009	Africa	Malawi	Queen Elizabeth Central Hospital, Blantyre	Human	Blood	Unknown	Unknown	Female	Typhimurium	313	ST313 L2	3	R3, S0, U0	R	R	R	S	S	U	U	U	U	U	U	U	U	U	aadA1, aph(3'')-Ib, aph(6)-Id, blaTEM-1B, catA1, dfrA1, sul1, sul2	streptomycin, kanamycin, ampicillin, chloramphenicol, trimethoprim, sulfisoxazole	pBT3, pSLT*	BTP1, Gifsy-2*, ST64B*, Gifsy-1*, BTP5*	0.1267	No
D50748	FD01873061	ERR3638321	6	3	2009	Africa	Malawi	Queen Elizabeth Central Hospital, Blantyre	Human	Blood	1	Child	Female	Typhimurium	313	ST313 L2	3	R3, S0, U0	R	R	R	S	S	U	U	U	U	U	U	U	U	U	aadA1, aph(3'')-Ib, aph(6)-Id, blaTEM-1B, catA1, dfrA1, sul1, sul2	streptomycin, kanamycin, ampicillin, chloramphenicol, trimethoprim, sulfisoxazole	pBT1, pBT2, pBT3, pSLT*	BTP1, Gifsy-2*, ST64B*, Gifsy-1*, BTP5*	0.1385	Yes
D50119	FD01873062	ERR3638322	23	1	2009	Africa	Malawi	Queen Elizabeth Central Hospital, Blantyre	Human	Blood	1	Child	Female	Typhimurium	313	ST313 L2	3	R3, S0, U0	R	R	R	S	S	U	U	U	U	U	U	U	U	U	aadA1, aph(3'')-Ib, aph(6)-Id, blaTEM-1B, catA1, dfrA1, sul1, sul2	streptomycin, kanamycin, ampicillin, chloramphenicol, trimethoprim, sulfisoxazole	pBT1, pBT2, pBT3*?, pSLT*	BTP1, Gifsy-2*, ST64B*, Gifsy-1*, BTP5*	0.1288	No
A59029	FD01873063	ERR3638323	7	6	2010	Africa	Malawi	Queen Elizabeth Central Hospital, Blantyre	Human	Blood	35	Adult	Female	Typhimurium	313	ST313 L2	3	R3, S0, U0	R	R	R	S	S	U	U	U	U	U	U	U	U	U	aadA1, aph(3'')-Ib, aph(6)-Id, blaTEM-1B, catA1, dfrA1, sul1, sul2	streptomycin, kanamycin, ampicillin, chloramphenicol, trimethoprim, sulfisoxazole	pBT3, pSLT*	BTP1, Gifsy-2*, ST64B*, Gifsy-1*, BTP5	0.1335	No
D55475	FD01873064	ERR3638324	7	4	2010	Africa	Malawi	Queen Elizabeth Central Hospital, Blantyre	Human	Blood	0	Child	Female	Typhimurium	313	ST313 L2	3	R3, S0, U0	R	R	R	S	S	U	U	U	U	U	U	U	U	U	aadA1, aph(3'')-Ib, aph(6)-Id, blaTEM-1B, catA1, dfrA1, sul1, sul2	streptomycin, kanamycin, ampicillin, chloramphenicol, trimethoprim, sulfisoxazole	pBT1, pBT2, pBT3, pSLT*	BTP1, Gifsy-2*, ST64B*, Gifsy-1*, BTP5*	0.1335	No
A58031	FD01873065	ERR3638325	8	3	2010	Africa	Malawi	Queen Elizabeth Central Hospital, Blantyre	Human	Blood	20	Adult	Male	Typhimurium	313	ST313 L2	3	R3, S0, U0	R	R	R	S	S	U	U	U	U	U	U	U	U	U	aadA1, aph(3'')-Ib, aph(6)-Id, blaTEM-1B, catA1, dfrA1, sul1, sul2	streptomycin, kanamycin, ampicillin, chloramphenicol, trimethoprim, sulfisoxazole	pBT1, pBT3*?, pSLT*	BTP1, Gifsy-2*, ST64B*, Gifsy-1*, BTP5	0.1272	No
A56758	FD01873066	ERR3638326	29	10	2009	Africa	Malawi	Queen Elizabeth Central Hospital, Blantyre	Human	Blood	25	Adult	Female	Typhimurium	313	ST313 L2	3	R3, S0, U0	R	R	R	S	S	U	U	U	U	U	U	U	U	U	aadA1, aph(3'')-Ib, aph(6)-Id, blaTEM-1B, catA1, dfrA1, sul1, sul2	streptomycin, kanamycin, ampicillin, chloramphenicol, trimethoprim, sulfisoxazole	pBT3, pSLT*	BTP1, Gifsy-2*, ST64B*, Gifsy-1*, BTP5*	0.1296	Yes
A57274	FD01873067	ERR3638327	16	12	2009	Africa	Malawi	Queen Elizabeth Central Hospital, Blantyre	Human	Blood	30	Adult	Male	Typhimurium	19	ST19 Lineages	0	R0, S3, U0	S	S	S	S	S	U	U	U	U	U	U	U	U	U	None Detected	Sensitive	pSLT*	Gifsy-2*, ST64B*	0.1183	No
A55162	FD01873068	ERR3638328	3	6	2009	Africa	Malawi	Queen Elizabeth Central Hospital, Blantyre	Human	Blood	21	Adult	Female	Typhimurium	313	ST313 L2	3	R3, S0, U0	R	R	R	S	S	U	U	U	U	U	U	U	U	U	aadA1, aph(3'')-Ib, aph(6)-Id, blaTEM-1B, catA1, dfrA1, sul1, sul2	streptomycin, kanamycin, ampicillin, chloramphenicol, trimethoprim, sulfisoxazole	pBT1, pBT2, pSLT*	Gifsy-2*, ST64B*, Gifsy-1*, BTP5	0.1335	No
A54378	FD01873069	ERR3638329	6	3	2009	Africa	Malawi	Queen Elizabeth Central Hospital, Blantyre	Human	Blood	28	Adult	Male	Typhimurium	313	ST313 L2	3	R3, S0, U0	R	R	R	S	S	U	U	U	U	U	U	U	U	U	aadA1, aph(3'')-Ib, aph(6)-Id, blaTEM-1B, catA1, dfrA1, sul1, sul2	streptomycin, kanamycin, ampicillin, chloramphenicol, trimethoprim, sulfisoxazole	pBT1, pBT2, pSLT*	Gifsy-2*, ST64B*, Gifsy-1*, BTP5	0.1336	No
D50017	FD01873070	ERR3638330	17	1	2009	Africa	Malawi	Queen Elizabeth Central Hospital, Blantyre	Human	Blood	9	Child	Female	Typhimurium	313	ST313 L2	2	R2, S1, U0	S	R	R	S	S	U	U	U	U	U	U	U	U	U	aadA1, aph(3'')-Ib, aph(6)-Id, blaTEM-1B, catA1, dfrA1, sul1, sul2	streptomycin, kanamycin, ampicillin, chloramphenicol, trimethoprim, sulfisoxazole	pBT3, pSLT*	BTP1, Gifsy-2*, ST64B*, Gifsy-1*, BTP5*	0.1498	No
A58958	FD01873071	ERR3638331	1	6	2010	Africa	Malawi	Queen Elizabeth Central Hospital, Blantyre	Human	Blood	33	Adult	Female	Typhimurium	313	ST313 L2	2	R2, S1, U0	S	R	R	S	S	U	U	U	U	U	U	U	U	U	aadA1, aph(3'')-Ib, aph(6)-Id, blaTEM-1B, catA1, dfrA1, sul1, sul2	streptomycin, kanamycin, ampicillin, chloramphenicol, trimethoprim, sulfisoxazole	pBT3, pSLT*	BTP1, Gifsy-2*, ST64B*, Gifsy-1*, BTP5*	0.1335	No
A58539	FD01873072	ERR3638332	20	4	2010	Africa	Malawi	Queen Elizabeth Central Hospital, Blantyre	Human	Blood	31	Adult	Male	Typhimurium	313	ST313 L2	3	R3, S0, U0	R	R	R	S	S	U	U	U	U	U	U	U	U	U	aadA1, aph(3'')-Ib, aph(6)-Id, blaTEM-1B, catA1, dfrA1, sul2	streptomycin, kanamycin, ampicillin, chloramphenicol, trimethoprim, sulfisoxazole	pBT1, pBT3, pSLT*	BTP1, Gifsy-2*?, ST64B*, Gifsy-1*, BTP5	0.1335	No
A54588	FD01873073	ERR3638333	1	2	2010	Africa	Malawi	Queen Elizabeth Central Hospital, Blantyre	Human	Blood	Unknown	Unknown	Male	Typhimurium	313	ST313 L2	2	R2, S1, U0	S	R	R	S	S	U	U	U	U	U	U	U	U	U	aadA1, aph(3'')-Ib, aph(6)-Id, blaTEM-1B, catA1, dfrA1, sul1, sul2	streptomycin, kanamycin, ampicillin, chloramphenicol, trimethoprim, sulfisoxazole	pBT3, pSLT*	BTP1, Gifsy-2*, ST64B*, Gifsy-1*, BTP5*	0.1498	No
D51708	FD01873076	ERR3638335	2	6	2009	Africa	Malawi	Queen Elizabeth Central Hospital, Blantyre	Human	Blood	6	Child	Female	Typhimurium	313	ST313 L2	3	R3, S0, U0	R	R	R	S	S	U	U	U	U	U	U	U	U	U	aadA1, aph(3'')-Ib, aph(6)-Id, blaTEM-1B, catA1, dfrA1, sul1, sul2	streptomycin, kanamycin, ampicillin, chloramphenicol, trimethoprim, sulfisoxazole	pBT1, pBT2, pBT3, pSLT*	BTP1, Gifsy-2*, ST64B*, Gifsy-1*, BTP5	0.1335	No
D50607	FD01873077	ERR3638336	22	2	2009	Africa	Malawi	Queen Elizabeth Central Hospital, Blantyre	Human	Blood	2	Child	Male	Typhimurium	313	ST313 L2	3	R3, S0, U0	R	R	R	S	S	U	U	U	U	U	U	U	U	U	aadA1, aph(3'')-Ib, aph(6)-Id, blaTEM-1B, catA1, dfrA1, sul1, sul2	streptomycin, kanamycin, ampicillin, chloramphenicol, trimethoprim, sulfisoxazole	pBT1, pBT2, pSLT*	Gifsy-2*, ST64B*, Gifsy-1*, BTP5*	0.1311	No
A53712	FD01873078	ERR3638337	5	1	2009	Africa	Malawi	Queen Elizabeth Central Hospital, Blantyre	Human	Blood	42	Adult	Male	Typhimurium	313	ST313 L2	3	R3, S0, U0	R	R	R	S	S	U	U	U	U	U	U	U	U	U	aadA1, aph(3'')-Ib, aph(6)-Id, blaTEM-1B, catA1, dfrA1, sul1, sul2	streptomycin, kanamycin, ampicillin, chloramphenicol, trimethoprim, sulfisoxazole	pBT1*, pBT2, pBT3, pSLT	BTP1, Gifsy-2*, ST64B*, Gifsy-1*, BTP5*	0.1236	No
A58909	FD01873079	ERR3638338	26	5	2010	Africa	Malawi	Queen Elizabeth Central Hospital, Blantyre	Human	Blood	26	Adult	Male	Typhimurium	313	ST313 L2	1	R1, S2, U0	S	R	S	S	S	U	U	U	U	U	U	U	U	U	blaTEM-1B	ampicillin	pBT1, pBT2, pBT3, pSLT*	BTP1*, Gifsy-2*, ST64B*, Gifsy-1*, BTP5*	0.1348	Yes
A58019	FD01873081	ERR3638339	6	3	2010	Africa	Malawi	Queen Elizabeth Central Hospital, Blantyre	Human	Blood	43	Adult	Female	Typhimurium	313	ST313 L2	4	R3, S0, U0	R	R	R	S	S	U	R	U	U	U	U	U	U	U	aadA1, aph(3'')-Ib, aph(6)-Id, blaTEM-1B, catA1, dfrA1, sul1, sul2	streptomycin, kanamycin, ampicillin, chloramphenicol, trimethoprim, sulfisoxazole	pBT3, pSLT*	BTP1, Gifsy-2*, ST64B*, Gifsy-1*, BTP5*	0.1272	No
D53197	FD01873082	ERR3638340	15	10	2009	Africa	Malawi	Queen Elizabeth Central Hospital, Blantyre	Human	Blood	1	Child	Male	Typhimurium	2080	ST313 L2	3	R3, S0, U0	R	R	R	S	S	U	U	U	U	U	U	U	U	U	aadA1, aph(3'')-Ib, aph(6)-Id, blaTEM-1B, catA1, dfrA1, sul1, sul2	streptomycin, kanamycin, ampicillin, chloramphenicol, trimethoprim, sulfisoxazole	pBT3, pSLT*	BTP1, Gifsy-2*, ST64B*, Gifsy-1*, BTP5	0.1335	No
A55764	FD01873083	ERR3638341	4	8	2009	Africa	Malawi	Queen Elizabeth Central Hospital, Blantyre	Human	Blood	Unknown	Unknown	Unknown	Typhimurium	313	ST313 L2	3	R3, S0, U0	R	R	R	S	S	U	U	U	U	U	U	U	U	U	aadA1, aph(3'')-Ib, aph(6)-Id, blaTEM-1B, catA1, dfrA1, sul1, sul2	streptomycin, kanamycin, ampicillin, chloramphenicol, trimethoprim, sulfisoxazole	pBT3, pSLT*	BTP1, Gifsy-2*?, ST64B*, Gifsy-1*, BTP5?	0.1272	No
D50558	FD01873085	ERR3638343	19	2	2009	Africa	Malawi	Queen Elizabeth Central Hospital, Blantyre	Human	Blood	1	Child	Male	Typhimurium	313	ST313 L2	3	R3, S0, U0	R	R	R	S	S	U	U	U	U	U	U	U	U	U	aadA1, aph(3'')-Ib, aph(6)-Id, blaTEM-1B, catA1, dfrA1, sul1, sul2	streptomycin, kanamycin, ampicillin, chloramphenicol, trimethoprim, sulfisoxazole	pBT3, pSLT*	BTP1, Gifsy-2*, ST64B*, Gifsy-1*, BTP5	0.1335	No
A53714	FD01873086	ERR3638344	5	1	2009	Africa	Malawi	Queen Elizabeth Central Hospital, Blantyre	Human	Blood	Unknown	Unknown	Male	Typhimurium	313	ST313 L2	3	R3, S0, U0	R	R	R	S	S	U	U	U	U	U	U	U	U	U	aadA1, aph(3'')-Ib, aph(6)-Id, blaTEM-1B, catA1, dfrA1, sul1, sul2	streptomycin, kanamycin, ampicillin, chloramphenicol, trimethoprim, sulfisoxazole	pBT1, pBT2, pBT3, pSLT*	BTP1*, Gifsy-2*, ST64B*, Gifsy-1*, BTP5*	0.1296	No
A58874	FD01873087	ERR3638345	24	5	2010	Africa	Malawi	Queen Elizabeth Central Hospital, Blantyre	Human	Blood	38	Adult	Male	Typhimurium	313	ST313 L1	2	R2, S1, U0	S	R	R	S	S	U	U	U	U	U	U	U	U	U	aadA1, blaOXA-1, blaTEM-1B, dfrA23, sul1	streptomycin, ampicillin, trimethoprim, sulfisoxazole	pSLT*, pAnkS*	BTP1*, Gifsy-2*, ST64B*, Gifsy-1*, BTP5*	0.1238	No
A58223	FD01873088	ERR3638346	22	3	2010	Africa	Malawi	Queen Elizabeth Central Hospital, Blantyre	Human	Blood	22	Adult	Female	Typhimurium	313	ST313 L2	2	R2, S1, U0	S	R	R	S	S	U	U	U	U	U	U	U	U	U	aadA1, aph(3'')-Ib, aph(6)-Id, blaTEM-1B, catA1, dfrA1, sul1, sul2	streptomycin, kanamycin, ampicillin, chloramphenicol, trimethoprim, sulfisoxazole	pBT3, pSLT*	BTP1, Gifsy-2*, ST64B*, Gifsy-1*, BTP5*	0.1335	No
D53099	FD01873090	ERR3638348	6	10	2009	Africa	Malawi	Queen Elizabeth Central Hospital, Blantyre	Human	Blood	7	Child	Male	Typhimurium	313	ST313 L2	3	R3, S0, U0	R	R	R	S	S	U	U	U	U	U	U	U	U	U	aadA1, aph(3'')-Ib, aph(6)-Id, blaTEM-1B, catA1, dfrA1, sul1, sul2	streptomycin, kanamycin, ampicillin, chloramphenicol, trimethoprim, sulfisoxazole	pBT1*, pBT2, pBT3, pSLT	BTP1, Gifsy-2*, Gifsy-1*, BTP5*	0.1335	No
D52335	FD01873091	ERR3638349	1	8	2009	Africa	Malawi	Queen Elizabeth Central Hospital, Blantyre	Human	Blood	1	Child	Female	Typhimurium	313	ST313 L2	3	R3, S0, U0	R	R	R	S	S	U	U	U	U	U	U	U	U	U	aadA1, aph(3'')-Ib, aph(6)-Id, blaTEM-1B, catA1, dfrA1, sul1, sul2	streptomycin, kanamycin, ampicillin, chloramphenicol, trimethoprim, sulfisoxazole	pBT1, pBT2, pBT3, pSLT*	BTP1, Gifsy-2*, ST64B*, Gifsy-1*, BTP5	0.1394	No
D51484	FD01873092	ERR3638350	8	5	2009	Africa	Malawi	Queen Elizabeth Central Hospital, Blantyre	Human	Blood	0	Child	Female	Typhimurium	313	ST313 L2	3	R3, S0, U0	R	R	R	S	S	U	U	U	U	U	U	U	U	U	aadA1, aph(3'')-Ib, aph(6)-Id, blaTEM-1B, catA1, dfrA1, sul1, sul2, tet(B)	streptomycin, kanamycin, ampicillin, chloramphenicol, trimethoprim, sulfisoxazole, tetracycline	pBT1*, pBT2, pBT3, pSLT	BTP1*, Gifsy-2*, ST64B*, Gifsy-1*, BTP5	0.1335	No
A54179	FD01873093	ERR3638351	16	2	2009	Africa	Malawi	Queen Elizabeth Central Hospital, Blantyre	Human	Blood	22	Adult	Male	Typhimurium	313	ST313 L2	3	R3, S0, U0	R	R	R	S	S	U	U	U	U	U	U	U	U	U	aadA1, aph(3'')-Ib, aph(6)-Id, blaTEM-1B, catA1, dfrA1, sul1, sul2, tet(B)	streptomycin, kanamycin, ampicillin, chloramphenicol, trimethoprim, sulfisoxazole, tetracycline	pBT1*, pBT2, pBT3, pSLT	BTP1*, Gifsy-2*, ST64B*, Gifsy-1*, BTP5*	0.1335	No
A59014	FD01873095	ERR3638353	7	6	2010	Africa	Malawi	Queen Elizabeth Central Hospital, Blantyre	Human	Blood	23	Adult	Female	Typhimurium	313	ST313 L2	2	R2, S1, U0	R	S	R	S	S	U	U	U	U	U	U	U	U	U	aadA1, aph(3'')-Ib, aph(6)-Id, catA1, dfrA1, sul1, sul2	streptomycin, kanamycin, chloramphenicol, trimethoprim, sulfisoxazole	pBT1*, pBT2, pBT3, pSLT	BTP1, Gifsy-2*, ST64B*, Gifsy-1*, BTP5	0.1335	Yes
A58186	FD01873096	ERR3638354	19	3	2010	Africa	Malawi	Queen Elizabeth Central Hospital, Blantyre	Human	Blood	35	Adult	Male	Typhimurium	313	ST313 L2	3	R3, S0, U0	R	R	R	S	S	U	U	U	U	U	U	U	U	U	aadA1, aph(3'')-Ib, aph(6)-Id, blaTEM-1B, catA1, dfrA1, sul1, sul2	streptomycin, kanamycin, ampicillin, chloramphenicol, trimethoprim, sulfisoxazole	pBT1, pBT2, pBT3, pSLT*	BTP1, Gifsy-2*, ST64B*, Gifsy-1*, BTP5	0.1335	No
A57652	FD01873097	ERR3638355	27	1	2010	Africa	Malawi	Queen Elizabeth Central Hospital, Blantyre	Human	Blood	60	Adult	Female	Typhimurium	313	ST313 L2	3	R3, S0, U0	R	R	R	S	S	U	U	U	U	U	U	U	U	U	aadA1, aph(3'')-Ib, aph(6)-Id, blaTEM-1B, catA1, dfrA1, sul1, sul2	streptomycin, kanamycin, ampicillin, chloramphenicol, trimethoprim, sulfisoxazole	pBT1, pBT2, pBT3, pSLT*	BTP1, Gifsy-2*, ST64B*, Gifsy-1*, BTP5	0.1391	No
D53034	FD01873098	ERR3638356	2	10	2009	Africa	Malawi	Queen Elizabeth Central Hospital, Blantyre	Human	Blood	0	Child	Female	Typhimurium	313	ST313 L2	3	R3, S0, U0	R	R	R	S	S	U	U	U	U	U	U	U	U	U	aadA1, aph(3'')-Ib, aph(6)-Id, blaTEM-1B, catA1, dfrA1, sul1, sul2	streptomycin, kanamycin, ampicillin, chloramphenicol, trimethoprim, sulfisoxazole	pBT3, pSLT*	BTP1, Gifsy-2*, ST64B*, Gifsy-1*, BTP5*	0.1335	No
A55654	FD01873099	ERR3638357	26	7	2009	Africa	Malawi	Queen Elizabeth Central Hospital, Blantyre	Human	Blood	39	Adult	Female	Typhimurium	313	ST313 L2	3	R3, S0, U0	R	R	R	S	S	U	U	U	U	U	U	U	U	U	aadA1, aph(3'')-Ib, aph(6)-Id, blaTEM-1B, catA1, dfrA1, sul1, sul2	streptomycin, kanamycin, ampicillin, chloramphenicol, trimethoprim, sulfisoxazole	pBT1, pBT2, pBT3, pSLT*	BTP1, Gifsy-2*, ST64B*, Gifsy-1*, BTP5*	0.1335	No
A54772	FD01873100	ERR3638358	20	4	2009	Africa	Malawi	Queen Elizabeth Central Hospital, Blantyre	Human	Blood	37	Adult	Male	Typhimurium	313	ST313 L2	3	R3, S0, U0	R	R	R	S	S	U	U	U	U	U	U	U	U	U	aadA1, aph(3'')-Ib, aph(6)-Id, blaTEM-1B, catA1, dfrA1, sul1, sul2, tet(B)	streptomycin, kanamycin, ampicillin, chloramphenicol, trimethoprim, sulfisoxazole, tetracycline	pBT1, pBT2, pBT3, pSLT*	BTP1*, Gifsy-2*, ST64B*, Gifsy-1*, BTP5	0.1389	No
A54165	FD01873101	ERR3638359	15	2	2009	Africa	Malawi	Queen Elizabeth Central Hospital, Blantyre	Human	Blood	39	Adult	Female	Typhimurium	313	ST313 L2	3	R3, S0, U0	R	R	R	S	S	U	U	U	U	U	U	U	U	U	aadA1, aph(3'')-Ib, aph(6)-Id, blaTEM-1B, catA1, dfrA1, sul1, sul2, tet(B)	streptomycin, kanamycin, ampicillin, chloramphenicol, trimethoprim, sulfisoxazole, tetracycline	pBT1*, pBT2, pBT3, pSLT	BTP1, Gifsy-2*, ST64B*, Gifsy-1*, BTP5*	0.1333	No
D55261	FD01873104	ERR3638360	18	3	2010	Africa	Malawi	Queen Elizabeth Central Hospital, Blantyre	Human	Blood	2	Child	Male	Typhimurium	313	ST313 L2	2	R2, S1, U0	S	R	R	S	S	U	U	U	U	U	U	U	U	U	aadA1, aph(3'')-Ib, aph(6)-Id, blaTEM-1B, catA1, dfrA1, sul1, sul2	streptomycin, kanamycin, ampicillin, chloramphenicol, trimethoprim, sulfisoxazole	pBT3, pSLT*	BTP1, Gifsy-2*, ST64B*, Gifsy-1*, BTP5	0.1272	Yes
A57475	FD01873105	ERR3638361	13	1	2010	Africa	Malawi	Queen Elizabeth Central Hospital, Blantyre	Human	Blood	17	Child	Male	Typhimurium	313	ST313 L2	3	R3, S0, U0	R	R	R	S	S	U	U	U	U	U	U	U	U	U	aadA1, aph(3'')-Ib, aph(6)-Id, blaTEM-1B, catA1, dfrA1, sul1, sul2	streptomycin, kanamycin, ampicillin, chloramphenicol, trimethoprim, sulfisoxazole	pBT1*, pBT3, pSLT*	BTP1, Gifsy-2*, ST64B*, Gifsy-1*, BTP5*	0.1335	No
D50465	FD01873109	ERR3638362	12	2	2009	Africa	Malawi	Queen Elizabeth Central Hospital, Blantyre	Human	Blood	2	Child	Female	Typhimurium	313	ST313 L2	3	R3, S0, U0	R	R	R	S	S	U	U	U	U	U	U	U	U	U	aadA1, aph(3'')-Ib, aph(6)-Id, blaTEM-1B, catA1, dfrA1, sul1, sul2	streptomycin, kanamycin, ampicillin, chloramphenicol, trimethoprim, sulfisoxazole	pBT1, pBT2, pBT3, pSLT*	BTP1, Gifsy-2*, ST64B*, Gifsy-1*, BTP5	0.1335	No
D49679	FD01873110	ERR3638363	23	12	2008	Africa	Malawi	Queen Elizabeth Central Hospital, Blantyre	Human	Blood	4	Child	Male	Typhimurium	313	ST313 L2	2	R2, S1, U0	S	R	R	S	S	U	U	U	U	U	U	U	U	U	aadA1, aph(3'')-Ib, aph(6)-Id, blaTEM-1B, catA1, dfrA1, sul1, sul2	streptomycin, kanamycin, ampicillin, chloramphenicol, trimethoprim, sulfisoxazole	pBT3, pSLT*	BTP1, Gifsy-2*, ST64B*, Gifsy-1*, BTP5*	0.1335	No
D55899	FD01873111	ERR3638364	21	5	2010	Africa	Malawi	Queen Elizabeth Central Hospital, Blantyre	Human	Blood	4	Child	Male	Typhimurium	313	ST313 L2	3	R3, S0, U0	R	R	R	S	S	U	U	U	U	U	U	U	U	U	aadA1, aph(3'')-Ib, aph(6)-Id, blaTEM-1B, catA1, dfrA1, sul1, sul2, tet(B)	streptomycin, kanamycin, ampicillin, chloramphenicol, trimethoprim, sulfisoxazole, tetracycline	pBT1*, pBT2, pSLT*	BTP1*, Gifsy-2*, ST64B*, Gifsy-1*, BTP5	0.1335	Yes
A58166	FD01873112	ERR3638365	18	3	2010	Africa	Malawi	Queen Elizabeth Central Hospital, Blantyre	Human	Blood	16	Child	Male	Typhimurium	19	ST19 Lineages	0	R0, S3, U0	S	S	S	S	S	U	U	U	U	U	U	U	U	U	None Detected	Sensitive	pSLT*	Gifsy-2*, ST64B*	0.1175	No
D54246	FD01873113	ERR3638366	12	1	2010	Africa	Malawi	Queen Elizabeth Central Hospital, Blantyre	Human	Blood	3	Child	Male	Typhimurium	313	ST313 L2	3	R3, S0, U0	R	R	R	S	S	U	U	U	U	U	U	U	U	U	aadA1, aph(3'')-Ib, aph(6)-Id, blaTEM-1B, catA1, dfrA1, sul1, sul2	streptomycin, kanamycin, ampicillin, chloramphenicol, trimethoprim, sulfisoxazole	pBT1, pBT2, pBT3, pSLT*	BTP1, Gifsy-2*, ST64B*, Gifsy-1*, BTP5*	0.1335	Yes
A56027	FD01873114	ERR3638367	3	9	2009	Africa	Malawi	Queen Elizabeth Central Hospital, Blantyre	Human	Blood	Unknown	Unknown	Male	Typhimurium	313	ST313 L2	3	R3, S0, U0	R	R	R	S	S	U	U	U	U	U	U	U	U	U	aadA1, aph(3'')-Ib, aph(6)-Id, blaTEM-1B, catA1, dfrA1, sul1, sul2	streptomycin, kanamycin, ampicillin, chloramphenicol, trimethoprim, sulfisoxazole	pBT1, pSLT*	BTP1, Gifsy-2*?, ST64B*, Gifsy-1*, BTP5*	0.1335	No
A55356	FD01873115	ERR3638368	23	6	2009	Africa	Malawi	Queen Elizabeth Central Hospital, Blantyre	Human	Blood	29	Adult	Female	Typhimurium	313	ST313 L2	3	R3, S0, U0	R	R	R	S	S	U	U	U	U	U	U	U	U	U	aadA1, aph(3'')-Ib, aph(6)-Id, blaTEM-1B, catA1, dfrA1, sul1, sul2	streptomycin, kanamycin, ampicillin, chloramphenicol, trimethoprim, sulfisoxazole	pBT3, pSLT*	BTP1, Gifsy-2*, ST64B*, Gifsy-1*, BTP5*	0.1335	Yes
A54667	FD01873116	ERR3638369	7	4	2009	Africa	Malawi	Queen Elizabeth Central Hospital, Blantyre	Human	Blood	30	Adult	Male	Typhimurium	313	ST313 L2	3	R3, S0, U0	R	R	R	S	S	U	U	U	U	U	U	U	U	U	aadA1, aph(3'')-Ib, aph(6)-Id, blaTEM-1B, catA1, dfrA1, sul1, sul2	streptomycin, kanamycin, ampicillin, chloramphenicol, trimethoprim, sulfisoxazole	pBT1, pBT2, pBT3, pSLT*	BTP1, Gifsy-2*, ST64B*, Gifsy-1*, BTP5	0.1299	No
A53562	FD01873118	ERR3638371	18	12	2008	Africa	Malawi	Queen Elizabeth Central Hospital, Blantyre	Human	Blood	25	Adult	Male	Typhimurium	313	ST313 L2	3	R3, S0, U0	R	R	R	S	S	U	U	U	U	U	U	U	U	U	aadA1, aph(3'')-Ib, aph(6)-Id, blaTEM-1B, catA1, dfrA1, sul1, sul2	streptomycin, kanamycin, ampicillin, chloramphenicol, trimethoprim, sulfisoxazole	pBT3, pSLT*	BTP1, Gifsy-2*, ST64B*, Gifsy-1*, BTP5	0.1335	No
A58767	FD01873119	ERR3638372	11	5	2010	Africa	Malawi	Queen Elizabeth Central Hospital, Blantyre	Human	Blood	28	Adult	Female	Typhimurium	313	ST313 L2	3	R3, S0, U0	R	R	R	S	S	U	U	U	U	U	U	U	U	U	aadA1, aph(3'')-Ib, aph(6)-Id, blaTEM-1B, catA1, dfrA1, sul1, sul2	streptomycin, kanamycin, ampicillin, chloramphenicol, trimethoprim, sulfisoxazole	pBT1, pBT2, pBT3, pSLT*	BTP1, Gifsy-2*, ST64B*, Gifsy-1*, BTP5*	0.1386	Yes
D55231	FD01873120	ERR3638373	16	3	2010	Africa	Malawi	Queen Elizabeth Central Hospital, Blantyre	Human	Blood	0	Child	Male	Typhimurium	313	ST313 L2	3	R3, S0, U0	R	R	R	S	S	U	U	U	U	U	U	U	U	U	aadA1, aph(3'')-Ib, aph(6)-Id, blaTEM-1B, catA1, dfrA1, sul1, sul2	streptomycin, kanamycin, ampicillin, chloramphenicol, trimethoprim, sulfisoxazole	pBT1, pBT2, pBT3, pSLT*	BTP1, Gifsy-2*, ST64B*, Gifsy-1*, BTP5*	0.1533	No
A56912	FD01873121	ERR3638374	10	11	2009	Africa	Malawi	Queen Elizabeth Central Hospital, Blantyre	Human	Blood	20	Adult	Male	Typhimurium	313	ST313 L2	3	R3, S0, U0	R	R	R	S	S	U	U	U	U	U	U	U	U	U	aadA1, aph(3'')-Ib, aph(6)-Id, blaTEM-1B, catA1, dfrA1, sul1, sul2, tet(B)	streptomycin, kanamycin, ampicillin, chloramphenicol, trimethoprim, sulfisoxazole, tetracycline	pBT1, pBT2, pBT3, pSLT*	BTP1*, Gifsy-2*, ST64B*, Gifsy-1*, BTP5*	0.1339	No
D51992	FD01873123	ERR3638375	22	6	2009	Africa	Malawi	Queen Elizabeth Central Hospital, Blantyre	Human	Blood	2	Child	Female	Typhimurium	313	ST313 L2	3	R3, S0, U0	R	R	R	S	S	U	U	U	U	U	U	U	U	U	aadA1, aph(3'')-Ib, aph(6)-Id, blaTEM-1B, catA1, dfrA1, sul1, sul2	streptomycin, kanamycin, ampicillin, chloramphenicol, trimethoprim, sulfisoxazole	pBT1, pBT2, pBT3, pSLT*	BTP1, Gifsy-2*, ST64B*, Gifsy-1*, BTP5	0.1198	No
D50393	FD01873125	ERR3638377	9	2	2009	Africa	Malawi	Queen Elizabeth Central Hospital, Blantyre	Human	Blood	1	Child	Male	Typhimurium	313	ST313 L2	3	R3, S0, U0	R	R	R	S	S	U	U	U	U	U	U	U	U	U	aadA1, aph(3'')-Ib, aph(6)-Id, blaTEM-1B, catA1, dfrA1, sul1, sul2	streptomycin, kanamycin, ampicillin, chloramphenicol, trimethoprim, sulfisoxazole	pBT1, pBT2, pBT3, pSLT*	BTP1, Gifsy-2*, ST64B*, Gifsy-1*, BTP5*	0.1382	No
A58127	FD01873128	ERR3638378	16	3	2010	Africa	Malawi	Queen Elizabeth Central Hospital, Blantyre	Human	Blood	33	Adult	Male	Typhimurium	313	ST313 L2	3	R3, S0, U0	R	R	R	S	S	U	U	U	U	U	U	U	U	U	aadA1, aph(3'')-Ib, aph(6)-Id, blaTEM-1B, catA1, dfrA1, sul1, sul2	streptomycin, kanamycin, ampicillin, chloramphenicol, trimethoprim, sulfisoxazole	pBT3, pSLT*	BTP1, Gifsy-2*, ST64B*, Gifsy-1*, BTP5*	0.1335	No
D54228	FD01873129	ERR3638379	11	1	2010	Africa	Malawi	Queen Elizabeth Central Hospital, Blantyre	Human	Blood	0	Child	Female	Typhimurium	313	ST313 L2	2	R2, S1, U0	S	R	R	S	S	U	U	U	U	U	U	U	U	U	aadA1, aph(3'')-Ib, aph(6)-Id, blaTEM-1B, dfrA1, sul2	streptomycin, kanamycin, ampicillin, trimethoprim, sulfisoxazole	pBT3*, pSLT*	BTP1*, Gifsy-2*?, ST64B*, Gifsy-1*, BTP5	0.1335	No
A54509	FD01873132	ERR3638380	23	3	2009	Africa	Malawi	Queen Elizabeth Central Hospital, Blantyre	Human	Blood	32	Adult	Female	Typhimurium	313	ST313 L2	3	R3, S0, U0	R	R	R	S	S	U	U	U	U	U	U	U	U	U	aadA1, aph(3'')-Ib, aph(6)-Id, blaTEM-1B, catA1, dfrA1, sul1, sul2	streptomycin, kanamycin, ampicillin, chloramphenicol, trimethoprim, sulfisoxazole	pBT3, pSLT*	BTP1, Gifsy-2*, ST64B*, Gifsy-1*, BTP5*	0.1335	No
D50366	FD01873133	ERR3638381	6	2	2009	Africa	Malawi	Queen Elizabeth Central Hospital, Blantyre	Human	Blood	0	Child	Female	Typhimurium	313	ST313 L2	3	R3, S0, U0	R	R	R	S	S	U	U	U	U	U	U	U	U	U	aadA1, aph(3'')-Ib, aph(6)-Id, blaTEM-1B, catA1, dfrA1, sul1, sul2	streptomycin, kanamycin, ampicillin, chloramphenicol, trimethoprim, sulfisoxazole	pBT2*?, pBT3, pSLT*	BTP1, Gifsy-2*, ST64B*, Gifsy-1*, BTP5*	0.135	No
D49398	FD01873134	ERR3638382	30	11	2008	Africa	Malawi	Queen Elizabeth Central Hospital, Blantyre	Human	Blood	2	Child	Unknown	Typhimurium	313	ST313 L2	3	R3, S0, U0	R	R	R	S	S	U	U	U	U	U	U	U	U	U	aadA1, aph(3'')-Ib, aph(6)-Id, blaTEM-1B, catA1, dfrA1, sul1, sul2, tet(B)	streptomycin, kanamycin, ampicillin, chloramphenicol, trimethoprim, sulfisoxazole, tetracycline	pBT1*, pBT2, pBT3, pSLT	BTP1*, Gifsy-2*?, ST64B*, Gifsy-1*, BTP5*	0.1335	No
BHA2IH	FD01873136	ERR3638384	24	11	2012	Africa	Malawi	Queen Elizabeth Central Hospital, Blantyre	Human	Blood	20	Adult	Male	Typhimurium	313	ST313 L2	2	R2, S1, U0	S	R	R	S	S	U	U	U	U	U	U	U	U	U	aadA1, aph(3'')-Ib, aph(6)-Id, blaTEM-1B, catA1, dfrA1, sul1, sul2	streptomycin, kanamycin, ampicillin, chloramphenicol, trimethoprim, sulfisoxazole	pBT3, pSLT*	BTP1, Gifsy-2*, ST64B*, Gifsy-1*, BTP5*	0.1436	No
1034835	FD01873137	ERR3638385	28	5	2012	Africa	Malawi	Queen Elizabeth Central Hospital, Blantyre	Human	Blood	1	Child	Female	Typhimurium	313	ST313 L2	3	R3, S0, U0	R	R	R	S	S	U	U	U	U	U	U	U	U	U	aadA1, aph(3'')-Ib, aph(6)-Id, catA1, dfrA1, sul1, sul2	streptomycin, kanamycin, chloramphenicol, trimethoprim, sulfisoxazole	pBT3, pSLT*	BTP1, Gifsy-2*, ST64B*, Gifsy-1*, BTP5*	0.1357	No
1025181	FD01873139	ERR3638387	13	12	2011	Africa	Malawi	Queen Elizabeth Central Hospital, Blantyre	Human	Blood	5	Child	Male	Typhimurium	313	ST313 L2	3	R3, S0, U0	R	R	R	S	S	U	U	U	U	U	U	U	U	U	aadA1, aph(3'')-Ib, aph(6)-Id, blaTEM-1B, catA1, dfrA1, sul1, sul2	streptomycin, kanamycin, ampicillin, chloramphenicol, trimethoprim, sulfisoxazole	pBT3, pSLT*	BTP1, Gifsy-2*, ST64B*, Gifsy-1*, BTP5*	0.1322	No
1018816	FD01873140	ERR3638388	20	7	2011	Africa	Malawi	Queen Elizabeth Central Hospital, Blantyre	Human	Blood	41	Adult	Male	Typhimurium	313	ST313 L2	3	R3, S0, U0	R	R	R	S	S	U	U	U	U	U	U	U	U	U	aadA1, aph(3'')-Ib, aph(6)-Id, blaTEM-1B, catA1, dfrA1, sul1, sul2	streptomycin, kanamycin, ampicillin, chloramphenicol, trimethoprim, sulfisoxazole	pBT1, pBT2, pBT3, pSLT*	ST64B*, Gifsy-1, BTP5*	0.1335	No
1008643	FD01873141	ERR3638389	20	1	2011	Africa	Malawi	Queen Elizabeth Central Hospital, Blantyre	Human	Blood	32	Adult	Male	Typhimurium	313	ST313 L2	3	R3, S0, U0	R	R	R	S	S	U	U	U	U	U	U	U	U	U	aadA1, aph(3'')-Ib, aph(6)-Id, blaTEM-1B, catA1, dfrA1, sul1, sul2	streptomycin, kanamycin, ampicillin, chloramphenicol, trimethoprim, sulfisoxazole	pBT1*, pBT2, pBT3, pSLT	BTP1, Gifsy-2*, ST64B*, Gifsy-1*, BTP5*	0.1335	Yes
BKQ3M9	FD01873143	ERR3638390	8	2	2013	Africa	Malawi	Queen Elizabeth Central Hospital, Blantyre	Human	Blood	0	Child	Male	Typhimurium	313	ST313 L2	2	R2, S1, U0	S	R	R	S	S	U	U	U	U	U	U	U	U	U	aadA1, aph(3'')-Ib, aph(6)-Id, blaTEM-1B, catA1, dfrA1, sul1, sul2	streptomycin, kanamycin, ampicillin, chloramphenicol, trimethoprim, sulfisoxazole	pBT3, pSLT*	BTP1, Gifsy-2*, ST64B*, Gifsy-1*, BTP5	0.1274	No
BHA1FE	FD01873144	ERR3638391	24	10	2012	Africa	Malawi	Queen Elizabeth Central Hospital, Blantyre	Human	Blood	53	Adult	Male	Typhimurium	313	ST313 L2	3	R3, S0, U0	R	R	R	S	S	U	U	U	U	U	U	U	U	U	aadA1, aph(3'')-Ib, aph(6)-Id, blaTEM-1B, catA1, dfrA1, sul1, sul2, tet(B)	streptomycin, kanamycin, ampicillin, chloramphenicol, trimethoprim, sulfisoxazole, tetracycline	pBT1*, pBT2, pBT3, pSLT	BTP1*, Gifsy-2*, ST64B*, Gifsy-1*, BTP5*	0.1347	No
1035868	FD01873145	ERR3638392	30	6	2012	Africa	Malawi	Queen Elizabeth Central Hospital, Blantyre	Human	Blood	33	Adult	Male	Typhimurium	313	ST313 L2	0	R0, S3, U0	S	S	S	S	S	U	U	U	U	U	U	U	U	U	None Detected	Sensitive	pBT1, pBT2*, pBT3, pSLT*	BTP1, Gifsy-2*, ST64B*, Gifsy-1*, BTP5*	0.1312	No
1020412	FD01873146	ERR3638393	14	9	2011	Africa	Malawi	Queen Elizabeth Central Hospital, Blantyre	Human	Blood	28	Adult	Male	Typhimurium	313	ST313 L2	2	R2, S1, U0	S	R	R	S	S	U	U	U	U	U	U	U	U	U	aadA1, aph(3'')-Ib, aph(6)-Id, blaTEM-1B, catA1, dfrA1, sul1, sul2	streptomycin, kanamycin, ampicillin, chloramphenicol, trimethoprim, sulfisoxazole	pBT3, pSLT*	BTP1, Gifsy-2*?, ST64B*, Gifsy-1*, BTP5*	0.1335	Yes
1008688	FD01873149	ERR3638396	19	1	2011	Africa	Malawi	Queen Elizabeth Central Hospital, Blantyre	Human	Blood	0	Child	Male	Typhimurium	313	ST313 L2	3	R3, S0, U0	R	R	R	S	S	U	U	U	U	U	U	U	U	U	aadA1, aph(3'')-Ib, aph(6)-Id, blaTEM-1B, catA1, dfrA1, sul1, sul2	streptomycin, kanamycin, ampicillin, chloramphenicol, trimethoprim, sulfisoxazole	pBT1, pBT2, pBT3, pSLT*	BTP1, Gifsy-2*, ST64B*, Gifsy-1*, BTP5*	0.1335	No
1012855	FD01873150	ERR3638397	29	3	2011	Africa	Malawi	Queen Elizabeth Central Hospital, Blantyre	Human	Blood	Unknown	Unknown	Female	Typhimurium	313	ST313 L2	3	R3, S0, U0	R	R	R	S	S	U	U	U	U	U	U	U	U	U	aadA1, aph(3'')-Ib, aph(6)-Id, blaTEM-1B, catA1, dfrA1, sul1, sul2	streptomycin, kanamycin, ampicillin, chloramphenicol, trimethoprim, sulfisoxazole	pBT1, pBT2, pBT3, pSLT*	BTP1, Gifsy-2*, ST64B*, Gifsy-1*, BTP5*	0.1335	No
BHA3BH	FD01873151	ERR3638398	1	2	2013	Africa	Malawi	Queen Elizabeth Central Hospital, Blantyre	Human	Blood	28	Adult	Female	Typhimurium	313	ST313 L2	3	R3, S0, U0	R	R	R	S	S	U	U	U	U	U	U	U	U	U	aadA1, aph(3'')-Ib, aph(6)-Id, blaTEM-1B, catA1, dfrA1, sul1, sul2	streptomycin, kanamycin, ampicillin, chloramphenicol, trimethoprim, sulfisoxazole	pBT3, pSLT*	BTP1, Gifsy-2*, ST64B*, Gifsy-1*, BTP5	0.1397	No
BHA1BP	FD01873152	ERR3638399	19	9	2012	Africa	Malawi	Queen Elizabeth Central Hospital, Blantyre	Human	Blood	30	Adult	Female	Typhimurium	313	ST313 L2	3	R3, S0, U0	R	R	R	S	S	U	U	U	U	U	U	U	U	U	aadA1, aph(3'')-Ib, aph(6)-Id, blaTEM-1B, catA1, dfrA1, sul1, sul2	streptomycin, kanamycin, ampicillin, chloramphenicol, trimethoprim, sulfisoxazole	pBT3, pSLT*	BTP1, Gifsy-2*, ST64B*, Gifsy-1*, BTP5	0.1347	No
1027070	FD01873155	ERR3638401	17	1	2012	Africa	Malawi	Queen Elizabeth Central Hospital, Blantyre	Human	Blood	32	Adult	Female	Typhimurium	313	ST313 L2	3	R3, S0, U0	R	R	R	S	S	U	U	U	U	U	U	U	U	U	aadA1, aph(3'')-Ib, aph(6)-Id, blaTEM-1B, catA1, dfrA1, sul1, sul2	streptomycin, kanamycin, ampicillin, chloramphenicol, trimethoprim, sulfisoxazole	pBT3, pSLT*	BTP1, Gifsy-2*, ST64B*, Gifsy-1*, BTP5*	0.1335	No
BHA350	FD01873159	ERR3638404	31	1	2013	Africa	Malawi	Queen Elizabeth Central Hospital, Blantyre	Human	Blood	37	Adult	Female	Typhimurium	313	ST313 L2	2	R2, S1, U0	S	R	R	S	S	U	U	U	U	U	U	U	U	U	aadA1, aph(3'')-Ib, aph(6)-Id, blaTEM-1B, catA1, dfrA1, sul1, sul2	streptomycin, kanamycin, ampicillin, chloramphenicol, trimethoprim, sulfisoxazole	pBT3, pSLT*	BTP1, Gifsy-2*, ST64B*, Gifsy-1*, BTP5*	0.1347	No
BHA17Z	FD01873160	ERR3638405	17	9	2012	Africa	Malawi	Queen Elizabeth Central Hospital, Blantyre	Human	Blood	53	Adult	Male	Typhimurium	313	ST313 L2	3	R3, S0, U0	R	R	R	S	S	U	U	U	U	U	U	U	U	U	aadA1, aph(3'')-Ib, aph(6)-Id, blaTEM-1B, catA1, dfrA1, sul1, sul2, tet(B)	streptomycin, kanamycin, ampicillin, chloramphenicol, trimethoprim, sulfisoxazole, tetracycline	pBT1*, pBT2, pBT3, pSLT	BTP1*, Gifsy-2*, ST64B*, Gifsy-1*, BTP5*	0.1335	No
1020766	FD01873161	ERR3638406	21	9	2011	Africa	Malawi	Queen Elizabeth Central Hospital, Blantyre	Human	Blood	0	Child	Female	Typhimurium	313	ST313 L2	3	R3, S0, U0	R	R	R	S	S	U	U	U	U	U	U	U	U	U	aadA1, aph(3'')-Ib, aph(6)-Id, blaTEM-1B, catA1, dfrA1, sul1, sul2	streptomycin, kanamycin, ampicillin, chloramphenicol, trimethoprim, sulfisoxazole	pBT3, pSLT*	BTP1, Gifsy-2*?, ST64B*, Gifsy-1*, BTP5*	0.1299	No
1027613	FD01873163	ERR3638408	23	1	2012	Africa	Malawi	Queen Elizabeth Central Hospital, Blantyre	Human	Blood	9	Child	Female	Typhimurium	313	ST313 L2	3	R3, S0, U0	R	R	R	S	S	U	U	U	U	U	U	U	U	U	aadA1, aph(3'')-Ib, aph(6)-Id, blaTEM-1B, catA1, dfrA1, sul1, sul2, tet(B)	streptomycin, kanamycin, ampicillin, chloramphenicol, trimethoprim, sulfisoxazole, tetracycline	pBT1*, pBT2, pBT3, pSLT	BTP1*, Gifsy-2*, ST64B*, Gifsy-1*, BTP5*	0.1352	No
1008095	FD01873165	ERR3638409	14	1	2011	Africa	Malawi	Queen Elizabeth Central Hospital, Blantyre	Human	Blood	8	Child	Male	Typhimurium	313	ST313 L2	3	R3, S0, U0	R	R	R	S	S	U	U	U	U	U	U	U	U	U	aadA1, aph(3'')-Ib, aph(6)-Id, blaTEM-1B, catA1, dfrA1, sul1, sul2, tet(B)	streptomycin, kanamycin, ampicillin, chloramphenicol, trimethoprim, sulfisoxazole, tetracycline	pBT1*, pBT2, pBT3, pSLT	BTP1*, Gifsy-2*, ST64B*?, Gifsy-1*, BTP5	0.1335	No
1014114	FD01873166	ERR3638410	12	4	2011	Africa	Malawi	Queen Elizabeth Central Hospital, Blantyre	Human	Blood	1	Child	Male	Typhimurium	313	ST313 L2	3	R3, S0, U0	R	R	R	S	S	U	U	U	U	U	U	U	U	U	aadA1, aph(3'')-Ib, aph(6)-Id, blaTEM-1B, catA1, dfrA1, sul2	streptomycin, kanamycin, ampicillin, chloramphenicol, trimethoprim, sulfisoxazole	pBT1*, pBT2, pBT3, pSLT	BTP1, Gifsy-2*, ST64B*, Gifsy-1*, BTP5	0.1335	No
BHA3B2	FD01873167	ERR3638411	27	1	2013	Africa	Malawi	Queen Elizabeth Central Hospital, Blantyre	Human	Blood	42	Adult	Male	Typhimurium	313	ST313 L2	2	R2, S1, U0	S	R	R	S	S	U	U	U	U	U	U	U	U	U	aadA1, aph(3'')-Ib, aph(6)-Id, blaTEM-1B, dfrA1, sul1, sul2	streptomycin, kanamycin, ampicillin, trimethoprim, sulfisoxazole	pBT3, pSLT*	BTP1, Gifsy-2*?, ST64B*, Gifsy-1*, BTP5	0.1335	No
BHA17J	FD01873168	ERR3638412	13	9	2012	Africa	Malawi	Queen Elizabeth Central Hospital, Blantyre	Human	Blood	0	Child	Female	Typhimurium	313	ST313 L2	3	R3, S0, U0	R	R	R	S	S	U	U	U	U	U	U	U	U	U	aadA1, aph(3'')-Ib, aph(6)-Id, blaTEM-1B, catA1, dfrA1, sul1, sul2	streptomycin, kanamycin, ampicillin, chloramphenicol, trimethoprim, sulfisoxazole	pBT1*, pBT3, pSLT*	BTP1, Gifsy-2*, ST64B*, Gifsy-1*, BTP5*	0.1353	Yes
1013348	FD01873174	ERR3638416	3	4	2011	Africa	Malawi	Queen Elizabeth Central Hospital, Blantyre	Human	Blood	90	Adult	Male	Typhimurium	313	ST313 L2	3	R3, S0, U0	R	R	R	S	S	U	U	U	U	U	U	U	U	U	aadA1, aph(3'')-Ib, aph(6)-Id, blaTEM-1B, catA1, dfrA1, sul1, sul2	streptomycin, kanamycin, ampicillin, chloramphenicol, trimethoprim, sulfisoxazole	pBT3, pSLT*	BTP1, Gifsy-2*?, ST64B*, Gifsy-1*, BTP5	0.1264	No
1039181	FD01873176	ERR3638417	6	9	2012	Africa	Malawi	Queen Elizabeth Central Hospital, Blantyre	Human	Blood	0	Child	Female	Typhimurium	313	ST313 L2	3	R3, S0, U0	R	R	R	S	S	U	U	U	U	U	U	U	U	U	aadA1, aph(3'')-Ib, aph(6)-Id, blaTEM-1B, catA1, dfrA1, sul1, sul2	streptomycin, kanamycin, ampicillin, chloramphenicol, trimethoprim, sulfisoxazole	pBT3, pSLT*	BTP1, Gifsy-2*, ST64B*, Gifsy-1*, BTP5*	0.1332	No
1020811	FD01873177	ERR3638418	25	9	2011	Africa	Malawi	Queen Elizabeth Central Hospital, Blantyre	Human	Blood	2	Child	Female	Typhimurium	313	ST313 L2	3	R3, S0, U0	R	R	R	S	S	U	U	U	U	U	U	U	U	U	aadA1, aph(3'')-Ib, aph(6)-Id, blaTEM-1B, catA1, dfrA1, sul1, sul2	streptomycin, kanamycin, ampicillin, chloramphenicol, trimethoprim, sulfisoxazole	pBT1, pBT2, pBT3, pSLT*	BTP1*, Gifsy-2*, ST64B*, Gifsy-1*, BTP5	0.1364	No
BHA3IG	FD01873183	ERR3638421	10	1	2013	Africa	Malawi	Queen Elizabeth Central Hospital, Blantyre	Human	Blood	41	Adult	Female	Typhimurium	313	ST313 L2	3	R3, S0, U0	R	R	R	S	S	U	U	U	U	U	U	U	U	U	aadA1, aph(3'')-Ib, aph(6)-Id, blaTEM-1B, catA1, dfrA1, sul1, sul2	streptomycin, kanamycin, ampicillin, chloramphenicol, trimethoprim, sulfisoxazole	pBT3, pSLT*	BTP1, Gifsy-2*, ST64B*, Gifsy-1*, BTP5*	0.1309	No
1037994	FD01873184	ERR3638422	8	8	2012	Africa	Malawi	Queen Elizabeth Central Hospital, Blantyre	Human	Blood	78	Adult	Female	Typhimurium	313	ST313 L2	2	R2, S1, U0	S	R	R	S	S	U	U	U	U	U	U	U	U	U	aadA1, aph(3'')-Ib, aph(6)-Id, blaTEM-1B, catA1, dfrA1, sul1, sul2	streptomycin, kanamycin, ampicillin, chloramphenicol, trimethoprim, sulfisoxazole	pBT3, pSLT*	BTP1, Gifsy-2*?, ST64B*, Gifsy-1*, BTP5*	0.1335	Yes
1016872	FD01873188	ERR3638425	16	6	2011	Africa	Malawi	Queen Elizabeth Central Hospital, Blantyre	Human	Blood	25	Adult	Female	Typhimurium	313	ST313 L2	3	R3, S0, U0	R	R	R	S	S	U	U	U	U	U	U	U	U	U	aadA1, aph(3'')-Ib, aph(6)-Id, blaTEM-1B, catA1, dfrA1, sul1, sul2	streptomycin, kanamycin, ampicillin, chloramphenicol, trimethoprim, sulfisoxazole	pBT3, pSLT*	BTP1, Gifsy-2*, ST64B*, Gifsy-1*, BTP5*	0.1372	No
1005978	FD01873189	ERR3638426	5	12	2010	Africa	Malawi	Queen Elizabeth Central Hospital, Blantyre	Human	Blood	1	Child	Male	Typhimurium	313	ST313 L2	3	R3, S0, U0	R	R	R	S	S	U	U	U	U	U	U	U	U	U	aadA1, aph(3'')-Ib, aph(6)-Id, blaTEM-1B, catA1, dfrA1, sul1, sul2	streptomycin, kanamycin, ampicillin, chloramphenicol, trimethoprim, sulfisoxazole	pBT3, pSLT*	BTP1, Gifsy-2*, ST64B*, Gifsy-1*, BTP5*	0.1335	No
BHAIYA	FD01873191	ERR3638428	5	12	2012	Africa	Malawi	Queen Elizabeth Central Hospital, Blantyre	Human	Blood	25	Adult	Male	Typhimurium	313	ST313 L2	3	R3, S0, U0	R	R	R	S	S	U	U	U	U	U	U	U	U	U	aadA1, aph(3'')-Ib, aph(6)-Id, blaTEM-1B, catA1, dfrA1, sul1, sul2	streptomycin, kanamycin, ampicillin, chloramphenicol, trimethoprim, sulfisoxazole	pBT3, pSLT*	BTP1, Gifsy-2*, ST64B*, Gifsy-1*, BTP5*	0.1376	No
1037965	FD01873192	ERR3638429	6	8	2012	Africa	Malawi	Queen Elizabeth Central Hospital, Blantyre	Human	Blood	47	Adult	Female	Typhimurium	313	ST313 L2	3	R3, S0, U0	R	R	R	S	S	U	U	U	U	U	U	U	U	U	aadA1, aph(3'')-Ib, aph(6)-Id, blaTEM-1B, catA1, dfrA1, sul1, sul2	streptomycin, kanamycin, ampicillin, chloramphenicol, trimethoprim, sulfisoxazole	pBT1, pBT2, pBT3, pSLT*	BTP1, Gifsy-2*, ST64B*, Gifsy-1*, BTP5*	0.1397	No
1023988	FD01873194	ERR3638430	21	11	2011	Africa	Malawi	Queen Elizabeth Central Hospital, Blantyre	Human	Blood	0	Child	Male	Typhimurium	313	ST313 L2	3	R3, S0, U0	R	R	R	S	S	U	U	U	U	U	U	U	U	U	aadA1, aph(3'')-Ib, aph(6)-Id, blaTEM-1B, catA1, dfrA1, sul1, sul2	streptomycin, kanamycin, ampicillin, chloramphenicol, trimethoprim, sulfisoxazole	pBT1, pBT2, pBT3, pSLT*	BTP1, Gifsy-2*, ST64B*, Gifsy-1*, BTP5*	0.1385	No
1016751	FD01873195	ERR3638431	9	6	2011	Africa	Malawi	Queen Elizabeth Central Hospital, Blantyre	Human	Blood	0	Child	Male	Typhimurium	313	ST313 L2	3	R3, S0, U0	R	R	R	S	S	U	U	U	U	U	U	U	U	U	aadA1, aph(3'')-Ib, aph(6)-Id, blaTEM-1B, catA1, dfrA1, sul1, sul2	streptomycin, kanamycin, ampicillin, chloramphenicol, trimethoprim, sulfisoxazole	pBT1, pBT2, pBT3, pSLT*	BTP1, Gifsy-2*, ST64B*, Gifsy-1*, BTP5*	0.1397	No
1012800	FD01873197	ERR3638432	25	3	2011	Africa	Malawi	Queen Elizabeth Central Hospital, Blantyre	Human	Blood	2	Child	Male	Typhimurium	313	ST313 L2	1	R1, S2, U0	S	R	S	S	S	U	U	U	U	U	U	U	U	U	blaTEM-1B	ampicillin	pBT3, pSLT*	BTP1, Gifsy-2*, ST64B*, Gifsy-1*, BTP5*	0.1335	No
BKQ22E	FD01873199	ERR3638433	11	11	2012	Africa	Malawi	Queen Elizabeth Central Hospital, Blantyre	Human	Blood	Unknown	Unknown	Male	Typhimurium	313	ST313 L2	3	R3, S0, U0	R	R	R	S	S	U	U	U	U	U	U	U	U	U	aadA1, aph(3'')-Ib, aph(6)-Id, blaTEM-1B, catA1, dfrA1, sul1, sul2	streptomycin, kanamycin, ampicillin, chloramphenicol, trimethoprim, sulfisoxazole	pBT1, pBT2, pBT3, pSLT*	BTP1, Gifsy-2*, ST64B*, Gifsy-1*, BTP5*	0.151	No
1037968	FD01873200	ERR3638434	6	8	2012	Africa	Malawi	Queen Elizabeth Central Hospital, Blantyre	Human	Blood	30	Adult	Female	Typhimurium	313	ST313 L2	3	R3, S0, U0	R	R	R	S	S	U	U	U	U	U	U	U	U	U	aadA1, aph(3'')-Ib, aph(6)-Id, blaTEM-1B, catA1, dfrA1, sul1, sul2	streptomycin, kanamycin, ampicillin, chloramphenicol, trimethoprim, sulfisoxazole	pBT1, pBT2, pBT3, pSLT*	BTP1, Gifsy-2*, ST64B*, Gifsy-1*, BTP5*	0.1344	Yes
1031321	FD01873201	ERR3638435	18	3	2012	Africa	Malawi	Queen Elizabeth Central Hospital, Blantyre	Human	Blood	30	Adult	Female	Typhimurium	313	ST313 L2	2	R2, S1, U0	S	R	R	S	S	U	U	U	U	U	U	U	U	U	aadA1, aph(3'')-Ib, aph(6)-Id, blaTEM-1B, catA1, dfrA1, sul1, sul2	streptomycin, kanamycin, ampicillin, chloramphenicol, trimethoprim, sulfisoxazole	pBT3, pSLT*	BTP1, Gifsy-2*, ST64B*, Gifsy-1*, BTP5*	0.1322	Yes
1023464	FD01873202	ERR3638436	19	11	2011	Africa	Malawi	Queen Elizabeth Central Hospital, Blantyre	Human	Blood	Unknown	Unknown	Female	Typhimurium	313	ST313 L2	1	R1, S2, U0	S	R	S	S	S	U	U	U	U	U	U	U	U	U	blaTEM-1B	ampicillin	pBT1, pBT2, pBT3, pSLT*	BTP1*, Gifsy-2*, ST64B*, Gifsy-1*, BTP5*	0.1335	No
1018724	FD01873203	ERR3638437	28	7	2011	Africa	Malawi	Queen Elizabeth Central Hospital, Blantyre	Human	Blood	1	Child	Female	Typhimurium	313	ST313 L2	3	R3, S0, U0	R	R	R	S	S	U	U	U	U	U	U	U	U	U	aadA1, aph(3'')-Ib, aph(6)-Id, blaTEM-1B, catA1, dfrA1, sul1, sul2	streptomycin, kanamycin, ampicillin, chloramphenicol, trimethoprim, sulfisoxazole	pBT3, pSLT*	BTP1, Gifsy-2*, ST64B*, Gifsy-1*, BTP5*	0.151	No
BKQ1FM	FD01873207	ERR3638439	6	11	2012	Africa	Malawi	Queen Elizabeth Central Hospital, Blantyre	Human	Blood	Unknown	Unknown	Male	Typhimurium	313	ST313 L2	3	R3, S0, U0	R	R	R	S	S	U	U	U	U	U	U	U	U	U	aadA1, aph(3'')-Ib, aph(6)-Id, blaTEM-1B, catA1, dfrA1, sul2	streptomycin, kanamycin, ampicillin, chloramphenicol, trimethoprim, sulfisoxazole	pBT1*, pBT3, pSLT*	BTP1, Gifsy-2*, ST64B*, Gifsy-1*, BTP5*	0.1385	No
1025612	FD01873210	ERR3638441	15	12	2011	Africa	Malawi	Queen Elizabeth Central Hospital, Blantyre	Human	Blood	3	Child	Male	Typhimurium	313	ST313 L2	3	R3, S0, U0	R	R	R	S	S	U	U	U	U	U	U	U	U	U	aadA1, aph(3'')-Ib, aph(6)-Id, blaTEM-1B, catA1, dfrA1, sul1, sul2	streptomycin, kanamycin, ampicillin, chloramphenicol, trimethoprim, sulfisoxazole	pBT3, pSLT*	BTP1, Gifsy-2*, ST64B*, Gifsy-1*, BTP5*	0.1367	Yes
BHA1GQ	FD01873215	ERR3638443	3	11	2012	Africa	Malawi	Queen Elizabeth Central Hospital, Blantyre	Human	Blood	29	Adult	Female	Typhimurium	313	ST313 L2	3	R3, S0, U0	R	R	R	S	S	U	U	U	U	U	U	U	U	U	aadA1, aph(3'')-Ib, aph(6)-Id, blaTEM-1B, catA1, dfrA1, sul1, sul2	streptomycin, kanamycin, ampicillin, chloramphenicol, trimethoprim, sulfisoxazole	pBT1*, pBT3, pSLT*	BTP1, Gifsy-2*, ST64B*, Gifsy-1*, BTP5*	0.1353	No
1038652	FD01873216	ERR3638444	30	8	2012	Africa	Malawi	Queen Elizabeth Central Hospital, Blantyre	Human	Blood	36	Adult	Female	Typhimurium	313	ST313 L2	1	R1, S2, U0	S	R	S	S	S	U	U	U	U	U	U	U	U	U	blaTEM-1B	ampicillin	pBT3, pSLT*	BTP1, Gifsy-2*, ST64B*, Gifsy-1*, BTP5*	0.1482	No
1013851	FD01873220	ERR3638447	13	4	2011	Africa	Malawi	Queen Elizabeth Central Hospital, Blantyre	Human	Blood	36	Adult	Female	Typhimurium	313	ST313 L2	3	R3, S0, U0	R	R	R	S	S	U	U	U	U	U	U	U	U	U	aadA1, aph(3'')-Ib, aph(6)-Id, blaTEM-1B, catA1, dfrA1, sul1, sul2	streptomycin, kanamycin, ampicillin, chloramphenicol, trimethoprim, sulfisoxazole	pBT3, pSLT*	BTP1, Gifsy-2*, ST64B*, Gifsy-1*, BTP5*	0.1335	No
A59118	FD01873222	ERR3638449	15	6	2010	Africa	Malawi	Queen Elizabeth Central Hospital, Blantyre	Human	Blood	34	Adult	Male	Typhimurium	313	ST313 L2	3	R3, S0, U0	R	R	R	S	S	U	U	U	U	U	U	U	U	U	aadA1, aph(3'')-Ib, aph(6)-Id, blaTEM-1B, catA1, dfrA1, sul1, sul2	streptomycin, kanamycin, ampicillin, chloramphenicol, trimethoprim, sulfisoxazole	pBT1, pBT2, pBT3, pSLT*	BTP1, Gifsy-2*, ST64B*, Gifsy-1*, BTP5*	0.1385	No
1033782	FD01873224	ERR3638450	28	5	2012	Africa	Malawi	Queen Elizabeth Central Hospital, Blantyre	Human	Blood	47	Adult	Female	Typhimurium	2080	ST313 L2	3	R3, S0, U0	R	R	R	S	S	U	U	U	U	U	U	U	U	U	aadA1, aph(3'')-Ib, aph(6)-Id, blaTEM-1B, catA1, dfrA1, sul1, sul2	streptomycin, kanamycin, ampicillin, chloramphenicol, trimethoprim, sulfisoxazole	pBT3, pSLT*	BTP1, Gifsy-2*?, ST64B*, Gifsy-1*, BTP5*	0.1335	No
1025557	FD01873226	ERR3638451	13	12	2011	Africa	Malawi	Queen Elizabeth Central Hospital, Blantyre	Human	Blood	0	Child	Female	Typhimurium	313	ST313 L2	3	R3, S0, U0	R	R	R	S	S	U	U	U	U	U	U	U	U	U	aadA1, aph(3'')-Ib, aph(6)-Id, blaTEM-1B, catA1, dfrA1, sul1, sul2	streptomycin, kanamycin, ampicillin, chloramphenicol, trimethoprim, sulfisoxazole	pBT1, pBT2, pBT3, pSLT*	BTP1, Gifsy-2*, ST64B*, Gifsy-1*, BTP5*	0.1344	No
1016107	FD01873227	ERR3638452	25	5	2011	Africa	Malawi	Queen Elizabeth Central Hospital, Blantyre	Human	Blood	37	Adult	Female	Typhimurium	313	ST313 L2	3	R3, S0, U0	R	R	R	S	S	U	U	U	U	U	U	U	U	U	aadA1, aph(3'')-Ib, aph(6)-Id, blaTEM-1B, catA1, dfrA1, sul1, sul2	streptomycin, kanamycin, ampicillin, chloramphenicol, trimethoprim, sulfisoxazole	pBT3, pSLT*	BTP1, Gifsy-2*?, ST64B*, Gifsy-1*, BTP5*	0.1348	No
BHA81S	FD01873232	ERR3638453	18	8	2014	Africa	Malawi	Queen Elizabeth Central Hospital, Blantyre	Human	Blood	Unknown	Unknown	Male	Typhimurium	3257	ST313 L2	3	R3, S0, U0	R	R	R	S	S	U	U	U	U	U	U	U	U	U	aadA1, aph(3'')-Ib, aph(6)-Id, blaTEM-1B, catA1, dfrA1, sul1, sul2	streptomycin, kanamycin, ampicillin, chloramphenicol, trimethoprim, sulfisoxazole	pBT2, pBT3, pSLT*	BTP1, Gifsy-2*, ST64B*, Gifsy-1*, BTP5*	0.134	Yes
BKQ817	FD01873233	ERR3638454	5	11	2013	Africa	Malawi	Queen Elizabeth Central Hospital, Blantyre	Human	Blood	0	Child	Male	Typhimurium	3257	ST313 L2	3	R3, S0, U0	R	R	R	S	S	U	U	U	U	U	U	U	U	U	aadA1, aph(3'')-Ib, aph(6)-Id, blaTEM-1B, catA1, dfrA1, sul1, sul2	streptomycin, kanamycin, ampicillin, chloramphenicol, trimethoprim, sulfisoxazole	pBT2, pBT3, pSLT*	BTP1, Gifsy-2*, ST64B*, Gifsy-1*, BTP5*	0.13	No
BKQB2K	FD01873235	ERR3638455	10	4	2014	Africa	Malawi	Queen Elizabeth Central Hospital, Blantyre	Human	Blood	0	Child	Male	Typhimurium	313	ST313 L2	3	R3, S0, U0	R	R	R	S	S	U	U	U	U	U	U	U	U	U	aadA1, aph(3'')-Ib, aph(6)-Id, blaTEM-1B, catA1, dfrA1, sul1, sul2	streptomycin, kanamycin, ampicillin, chloramphenicol, trimethoprim, sulfisoxazole	pBT1, pBT3, pSLT*	BTP1*, Gifsy-2*, ST64B*, Gifsy-1*, BTP5*	0.1335	No
BKQ6WS	FD01873236	ERR3638456	22	8	2013	Africa	Malawi	Queen Elizabeth Central Hospital, Blantyre	Human	Blood	2	Child	Male	Typhimurium	313	ST313 L2	2	R2, S1, U0	S	R	R	S	S	U	U	U	U	U	U	U	U	U	aadA1, aph(3'')-Ib, aph(6)-Id, blaTEM-1B, dfrA1, sul2	streptomycin, kanamycin, ampicillin, trimethoprim, sulfisoxazole	pBT3, pSLT*	BTP1, Gifsy-2*, ST64B*, Gifsy-1*, BTP5*	0.1335	No
BHA4KJ	FD01873237	ERR3638457	15	7	2013	Africa	Malawi	Queen Elizabeth Central Hospital, Blantyre	Human	Blood	19	Adult	Female	Typhimurium	313	ST313 L2	3	R3, S0, U0	R	R	R	S	S	U	U	U	U	U	U	U	U	U	aadA1, aph(3'')-Ib, aph(6)-Id, blaTEM-1B, catA1, dfrA1, sul1, sul2	streptomycin, kanamycin, ampicillin, chloramphenicol, trimethoprim, sulfisoxazole	pBT3, pSLT*	BTP1, Gifsy-2*, ST64B*, Gifsy-1*, BTP5*	0.1335	No
BIP1GB	FD01873238	ERR3638459	10	4	2013	Africa	Malawi	Queen Elizabeth Central Hospital, Blantyre	Human	Blood	34	Adult	Female	Typhimurium	313	ST313 L2	3	R3, S0, U0	R	R	R	S	S	U	U	U	U	U	U	U	U	U	aadA1, aph(3'')-Ib, aph(6)-Id, blaTEM-1B, catA1, dfrA1, sul1, sul2	streptomycin, kanamycin, ampicillin, chloramphenicol, trimethoprim, sulfisoxazole	pBT3, pSLT*	BTP1, Gifsy-2*, ST64B*, Gifsy-1*, BTP5*	0.1335	No
BKQDIT	FD01873239	ERR3638460	12	9	2014	Africa	Malawi	Queen Elizabeth Central Hospital, Blantyre	Human	Blood	2	Child	Female	Typhimurium	313	ST313 L2	2	R2, S1, U0	R	R	S	S	S	U	U	U	U	U	U	U	U	U	aph(3'')-Ib, aph(6)-Id, blaTEM-1B, catA1, sul2	streptomycin, kanamycin, ampicillin, chloramphenicol, sulfisoxazole	pBT3, pSLT*	BTP1, Gifsy-2*, ST64B*, Gifsy-1*, BTP5*	0.1335	No
BKQCVY	FD01873240	ERR3638461	8	8	2014	Africa	Malawi	Queen Elizabeth Central Hospital, Blantyre	Human	Blood	0	Child	Male	Typhimurium	313	ST313 L2	2	R2, S1, U0	S	R	R	S	S	U	U	U	U	U	U	U	U	U	aadA1, aph(3'')-Ib, aph(6)-Id, blaTEM-1B, dfrA1, sul2	streptomycin, kanamycin, ampicillin, trimethoprim, sulfisoxazole	pBT3, pSLT*	BTP1, Gifsy-2*, ST64B*, Gifsy-1*, BTP5*	0.1423	No
BKQC54	FD01873241	ERR3638462	6	6	2014	Africa	Malawi	Queen Elizabeth Central Hospital, Blantyre	Human	Blood	1	Child	Male	Typhimurium	313	ST313 L2	3	R3, S0, U0	R	R	R	S	S	U	U	U	U	U	U	U	U	U	aadA1, aph(3'')-Ib, aph(6)-Id, blaTEM-1B, catA1, dfrA1, sul1, sul2	streptomycin, kanamycin, ampicillin, chloramphenicol, trimethoprim, sulfisoxazole	pBT1*, pBT2, pBT3, pSLT	BTP1, Gifsy-2*, ST64B*, Gifsy-1*, BTP5*	0.1385	No
BLV1J2	FD01873242	ERR3638463	18	6	2014	Africa	Malawi	Queen Elizabeth Central Hospital, Blantyre	Human	Blood	33	Adult	Male	Typhimurium	313	ST313 L2	3	R3, S0, U0	R	R	R	S	S	U	U	U	U	U	U	U	U	U	aadA1, aph(3'')-Ib, aph(6)-Id, blaTEM-1B, catA1, dfrA1, sul1, sul2	streptomycin, kanamycin, ampicillin, chloramphenicol, trimethoprim, sulfisoxazole	pBT1*, pBT2, pBT3, pSLT	BTP1, Gifsy-2*, ST64B*, Gifsy-1*, BTP5	0.1435	No
BHA7DG	FD01873243	ERR3638464	16	4	2014	Africa	Malawi	Queen Elizabeth Central Hospital, Blantyre	Human	Blood	Unknown	Unknown	Female	Typhimurium	313	ST313 L2	3	R3, S0, U0	R	R	R	S	S	U	U	U	U	U	U	U	U	U	aadA1, aph(3'')-Ib, aph(6)-Id, blaTEM-1B, catA1, dfrA1, sul1, sul2	streptomycin, kanamycin, ampicillin, chloramphenicol, trimethoprim, sulfisoxazole	pBT3, pSLT*	BTP1, Gifsy-2*, ST64B*, Gifsy-1*, BTP5*	0.1332	No
BHA4TT	FD01873244	ERR3638465	19	8	2013	Africa	Malawi	Queen Elizabeth Central Hospital, Blantyre	Human	Blood	24	Adult	Male	Typhimurium	313	ST313 L2	3	R3, S0, U0	R	R	R	S	S	U	U	U	U	U	U	U	U	U	aadA1, aph(3'')-Ib, aph(6)-Id, blaTEM-1B, catA1, dfrA1, sul1, sul2	streptomycin, kanamycin, ampicillin, chloramphenicol, trimethoprim, sulfisoxazole	pBT1, pBT2, pBT3, pSLT*	BTP1, Gifsy-2*, ST64B*, Gifsy-1*, BTP5*	0.1335	No
BHA3LM	FD01873246	ERR3638466	10	4	2013	Africa	Malawi	Queen Elizabeth Central Hospital, Blantyre	Human	Blood	Unknown	Unknown	Unknown	Typhimurium	313	ST313 L2	3	R3, S0, U0	R	R	R	S	S	U	U	U	U	U	U	U	U	U	aadA1, aph(3'')-Ib, aph(6)-Id, blaTEM-1B, catA1, dfrA1, sul1, sul2	streptomycin, kanamycin, ampicillin, chloramphenicol, trimethoprim, sulfisoxazole	pBT1*, pBT3, pSLT*	BTP1, Gifsy-2*, ST64B*, Gifsy-1*, BTP5*	0.1353	No
BKQDIV	FD01873247	ERR3638467	12	9	2014	Africa	Malawi	Queen Elizabeth Central Hospital, Blantyre	Human	Blood	1	Child	Male	Typhimurium	313	ST313 L2	3	R3, S0, U0	R	R	R	S	S	U	U	U	U	U	U	U	U	U	aadA1, aph(3'')-Ib, aph(6)-Id, blaTEM-1B, catA1, dfrA1, sul1, sul2	streptomycin, kanamycin, ampicillin, chloramphenicol, trimethoprim, sulfisoxazole	pBT1, pBT2, pBT3*, pSLT*	Gifsy-2*, ST64B*, Gifsy-1*, BTP5*	0.1335	Yes
BHA8MQ	FD01873248	ERR3638468	9	8	2014	Africa	Malawi	Queen Elizabeth Central Hospital, Blantyre	Human	Blood	56	Adult	Female	Typhimurium	313	ST313 L2	3	R3, S0, U0	R	R	R	S	S	U	U	U	U	U	U	U	U	U	aadA1, aph(3'')-Ib, aph(6)-Id, blaTEM-1B, catA1, dfrA1, sul1, sul2	streptomycin, kanamycin, ampicillin, chloramphenicol, trimethoprim, sulfisoxazole	pBT1*, pBT3, pSLT*	BTP1, Gifsy-2*, ST64B*, Gifsy-1*, BTP5*	0.1353	No
BKQC0Z	FD01873250	ERR3638469	27	6	2014	Africa	Malawi	Queen Elizabeth Central Hospital, Blantyre	Human	Blood	0	Child	Female	Typhimurium	313	ST313 L2	4	R3, S0, U0	R	R	R	R	S	U	U	U	U	U	U	U	U	U	aac(3)-IId, aadA1, aph(3'')-Ib, aph(6)-Id, blaCTX-M-15, blaTEM-1B, catA1, dfrA1, sul1, sul2	gentamicin, streptomycin, kanamycin, ampicillin, ceftriaxone, chloramphenicol, trimethoprim, sulfisoxazole	pBT1*, pBT2, pBT3, pSLT	BTP1, Gifsy-2*, ST64B*, Gifsy-1*, BTP5	0.1333	No
BKQABZ	FD01873251	ERR3638470	4	3	2014	Africa	Malawi	Queen Elizabeth Central Hospital, Blantyre	Human	Blood	3	Child	Male	Typhimurium	3257	ST313 L2	3	R3, S0, U0	R	R	R	S	S	U	U	U	U	U	U	U	U	U	aadA1, aph(3'')-Ib, aph(6)-Id, blaTEM-1B, catA1, dfrA1, sul1, sul2	streptomycin, kanamycin, ampicillin, chloramphenicol, trimethoprim, sulfisoxazole	pBT2, pBT3, pSLT*	BTP1, Gifsy-2*, ST64B*, Gifsy-1*, BTP5*	0.1335	No
BHA4VF	FD01873252	ERR3638471	16	8	2013	Africa	Malawi	Queen Elizabeth Central Hospital, Blantyre	Human	Blood	47	Adult	Male	Typhimurium	313	ST313 L2	3	R3, S0, U0	R	R	R	S	S	U	U	U	U	U	U	U	U	U	aadA1, aph(3'')-Ib, aph(6)-Id, blaTEM-1B, catA1, dfrA1, sul2	streptomycin, kanamycin, ampicillin, chloramphenicol, trimethoprim, sulfisoxazole	pBT1, pBT2, pBT3, pSLT*	BTP1*, Gifsy-2*, ST64B*, Gifsy-1*, BTP5*	0.1335	No
BHA6H4	FD01873253	ERR3638473	7	6	2013	Africa	Malawi	Queen Elizabeth Central Hospital, Blantyre	Human	Blood	7	Child	Female	Typhimurium	313	ST313 L2	3	R3, S0, U0	R	R	R	S	S	U	U	U	U	U	U	U	U	U	aadA1, aph(3'')-Ib, aph(6)-Id, blaTEM-1B, catA1, dfrA1, sul1, sul2	streptomycin, kanamycin, ampicillin, chloramphenicol, trimethoprim, sulfisoxazole	pBT3, pSLT*	BTP1, Gifsy-2*, ST64B*, Gifsy-1*, BTP5*	0.1335	No
BIP1CE	FD01873254	ERR3638474	2	4	2013	Africa	Malawi	Queen Elizabeth Central Hospital, Blantyre	Human	Blood	31	Adult	Female	Typhimurium	313	ST313 L2	3	R3, S0, U0	R	R	R	S	S	U	U	U	U	U	U	U	U	U	aadA1, aph(3'')-Ib, aph(6)-Id, blaTEM-1B, catA1, dfrA1, sul1, sul2	streptomycin, kanamycin, ampicillin, chloramphenicol, trimethoprim, sulfisoxazole	pBT1*, pBT3, pSLT*	BTP1, Gifsy-2*, ST64B*, Gifsy-1*, BTP5*	0.1353	No
BHACPZ	FD01873257	ERR3638475	22	8	2015	Africa	Malawi	Queen Elizabeth Central Hospital, Blantyre	Human	Blood	Unknown	Unknown	Unknown	Typhimurium	313	ST313 L2	1	R1, S2, U0	S	R	S	S	S	U	U	U	U	U	U	U	U	U	blaTEM-1B	ampicillin	pBT3, pSLT*	BTP1*, Gifsy-2*, ST64B*, Gifsy-1*, BTP5*	0.1335	No
BAP4NL	FD01873258	ERR3638476	30	6	2014	Africa	Malawi	Queen Elizabeth Central Hospital, Blantyre	Human	Blood	1	Child	Male	Typhimurium	313	ST313 L2	3	R3, S0, U0	R	R	R	S	S	U	U	U	U	U	U	U	U	U	aadA1, aph(3'')-Ib, aph(6)-Id, blaTEM-1B, catA1, dfrA1, sul1, sul2	streptomycin, kanamycin, ampicillin, chloramphenicol, trimethoprim, sulfisoxazole	pBT2, pBT3, pSLT*	BTP1, Gifsy-2*, ST64B*, Gifsy-1*, BTP5	0.1332	No
BHA4US	FD01873260	ERR3638477	12	8	2013	Africa	Malawi	Queen Elizabeth Central Hospital, Blantyre	Human	Blood	25	Adult	Male	Typhimurium	313	ST313 L2	2	R2, S1, U0	S	R	R	S	S	U	U	U	U	U	U	U	U	U	aadA1, aph(3'')-Ib, aph(6)-Id, blaTEM-1B, catA1, dfrA1, sul1, sul2	streptomycin, kanamycin, ampicillin, chloramphenicol, trimethoprim, sulfisoxazole	pBT3, pSLT*	BTP1*, Gifsy-2*, ST64B*, Gifsy-1*, BTP5*	0.1335	Yes
BHA3PT	FD01873261	ERR3638478	5	6	2013	Africa	Malawi	Queen Elizabeth Central Hospital, Blantyre	Human	Blood	31	Adult	Female	Typhimurium	313	ST313 L2	3	R3, S0, U0	R	R	R	S	S	U	U	U	U	U	U	U	U	U	aadA1, aph(3'')-Ib, aph(6)-Id, blaTEM-1B, catA1, dfrA1, gyrA (D87Y), sul1, sul2	streptomycin, kanamycin, ampicillin, chloramphenicol, trimethoprim, ciprofloxacin I/R, nalidixic acid, sulfisoxazole	pBT3, pSLT*	BTP1, Gifsy-2*, ST64B*, Gifsy-1*, BTP5*	0.1305	No
BHB331	FD01873262	ERR3638479	20	3	2013	Africa	Malawi	Queen Elizabeth Central Hospital, Blantyre	Human	Blood	29	Adult	Male	Typhimurium	313	ST313 L2	3	R3, S0, U0	R	R	R	S	S	U	U	U	U	U	U	U	U	U	aadA1, aph(3'')-Ib, aph(6)-Id, blaTEM-1B, catA1, dfrA1, sul1, sul2	streptomycin, kanamycin, ampicillin, chloramphenicol, trimethoprim, sulfisoxazole	pBT3, pSLT*	BTP1, Gifsy-2*, ST64B*, Gifsy-1*, BTP5*	0.1335	No
BHA7MT	FD01873265	ERR3638480	26	4	2014	Africa	Malawi	Queen Elizabeth Central Hospital, Blantyre	Human	Blood	65	Adult	Female	Typhimurium	313	ST313 L2	2	R2, S1, U0	S	R	R	S	S	U	U	U	U	U	U	U	U	U	aadA1, aph(3'')-Ib, aph(6)-Id, blaTEM-1B, catA1, dfrA1, sul1, sul2	streptomycin, kanamycin, ampicillin, chloramphenicol, trimethoprim, sulfisoxazole	pBT3, pSLT*	BTP1, Gifsy-2*, ST64B*, Gifsy-1*, BTP5*	0.1335	No
BHACMV	FD01873266	ERR3638481	25	7	2015	Africa	Malawi	Queen Elizabeth Central Hospital, Blantyre	Human	Blood	Unknown	Unknown	Unknown	Typhimurium	313	ST313 L2	2	R2, S1, U0	S	R	R	S	S	U	U	U	U	U	U	U	U	U	aadA1, aph(3'')-Ib, aph(6)-Id, blaTEM-1B, dfrA1, sul2	streptomycin, kanamycin, ampicillin, trimethoprim, sulfisoxazole	pBT3, pSLT*	BTP1, Gifsy-2*, ST64B*, Gifsy-1*, BTP5*	0.1335	No
BHA6PS	FD01873267	ERR3638482	1	2	2014	Africa	Malawi	Queen Elizabeth Central Hospital, Blantyre	Human	Blood	42	Adult	Male	Typhimurium	313	ST313 L2	3	R3, S0, U0	R	R	R	S	S	U	U	U	U	U	U	U	U	U	aadA1, aph(3'')-Ib, aph(6)-Id, blaTEM-1B, catA1, dfrA1, sul1, sul2	streptomycin, kanamycin, ampicillin, chloramphenicol, trimethoprim, sulfisoxazole	pBT3, pSLT*	BTP1, Gifsy-2*, ST64B*, Gifsy-1*, BTP5*	0.1335	No
BHA4LV	FD01873268	ERR3638483	25	7	2013	Africa	Malawi	Queen Elizabeth Central Hospital, Blantyre	Human	Blood	25	Adult	Female	Typhimurium	313	ST313 L2	2	R2, S1, U0	S	R	R	S	S	U	U	U	U	U	U	U	U	U	aadA1, aph(3'')-Ib, aph(6)-Id, blaTEM-1B, catA1, dfrA1, sul1, sul2	streptomycin, kanamycin, ampicillin, chloramphenicol, trimethoprim, sulfisoxazole	pBT3, pSLT*	BTP1, Gifsy-2*, ST64B*, Gifsy-1*, BTP5*	0.1393	No
BHA9B2	FD01873271	ERR3638484	23	9	2014	Africa	Malawi	Queen Elizabeth Central Hospital, Blantyre	Human	Blood	26	Adult	Female	Typhimurium	313	ST313 L2	3	R3, S0, U0	R	R	R	S	S	U	U	U	U	U	U	U	U	U	aadA1, aph(3'')-Ib, aph(6)-Id, blaTEM-1B, catA1, dfrA1, sul1, sul2	streptomycin, kanamycin, ampicillin, chloramphenicol, trimethoprim, sulfisoxazole	pBT1, pBT2, pBT3, pSLT*	BTP1, Gifsy-2*, ST64B*, Gifsy-1*, BTP5	0.1335	No
BHA7IW	FD01873273	ERR3638485	31	3	2014	Africa	Malawi	Queen Elizabeth Central Hospital, Blantyre	Human	Blood	27	Adult	Male	Typhimurium	313	ST313 L2	2	R2, S1, U0	S	R	R	S	S	U	U	U	U	U	U	U	U	U	aadA1, aph(3'')-Ib, aph(6)-Id, blaTEM-1B, dfrA1, sul2	streptomycin, kanamycin, ampicillin, trimethoprim, sulfisoxazole	pBT3, pSLT*	BTP1, Gifsy-2*, ST64B*, Gifsy-1*, BTP5*	0.1335	No
BHA4J7	FD01873276	ERR3638486	21	7	2013	Africa	Malawi	Queen Elizabeth Central Hospital, Blantyre	Human	Blood	21	Adult	Male	Typhimurium	313	ST313 L2	3	R3, S0, U0	R	R	R	S	S	U	U	U	U	U	U	U	U	U	aadA1, aph(3'')-Ib, aph(6)-Id, blaTEM-1B, catA1, dfrA1, sul1	streptomycin, kanamycin, ampicillin, chloramphenicol, trimethoprim, sulfisoxazole	pBT1, pBT2, pBT3*?, pSLT*	BTP1, Gifsy-2*, ST64B*, Gifsy-1*, BTP5*	0.1335	No
BHA3V6	FD01873277	ERR3638487	27	5	2013	Africa	Malawi	Queen Elizabeth Central Hospital, Blantyre	Human	Blood	22	Adult	Female	Typhimurium	313	ST313 L2	3	R3, S0, U0	R	R	R	S	S	U	U	U	U	U	U	U	U	U	aadA1, aph(3'')-Ib, aph(6)-Id, blaTEM-1B, catA1, dfrA1, sul1, sul2	streptomycin, kanamycin, ampicillin, chloramphenicol, trimethoprim, sulfisoxazole	pBT3, pSLT*	BTP1, Gifsy-2*, ST64B*, Gifsy-1*, BTP5*	0.1335	No
BKQ4AV	FD01873278	ERR3638488	6	3	2013	Africa	Malawi	Queen Elizabeth Central Hospital, Blantyre	Human	Blood	1	Child	Female	Typhimurium	313	ST313 L2	3	R3, S0, U0	R	R	R	S	S	U	U	U	U	U	U	U	U	U	aadA1, aph(3'')-Ib, aph(6)-Id, blaTEM-1B, catA1, dfrA1, sul1, sul2	streptomycin, kanamycin, ampicillin, chloramphenicol, trimethoprim, sulfisoxazole	pBT2, pBT3, pSLT*	BTP1, Gifsy-2*, ST64B*, Gifsy-1*, BTP5*	0.1347	No
BLV1MU	FD01873279	ERR3638489	6	10	2014	Africa	Malawi	Queen Elizabeth Central Hospital, Blantyre	Human	Blood	34	Adult	Male	Typhimurium	313	ST313 L2	3	R3, S0, U0	R	R	R	S	S	U	U	U	U	U	U	U	U	U	aadA1, aph(3'')-Ib, aph(6)-Id, blaTEM-1B, catA1, dfrA1, sul1, sul2	streptomycin, kanamycin, ampicillin, chloramphenicol, trimethoprim, sulfisoxazole	pBT2, pBT3	BTP1, Gifsy-2*, ST64B*, Gifsy-1*, BTP5	0.1372	No
BKQG18	FD01873280	ERR3638490	23	1	2015	Africa	Malawi	Queen Elizabeth Central Hospital, Blantyre	Human	Blood	Unknown	Unknown	Unknown	Typhimurium	313	ST313 L2	3	R3, S0, U0	R	R	R	S	S	U	U	U	U	U	U	U	U	U	aadA1, aph(3'')-Ib, aph(6)-Id, blaTEM-1B, catA1, dfrA1, sul1, sul2	streptomycin, kanamycin, ampicillin, chloramphenicol, trimethoprim, sulfisoxazole	pBT3, pSLT*	BTP1, Gifsy-2*, ST64B*, Gifsy-1*, BTP5*	0.1335	No
BKQCNH	FD01873281	ERR3638491	14	6	2014	Africa	Malawi	Queen Elizabeth Central Hospital, Blantyre	Human	Blood	0	Child	Male	Typhimurium	313	ST313 L2	3	R3, S0, U0	R	R	R	S	S	U	U	U	U	U	U	U	U	U	aadA1, aph(3'')-Ib, aph(6)-Id, blaTEM-1B, catA1, dfrA1, sul1, sul2	streptomycin, kanamycin, ampicillin, chloramphenicol, trimethoprim, sulfisoxazole	pBT1*, pBT3, pSLT*	BTP1, Gifsy-2*, ST64B*, Gifsy-1*, BTP5*	0.1353	No
BKQAJ4	FD01873282	ERR3638492	11	3	2014	Africa	Malawi	Queen Elizabeth Central Hospital, Blantyre	Human	Blood	1	Child	Female	Typhimurium	313	ST313 L2	2	R2, S1, U0	S	R	R	S	S	U	U	U	U	U	U	U	U	U	aadA1, aph(3'')-Ib, aph(6)-Id, blaTEM-1B, catA1, dfrA1, sul1, sul2	streptomycin, kanamycin, ampicillin, chloramphenicol, trimethoprim, sulfisoxazole	pBT3, pSLT*	BTP1, Gifsy-2*, ST64B*, Gifsy-1*, BTP5*	0.1335	No
BHA4N2	FD01873284	ERR3638493	17	7	2013	Africa	Malawi	Queen Elizabeth Central Hospital, Blantyre	Human	Blood	23	Adult	Female	Typhimurium	313	ST313 L2	3	R3, S0, U0	R	R	R	S	S	U	U	U	U	U	U	U	U	U	aadA1, aph(3'')-Ib, aph(6)-Id, blaTEM-1B, catA1, dfrA1, sul1, sul2	streptomycin, kanamycin, ampicillin, chloramphenicol, trimethoprim, sulfisoxazole	pBT3, pSLT*	BTP1, Gifsy-2*, ST64B*, Gifsy-1*, BTP5*	0.1385	Yes
BKQ45H	FD01873286	ERR3638494	2	3	2013	Africa	Malawi	Queen Elizabeth Central Hospital, Blantyre	Human	Blood	1	Child	Male	Typhimurium	313	ST313 L2	3	R3, S0, U0	R	R	R	S	S	U	U	U	U	U	U	U	U	U	aadA1, aph(3'')-Ib, aph(6)-Id, blaTEM-1B, catA1, dfrA1, sul1, sul2	streptomycin, kanamycin, ampicillin, chloramphenicol, trimethoprim, sulfisoxazole	pBT3, pSLT*	BTP1, Gifsy-2*, ST64B*, Gifsy-1*, BTP5*	0.1335	No
BKQ92T	FD01873291	ERR3638495	6	1	2014	Africa	Malawi	Queen Elizabeth Central Hospital, Blantyre	Human	Blood	3	Child	Male	Typhimurium	3257	ST313 L2	3	R3, S0, U0	R	R	R	S	S	U	U	U	U	U	U	U	U	U	aadA1, aph(3'')-Ib, aph(6)-Id, blaTEM-1B, catA1, dfrA1, sul1, sul2	streptomycin, kanamycin, ampicillin, chloramphenicol, trimethoprim, sulfisoxazole	pBT2, pBT3, pSLT*	BTP1, Gifsy-2*, ST64B*, Gifsy-1*, BTP5*	0.1322	No
BIP1HJ	FD01873292	ERR3638496	17	7	2013	Africa	Malawi	Queen Elizabeth Central Hospital, Blantyre	Human	Blood	37	Adult	Female	Typhimurium	313	ST313 L2	3	R3, S0, U0	R	R	R	S	S	U	U	U	U	U	U	U	U	U	aadA1, aph(3'')-Ib, aph(6)-Id, blaTEM-1B, catA1, dfrA1, sul1, sul2	streptomycin, kanamycin, ampicillin, chloramphenicol, trimethoprim, sulfisoxazole	pBT1*, pBT3, pSLT*	BTP1, Gifsy-2*, ST64B*, Gifsy-1*, BTP5*	0.1353	No
BKQ480	FD01873294	ERR3638497	19	2	2013	Africa	Malawi	Queen Elizabeth Central Hospital, Blantyre	Human	Blood	2	Child	Male	Typhimurium	313	ST313 L2	2	R2, S1, U0	S	R	R	S	S	U	U	U	U	U	U	U	U	U	aadA1, aph(3'')-Ib, aph(6)-Id, blaTEM-1B, catA1, dfrA1, sul1, sul2	streptomycin, kanamycin, ampicillin, chloramphenicol, trimethoprim, sulfisoxazole	pBT3, pSLT*	BTP1, Gifsy-2*?, ST64B*, Gifsy-1*, BTP5*	0.1335	No
BKQD40	FD01873295	ERR3638498	7	8	2014	Africa	Malawi	Queen Elizabeth Central Hospital, Blantyre	Human	Blood	0	Child	Female	Typhimurium	313	ST313 L2	2	R2, S1, U0	S	R	R	S	S	U	U	U	U	U	U	U	U	U	aadA1, aph(3'')-Ib, aph(6)-Id, blaTEM-1B, catA1, dfrA1, sul1, sul2	streptomycin, kanamycin, ampicillin, chloramphenicol, trimethoprim, sulfisoxazole	pBT3, pSLT*	BTP1*, Gifsy-2*, Gifsy-1*, BTP5	0.1335	Yes
BHABER	FD01873296	ERR3638499	3	6	2015	Africa	Malawi	Queen Elizabeth Central Hospital, Blantyre	Human	Blood	Unknown	Unknown	Unknown	Typhimurium	313	ST313 L2	2	R2, S1, U0	S	R	R	S	S	U	U	U	U	U	U	U	U	U	aadA1, aph(3'')-Ib, aph(6)-Id, blaTEM-1B, catA1, dfrA1, sul1, sul2	streptomycin, kanamycin, ampicillin, chloramphenicol, trimethoprim, sulfisoxazole	pBT3, pSLT*	BTP1, Gifsy-2*, ST64B*, Gifsy-1*, BTP5*	0.1335	No
BKQAY3	FD01873298	ERR3638500	24	3	2014	Africa	Malawi	Queen Elizabeth Central Hospital, Blantyre	Human	Blood	10	Child	Female	Typhimurium	3257	ST313 L2	3	R3, S0, U0	R	R	R	S	S	U	U	U	U	U	U	U	U	U	aadA1, aph(3'')-Ib, aph(6)-Id, blaTEM-1B, catA1, dfrA1, sul1, sul2	streptomycin, kanamycin, ampicillin, chloramphenicol, trimethoprim, sulfisoxazole	pBT2, pBT3, pSLT*	BTP1, Gifsy-2*, ST64B*, Gifsy-1*, BTP5*	0.1335	No
BHA4HL	FD01873300	ERR3638501	16	7	2013	Africa	Malawi	Queen Elizabeth Central Hospital, Blantyre	Human	Blood	32	Adult	Male	Typhimurium	313	ST313 L2	3	R3, S0, U0	R	R	R	S	S	U	U	U	U	U	U	U	U	U	aadA1, aph(3'')-Ib, aph(6)-Id, blaTEM-1B, catA1, dfrA1, sul1, sul2	streptomycin, kanamycin, ampicillin, chloramphenicol, trimethoprim, sulfisoxazole	pBT1, pBT2, pBT3, pSLT*	BTP1, Gifsy-2*, ST64B*, Gifsy-1*, BTP5*	0.1335	No
BHA87A	FD01873303	ERR3638502	20	7	2014	Africa	Malawi	Queen Elizabeth Central Hospital, Blantyre	Human	Blood	Unknown	Unknown	Male	Typhimurium	3257	ST313 L2	3	R3, S0, U0	R	R	R	S	S	U	U	U	U	U	U	U	U	U	aadA1, aph(3'')-Ib, aph(6)-Id, blaTEM-1B, catA1, dfrA1, sul1, sul2	streptomycin, kanamycin, ampicillin, chloramphenicol, trimethoprim, sulfisoxazole	pBT2, pBT3, pSLT*	BTP1, Gifsy-2*, ST64B*, Gifsy-1*, BTP5*	0.1335	No
BNB14M	FD01873305	ERR3638503	9	6	2014	Africa	Malawi	Queen Elizabeth Central Hospital, Blantyre	Human	Blood	30	Adult	Female	Typhimurium	313	ST313 L2	3	R3, S0, U0	R	R	R	S	S	U	U	U	U	U	U	U	U	U	aadA1, aph(3'')-Ib, aph(6)-Id, blaTEM-1B, catA1, dfrA1, sul1, sul2	streptomycin, kanamycin, ampicillin, chloramphenicol, trimethoprim, sulfisoxazole	pBT1*, pBT2, pBT3*?, pSLT	BTP1*, Gifsy-2*, ST64B*?, Gifsy-1*, BTP5*	0.1336	No
BHA5VT	FD01873307	ERR3638504	7	11	2013	Africa	Malawi	Queen Elizabeth Central Hospital, Blantyre	Human	Blood	28	Adult	Female	Typhimurium	313	ST313 L2	3	R3, S0, U0	R	R	R	S	S	U	U	U	U	U	U	U	U	U	aadA1, aph(3'')-Ib, aph(6)-Id, blaTEM-1B, catA1, dfrA1, sul1, sul2	streptomycin, kanamycin, ampicillin, chloramphenicol, trimethoprim, sulfisoxazole	pBT1, pBT2, pBT3, pSLT*	Gifsy-2*, ST64B*, Gifsy-1*, BTP5*	0.1335	No
BKQ511	FD01873309	ERR3638505	7	5	2013	Africa	Malawi	Queen Elizabeth Central Hospital, Blantyre	Human	Blood	12	Child	Female	Typhimurium	313	ST313 L2	3	R3, S0, U0	R	R	R	S	S	U	U	U	U	U	U	U	U	U	aadA1, aph(3'')-Ib, aph(6)-Id, blaTEM-1B, catA1, dfrA1, sul1, sul2	streptomycin, kanamycin, ampicillin, chloramphenicol, trimethoprim, sulfisoxazole	pBT1, pBT2, pBT3, pSLT*	BTP1, Gifsy-2*, ST64B*, Gifsy-1*, BTP5	0.1335	No
BKQ9W8	FD01873310	ERR3638506	2	2	2014	Africa	Malawi	Queen Elizabeth Central Hospital, Blantyre	Human	Blood	Unknown	Unknown	Female	Typhimurium	313	ST313 L2	3	R3, S0, U0	R	R	R	S	S	U	U	U	U	U	U	U	U	U	aadA1, aph(3'')-Ib, aph(6)-Id, blaTEM-1B, catA1, dfrA1, sul1, sul2	streptomycin, kanamycin, ampicillin, chloramphenicol, trimethoprim, sulfisoxazole	pBT1, pBT2, pBT3*, pSLT*	Gifsy-2*, ST64B*, Gifsy-1*, BTP5*	0.1335	No
BHA8FV	FD01873311	ERR3638507	6	8	2014	Africa	Malawi	Queen Elizabeth Central Hospital, Blantyre	Human	Blood	35	Adult	Male	Typhimurium	313	ST313 L2	3	R3, S0, U0	R	R	R	S	S	U	U	U	U	U	U	U	U	U	aadA1, aph(3'')-Ib, aph(6)-Id, blaTEM-1B, catA1, dfrA1, sul1, sul2	streptomycin, kanamycin, ampicillin, chloramphenicol, trimethoprim, sulfisoxazole	pBT2*?, pBT3, pSLT*	BTP1, Gifsy-2*, ST64B*, Gifsy-1*, BTP5*	0.1335	No
BHAA5Z	FD01873312	ERR3638508	9	12	2014	Africa	Malawi	Queen Elizabeth Central Hospital, Blantyre	Human	Blood	40	Adult	Female	Typhimurium	3257	ST313 L2	3	R3, S0, U0	R	R	R	S	S	U	U	U	U	U	U	U	U	U	aadA1, aph(3'')-Ib, aph(6)-Id, blaTEM-1B, catA1, dfrA1, sul1, sul2	streptomycin, kanamycin, ampicillin, chloramphenicol, trimethoprim, sulfisoxazole	pBT2, pBT3, pSLT*	BTP1, Gifsy-2*, ST64B*, Gifsy-1*, BTP5*	0.1335	No
BHAAXF	FD01873314	ERR3638509	2	4	2015	Africa	Malawi	Queen Elizabeth Central Hospital, Blantyre	Human	Blood	Unknown	Unknown	Unknown	Typhimurium	313	ST313 L2	2	R2, S1, U0	S	R	R	S	S	U	U	U	U	U	U	U	U	U	aadA1, aph(3'')-Ib, aph(6)-Id, blaTEM-1B, catA1, dfrA1, sul1, sul2	streptomycin, kanamycin, ampicillin, chloramphenicol, trimethoprim, sulfisoxazole	pBT3, pSLT*	BTP1*, Gifsy-2*, Gifsy-1*, BTP5	0.1335	No
BHA468	FD01873316	ERR3638510	2	7	2013	Africa	Malawi	Queen Elizabeth Central Hospital, Blantyre	Human	Blood	39	Adult	Male	Typhimurium	313	ST313 L2	3	R3, S0, U0	R	R	R	S	S	U	U	U	U	U	U	U	U	U	aadA1, aph(3'')-Ib, aph(6)-Id, blaTEM-1B, catA1, dfrA1, sul1, sul2	streptomycin, kanamycin, ampicillin, chloramphenicol, trimethoprim, sulfisoxazole	pBT3, pSLT*	BTP1, Gifsy-2*, ST64B*, Gifsy-1*, BTP5*	0.1335	No
BKQ5H9	FD01873317	ERR3638511	25	4	2013	Africa	Malawi	Queen Elizabeth Central Hospital, Blantyre	Human	Blood	0	Child	Male	Typhimurium	313	ST313 L2	2	R2, S1, U0	S	R	R	S	S	U	U	U	U	U	U	U	U	U	aadA1, aph(3'')-Ib, aph(6)-Id, blaTEM-1B, dfrA1, sul1, sul2	streptomycin, kanamycin, ampicillin, trimethoprim, sulfisoxazole	pBT3, pSLT*	BTP1, Gifsy-2*, ST64B*, Gifsy-1*, BTP5	0.1347	No
BKQ48B	FD01873318	ERR3638512	19	2	2013	Africa	Malawi	Queen Elizabeth Central Hospital, Blantyre	Human	Blood	2	Child	Male	Typhimurium	313	ST313 L2	3	R3, S0, U0	R	R	R	S	S	U	U	U	U	U	U	U	U	U	aadA1, aph(3'')-Ib, aph(6)-Id, blaTEM-1B, catA1, dfrA1, sul1, sul2	streptomycin, kanamycin, ampicillin, chloramphenicol, trimethoprim, sulfisoxazole	pBT1, pBT2, pBT3, pSLT*	BTP1, Gifsy-2*, ST64B*, Gifsy-1*, BTP5*	0.1311	No
BAP4QA	FD01873319	ERR3638513	1	8	2014	Africa	Malawi	Queen Elizabeth Central Hospital, Blantyre	Human	Blood	0	Child	Female	Typhimurium	313	ST313 L2	3	R3, S0, U0	R	R	R	S	S	U	U	U	U	U	U	U	U	U	aadA1, aph(3'')-Ib, aph(6)-Id, blaTEM-1B, catA1, dfrA1, sul1, sul2	streptomycin, kanamycin, ampicillin, chloramphenicol, trimethoprim, sulfisoxazole	pBT3, pSLT*	BTP1*, Gifsy-2*, ST64B*, Gifsy-1*, BTP5	0.1391	No
BHA41Y	FD01873324	ERR3638514	19	6	2013	Africa	Malawi	Queen Elizabeth Central Hospital, Blantyre	Human	Blood	36	Adult	Male	Typhimurium	313	ST313 L2	3	R3, S0, U0	R	R	R	S	S	U	U	U	U	U	U	U	U	U	aadA1, aph(3'')-Ib, aph(6)-Id, blaTEM-1B, catA1, dfrA1, sul1, sul2	streptomycin, kanamycin, ampicillin, chloramphenicol, trimethoprim, sulfisoxazole	pBT3, pSLT*	BTP1, Gifsy-2*, ST64B*, Gifsy-1*, BTP5*	0.1375	No
BHA3E4	FD01873326	ERR3638515	28	3	2013	Africa	Malawi	Queen Elizabeth Central Hospital, Blantyre	Human	Blood	38	Adult	Female	Typhimurium	313	ST313 L2	3	R3, S0, U0	R	R	R	S	S	U	U	U	U	U	U	U	U	U	aadA1, aph(3'')-Ib, aph(6)-Id, blaTEM-1B, catA1, dfrA1, sul1, sul2	streptomycin, kanamycin, ampicillin, chloramphenicol, trimethoprim, sulfisoxazole	pBT1*, pBT3, pSLT*	BTP1, Gifsy-2*, ST64B*, Gifsy-1*, BTP5	0.1353	No
BHA6FC	FD01873328	ERR3638516	9	1	2014	Africa	Malawi	Queen Elizabeth Central Hospital, Blantyre	Human	Blood	16	Child	Female	Typhimurium	313	ST313 L2	1	R1, S2, U0	S	R	S	S	S	U	U	U	U	U	U	U	U	U	blaTEM-1B	ampicillin	pBT3, pSLT*	BTP1, Gifsy-2*, ST64B*, Gifsy-1*, BTP5*	0.1335	Yes
BHA1F1	FD01873330	ERR3638517	20	10	2012	Africa	Malawi	Queen Elizabeth Central Hospital, Blantyre	Human	Blood	22	Adult	Male	Typhimurium	313	ST313 L2	1	R1, S2, U0	S	S	R	S	S	U	U	U	U	U	U	U	U	U	aadA1, aph(3'')-Ib, aph(6)-Id, catA1, dfrA1, sul1, sul2	streptomycin, kanamycin, chloramphenicol, trimethoprim, sulfisoxazole	pBT3, pSLT*	BTP1, Gifsy-2*, ST64B*, Gifsy-1*, BTP5	0.1354	No
D50139	FD01873331	ERR3638518	25	1	2009	Africa	Malawi	Queen Elizabeth Central Hospital, Blantyre	Human	Blood	2	Child	Male	Typhimurium	19	ST19 Lineages	0	R0, S3, U0	S	S	S	S	S	U	U	U	U	U	U	U	U	U	None Detected	Sensitive	pSLT*	Gifsy-2*	0.1038	No
D45727	FD01873332	ERR3638519	15	2	2008	Africa	Malawi	Queen Elizabeth Central Hospital, Blantyre	Human	Blood	Unknown	Unknown	Female	Typhimurium	313	ST313 L1	1	R1, S2, U0	S	R	S	S	S	U	U	U	U	U	U	U	U	U	aadA1, blaOXA-1, blaTEM-1B, sul1	streptomycin, ampicillin, sulfisoxazole	pSLT*, pAnkS*	BTP1*, Gifsy-2*, ST64B*, Gifsy-1*, BTP5*	0.1379	No
BKQN8E	FD01873333	ERR3638520	9	2	2016	Africa	Malawi	Queen Elizabeth Central Hospital, Blantyre	Human	Blood	Unknown	Unknown	Unknown	Typhimurium	313	ST313 L2	3	R3, S0, U0	R	R	R	S	S	U	U	U	U	U	U	U	U	U	aadA1, aph(3'')-Ib, aph(6)-Id, blaTEM-1B, catA1, dfrA1, sul1, sul2	streptomycin, kanamycin, ampicillin, chloramphenicol, trimethoprim, sulfisoxazole	pBT2, pBT3, pSLT*	BTP1, Gifsy-2*, ST64B*, Gifsy-1*, BTP5*	0.1385	No
BHAD29	FD01873334	ERR3638521	15	12	2016	Africa	Malawi	Queen Elizabeth Central Hospital, Blantyre	Human	Blood	Unknown	Unknown	Unknown	Typhimurium	313	ST313 L2	3	R3, S0, U0	R	R	R	S	S	U	U	U	U	U	U	U	U	U	aadA1, aph(3'')-Ib, aph(6)-Id, blaTEM-1B, catA1, dfrA1, sul1, sul2	streptomycin, kanamycin, ampicillin, chloramphenicol, trimethoprim, sulfisoxazole	pBT1*, pBT2, pBT3, pSLT	BTP1, Gifsy-2*, ST64B*, Gifsy-1*, BTP5	0.1335	No
BHA2TM	FD01873337	ERR3638522	14	2	2013	Africa	Malawi	Queen Elizabeth Central Hospital, Blantyre	Human	Blood	34	Adult	Female	Typhimurium	313	ST313 L2	1	R1, S2, U0	S	R	S	S	S	U	U	U	U	U	U	U	U	U	blaTEM-1B	ampicillin	pBT3, pSLT*	BTP1, Gifsy-2*, ST64B*, Gifsy-1*, BTP5*	0.1335	No
134Q196	FD01873338	ERR3638523	12	10	2012	Africa	Malawi	Queen Elizabeth Central Hospital, Blantyre	Human	Blood	0	Child	Male	Typhimurium	313	ST313 L2	1	R1, S2, U0	S	R	S	S	S	U	U	U	U	U	U	U	U	U	aph(3'')-Ib, aph(6)-Id, blaTEM-1B, sul2	streptomycin, kanamycin, ampicillin, sulfisoxazole	pBT3, pSLT*	BTP1, Gifsy-2*, ST64B*, Gifsy-1*, BTP5*	0.1335	No
A56524	FD01873339	ERR3638524	12	10	2009	Africa	Malawi	Queen Elizabeth Central Hospital, Blantyre	Human	Blood	32	Adult	Male	Typhimurium	313	ST313 L2	2	R2, S1, U0	S	R	R	S	S	U	U	U	U	U	U	U	U	U	aadA1, aph(3'')-Ib, aph(6)-Id, blaTEM-1B, catA1, dfrA1, sul1, sul2	streptomycin, kanamycin, ampicillin, chloramphenicol, trimethoprim, sulfisoxazole	pBT3, pSLT*	BTP1, Gifsy-2*, ST64B*, Gifsy-1*, BTP5*	0.1385	No
BHAFDT	FD01873340	ERR3638525	8	6	2016	Africa	Malawi	Queen Elizabeth Central Hospital, Blantyre	Human	Blood	Unknown	Unknown	Unknown	Typhimurium	313	ST313 L2	3	R3, S0, U0	R	R	R	S	S	U	U	U	U	U	U	U	U	U	aadA1, aph(3'')-Ib, aph(6)-Id, blaTEM-1B, catA1, dfrA1, sul1, sul2	streptomycin, kanamycin, ampicillin, chloramphenicol, trimethoprim, sulfisoxazole	pBT2, pBT3, pSLT*	BTP1, Gifsy-2*, ST64B*, Gifsy-1*, BTP5*	0.1376	No
BKQR16	FD01873341	ERR3638526	9	5	2016	Africa	Malawi	Queen Elizabeth Central Hospital, Blantyre	Human	Blood	Unknown	Unknown	Unknown	Typhimurium	313	ST313 L2	3	R3, S0, U0	R	R	R	S	S	U	U	U	U	U	U	U	U	U	aadA1, aph(3'')-Ib, aph(6)-Id, blaTEM-1B, catA1, dfrA1, sul1, sul2	streptomycin, kanamycin, ampicillin, chloramphenicol, trimethoprim, sulfisoxazole	pBT3, pSLT*	BTP1, Gifsy-2*?, ST64B*, Gifsy-1*, BTP5*?	0.1369	No
BHADRY	FD01873342	ERR3638527	2	2	2016	Africa	Malawi	Queen Elizabeth Central Hospital, Blantyre	Human	Blood	Unknown	Unknown	Unknown	Typhimurium	313	ST313 L2	2	R2, S1, U0	S	R	R	S	S	U	U	U	U	U	U	U	U	U	aadA1, aph(3'')-Ib, aph(6)-Id, blaTEM-1B, catA1, dfrA1, sul1, sul2	streptomycin, kanamycin, ampicillin, chloramphenicol, trimethoprim, sulfisoxazole	pBT3, pSLT*	BTP1, Gifsy-2*, ST64B*, Gifsy-1*, BTP5*	0.1385	No
BHA5US	FD01873343	ERR3638528	27	12	2013	Africa	Malawi	Queen Elizabeth Central Hospital, Blantyre	Human	Blood	33	Adult	Female	Typhimurium	313	ST313 L2	1	R1, S2, U0	S	R	S	S	S	U	U	U	U	U	U	U	U	U	blaTEM-1B	ampicillin	pBT3, pSLT*	BTP1, Gifsy-2*, ST64B*, Gifsy-1*, BTP5*	0.1367	No
BHA1CN	FD01873346	ERR3638531	27	9	2012	Africa	Malawi	Queen Elizabeth Central Hospital, Blantyre	Human	Blood	30	Adult	Male	Typhimurium	313	ST313 L2	1	R1, S2, U0	S	R	S	S	S	U	U	U	U	U	U	U	U	U	blaTEM-1B	ampicillin	pBT3, pSLT*	BTP1, Gifsy-2*, ST64B*, Gifsy-1*, BTP5*	0.1385	No
BHAEMW	FD01873348	ERR3638533	17	5	2016	Africa	Malawi	Queen Elizabeth Central Hospital, Blantyre	Human	Blood	Unknown	Unknown	Unknown	Typhimurium	313	ST313 L2	3	R3, S0, U0	R	R	R	S	S	U	U	U	U	U	U	U	U	U	aadA1, aph(3'')-Ib, aph(6)-Id, blaTEM-1B, catA1, dfrA1, sul1, sul2	streptomycin, kanamycin, ampicillin, chloramphenicol, trimethoprim, sulfisoxazole	pBT1, pBT2, pBT3, pSLT*	BTP1, Gifsy-2*, ST64B*, Gifsy-1*, BTP5*	0.1272	No
BHAE7G	FD01873349	ERR3638534	23	3	2016	Africa	Malawi	Queen Elizabeth Central Hospital, Blantyre	Human	Blood	Unknown	Unknown	Unknown	Typhimurium	313	ST313 L2	3	R3, S0, U0	R	R	R	S	S	U	U	U	U	U	U	U	U	U	aadA1, aph(3'')-Ib, aph(6)-Id, blaTEM-1B, catA1, dfrA1, sul1, sul2	streptomycin, kanamycin, ampicillin, chloramphenicol, trimethoprim, sulfisoxazole	pBT3, pSLT*	BTP1, Gifsy-2*, ST64B*, Gifsy-1*, BTP5*	0.1335	No
BKQMKF	FD01873350	ERR3638535	26	12	2016	Africa	Malawi	Queen Elizabeth Central Hospital, Blantyre	Human	Blood	Unknown	Unknown	Unknown	Typhimurium	3257	ST313 L2	0	R0, S3, U0	S	S	S	S	S	U	U	U	U	U	U	U	U	U	aadA1, aph(3'')-Ib, aph(6)-Id, blaTEM-1B, dfrA1, sul1, sul2	streptomycin, kanamycin, ampicillin, trimethoprim, sulfisoxazole	pBT2, pBT3, pSLT*	BTP1, Gifsy-2*, ST64B*, Gifsy-1*, BTP5*	0.134	No
BKQCAN	FD01873352	ERR3638536	6	6	2014	Africa	Malawi	Queen Elizabeth Central Hospital, Blantyre	Human	Blood	2	Child	Female	Typhimurium	313	ST313 L2	1	R1, S2, U0	S	R	S	S	S	U	U	U	U	U	U	U	U	U	blaTEM-1B	ampicillin	pBT1, pBT2, pBT3, pSLT*	BTP1*, Gifsy-2*, ST64B*, Gifsy-1*, BTP5*	0.1397	No
BKQ77H	FD01873353	ERR3638537	7	9	2013	Africa	Malawi	Queen Elizabeth Central Hospital, Blantyre	Human	Blood	0	Child	Female	Typhimurium	313	ST313 L2	1	R1, S2, U0	S	R	S	S	S	U	U	U	U	U	U	U	U	U	blaTEM-1B	ampicillin	pBT3, pSLT*	BTP1, Gifsy-2*, ST64B*, Gifsy-1*, BTP5*	0.1324	No
1033022	FD01873354	ERR3638538	19	4	2012	Africa	Malawi	Queen Elizabeth Central Hospital, Blantyre	Human	Blood	1	Child	Female	Typhimurium	313	ST313 L2	0	R0, S3, U0	S	S	S	S	S	U	U	U	U	U	U	U	U	U	None Detected	Sensitive	pBT1, pBT2*, pBT3, pSLT*	BTP1, Gifsy-2*, ST64B*, Gifsy-1*, BTP5*	0.134	No
D45818	FD01873356	ERR3638539	20	2	2008	Africa	Malawi	Queen Elizabeth Central Hospital, Blantyre	Human	Blood	4	Child	Female	Typhimurium	19	ST19 Lineages	0	R0, S3, U0	S	S	S	S	S	U	U	U	U	U	U	U	U	U	None Detected	Sensitive	pSLT*	Gifsy-2*, ST64B*	0.1163	No
BHA7ZZ	FD01873360	ERR3638540	23	5	2014	Africa	Malawi	Queen Elizabeth Central Hospital, Blantyre	Human	Blood	39	Adult	Male	Typhimurium	313	ST313 L2	3	R3, S0, U0	R	R	R	S	S	U	U	U	U	U	U	U	U	U	aadA1, aph(3'')-Ib, aph(6)-Id, catA1, dfrA1, sul1, sul2	streptomycin, kanamycin, chloramphenicol, trimethoprim, sulfisoxazole	pBT1, pBT2, pBT3*, pSLT*	BTP1, Gifsy-2*?, ST64B*, Gifsy-1*, BTP5*	0.1346	No
BHA1XY	FD01873361	ERR3638541	3	12	2012	Africa	Malawi	Queen Elizabeth Central Hospital, Blantyre	Human	Blood	40	Adult	Female	Typhimurium	313	ST313 L2	3	R3, S0, U0	R	R	R	S	S	U	U	U	U	U	U	U	U	U	aadA1, aph(3'')-Ib, aph(6)-Id, blaTEM-1B, catA1, dfrA1, sul1, sul2	streptomycin, kanamycin, ampicillin, chloramphenicol, trimethoprim, sulfisoxazole	pSLT*, pAnkS*?	BTP1, Gifsy-2*, ST64B*, Gifsy-1*, BTP5*	0.1335	No
1027774	FD01873362	ERR3638542	30	1	2012	Africa	Malawi	Queen Elizabeth Central Hospital, Blantyre	Human	Blood	Unknown	Unknown	Female	Typhimurium	313	ST313 L2	0	R0, S3, U0	S	S	S	S	S	U	U	U	U	U	U	U	U	U	None Detected	Sensitive	pSLT*, pAnkS*?	BTP1, Gifsy-2*?, ST64B*, Gifsy-1*, BTP5*	0.1347	Yes
A53978	FD01873363	ERR3638543	28	1	2009	Africa	Malawi	Queen Elizabeth Central Hospital, Blantyre	Human	Blood	35	Adult	Male	Typhimurium	313	ST313 L2	1	R1, S2, U0	S	R	S	S	S	U	U	U	U	U	U	U	U	U	aph(3'')-Ib, aph(6)-Id, blaTEM-1B, sul2	streptomycin, kanamycin, ampicillin, sulfisoxazole	pBT3, pSLT*	BTP1, Gifsy-2*, ST64B*, Gifsy-1*, BTP5*	0.1335	No
BKQS62	FD01873365	ERR3638545	18	7	2016	Africa	Malawi	Queen Elizabeth Central Hospital, Blantyre	Human	Blood	Unknown	Unknown	Unknown	Typhimurium	313	ST313 L2	2	R2, S1, U0	S	R	R	S	S	U	U	U	U	U	U	U	U	U	aadA1, aph(3'')-Ib, aph(6)-Id, blaTEM-1B, dfrA1, sul2	streptomycin, kanamycin, ampicillin, trimethoprim, sulfisoxazole	pBT3, pSLT*	BTP1, Gifsy-2*, ST64B*, Gifsy-1*, BTP5	0.1349	No
BHAEJH	FD01873366	ERR3638546	2	4	2016	Africa	Malawi	Queen Elizabeth Central Hospital, Blantyre	Human	Blood	Unknown	Unknown	Unknown	Typhimurium	313	ST313 L2	3	R3, S0, U0	R	R	R	S	S	U	U	U	U	U	U	U	U	U	aadA1, aph(3'')-Ib, aph(6)-Id, blaTEM-1B, catA1, dfrA1, sul1, sul2	streptomycin, kanamycin, ampicillin, chloramphenicol, trimethoprim, sulfisoxazole	pBT3, pSLT*	BTP1, Gifsy-2*, ST64B*, Gifsy-1*, BTP5*	0.1332	No
BKQCGH	FD01873368	ERR3638547	22	5	2014	Africa	Malawi	Queen Elizabeth Central Hospital, Blantyre	Human	Blood	7	Child	Male	Typhimurium	313	ST313 L2	1	R1, S2, U0	S	R	S	S	S	U	U	U	U	U	U	U	U	U	blaTEM-1B, catA1	ampicillin, chloramphenicol	pBT3, pSLT*	BTP1, Gifsy-2*, ST64B*, Gifsy-1*, BTP5	0.1421	No
BHA2Z3	FD01873369	ERR3638548	22	2	2013	Africa	Malawi	Queen Elizabeth Central Hospital, Blantyre	Human	Blood	36	Adult	Male	Typhimurium	313	ST313 L2	1	R1, S2, U0	S	R	S	S	S	U	U	U	U	U	U	U	U	U	blaTEM-1B, sul2	ampicillin, sulfisoxazole	pBT3, pSLT*	BTP1, Gifsy-2*, ST64B*, Gifsy-1*, BTP5*	0.1335	No
A54166	FD01873371	ERR3638550	15	2	2009	Africa	Malawi	Queen Elizabeth Central Hospital, Blantyre	Human	Blood	35	Adult	Female	Typhimurium	313	ST313 L2	0	R0, S3, U0	S	S	S	S	S	U	U	U	U	U	U	U	U	U	None Detected	Sensitive	pBT1*, pBT3, pSLT*	BTP1, Gifsy-2*?, ST64B*, Gifsy-1*, BTP5*	0.1385	Yes
BKQRVC	FD01873372	ERR3638551	11	6	2016	Africa	Malawi	Queen Elizabeth Central Hospital, Blantyre	Human	Blood	Unknown	Unknown	Unknown	Typhimurium	313	ST313 L2	1	R1, S2, U0	S	S	R	S	S	U	U	U	U	U	U	U	U	U	aadA1, aph(3'')-Ib, aph(6)-Id, dfrA1, sul1, sul2	streptomycin, kanamycin, trimethoprim, sulfisoxazole	pBT1*, pBT2, pBT3, pSLT	BTP1, Gifsy-2*, ST64B*, Gifsy-1*, BTP5*	0.1346	No
BUV1DB	FD01873374	ERR3638553	9	2	2016	Africa	Malawi	Queen Elizabeth Central Hospital, Blantyre	Human	Blood	Unknown	Unknown	Unknown	Typhimurium	3257	ST313 L2	0	R0, S3, U0	S	S	S	S	S	U	U	U	U	U	U	U	U	U	aadA1, aph(3'')-Ib, aph(6)-Id, blaTEM-1B, catA1, dfrA1, sul1, sul2	streptomycin, kanamycin, ampicillin, chloramphenicol, trimethoprim, sulfisoxazole	pBT2*, pBT3, pSLT	BTP1, Gifsy-2*, ST64B*, Gifsy-1*, BTP5*	0.139	No
BKQ7YX	FD01873377	ERR3638554	28	10	2013	Africa	Malawi	Queen Elizabeth Central Hospital, Blantyre	Human	Blood	1	Child	Male	Typhimurium	313	ST313 L2	1	R1, S2, U0	S	R	S	S	S	U	U	U	U	U	U	U	U	U	blaTEM-1B	ampicillin	pBT2*?, pBT3, pSLT*	BTP1, Gifsy-2*, ST64B*, Gifsy-1*, BTP5*	0.132	No
D52032	FD01873378	ERR3638555	25	6	2009	Africa	Malawi	Queen Elizabeth Central Hospital, Blantyre	Human	Blood	0	Child	Male	Typhimurium	19	ST19 Lineages	0	R0, S3, U0	S	S	S	S	S	U	U	U	U	U	U	U	U	U	None Detected	Sensitive	pSLT*	None Detected	0.0935	No
A50152	FD01873379	ERR3638556	22	2	2008	Africa	Malawi	Queen Elizabeth Central Hospital, Blantyre	Human	Blood	32	Adult	Female	Typhimurium	313	ST313 L2	1	R1, S2, U0	S	S	R	S	S	U	U	U	U	U	U	U	U	U	aadA1, aph(3'')-Ib, aph(6)-Id, dfrA1, sul1, sul2	streptomycin, kanamycin, trimethoprim, sulfisoxazole	pBT1, pBT3, pSLT*, pAnkS*?	BTP1, Gifsy-2*, ST64B*, Gifsy-1*, BTP5*	0.1206	No
A50108	FD01873380	ERR3638557	18	2	2008	Africa	Malawi	Queen Elizabeth Central Hospital, Blantyre	Human	Blood	24	Adult	Male	Typhimurium	313	ST313 L2	1	R1, S2, U0	S	R	S	S	S	U	U	U	U	U	U	U	U	U	blaTEM-1B	ampicillin	pBT3, pSLT*	BTP1, Gifsy-2*?, ST64B*, Gifsy-1*, BTP5	0.1265	No
BKQNIS	FD01873381	ERR3638558	22	1	2016	Africa	Malawi	Queen Elizabeth Central Hospital, Blantyre	Human	Blood	Unknown	Unknown	Unknown	Typhimurium	313	ST313 L2	3	R3, S0, U0	R	R	R	S	S	U	U	U	U	U	U	U	U	U	aadA1, aph(3'')-Ib, aph(6)-Id, blaTEM-1B, catA1, dfrA1, sul1, sul2	streptomycin, kanamycin, ampicillin, chloramphenicol, trimethoprim, sulfisoxazole	pBT2, pBT3, pSLT*	BTP1, Gifsy-2*?, ST64B*, Gifsy-1*, BTP5*	0.156	No
BHADU2	FD01873382	ERR3638559	16	2	2016	Africa	Malawi	Queen Elizabeth Central Hospital, Blantyre	Human	Blood	Unknown	Unknown	Unknown	Typhimurium	313	ST313 L2	3	R3, S0, U0	R	R	R	S	S	U	U	U	U	U	U	U	U	U	aadA1, aph(3'')-Ib, aph(6)-Id, blaTEM-1B, catA1, dfrA1, sul1, sul2	streptomycin, kanamycin, ampicillin, chloramphenicol, trimethoprim, sulfisoxazole	pBT3, pSLT*	BTP1, Gifsy-2*, ST64B*, Gifsy-1*, BTP5*	0.1335	Yes
BLV1NU	FD01873384	ERR3638560	24	10	2014	Africa	Malawi	Queen Elizabeth Central Hospital, Blantyre	Human	Blood	45	Adult	Female	Typhimurium	313	ST313 L2	1	R1, S2, U0	S	R	S	S	S	U	U	U	U	U	U	U	U	U	blaTEM-1B	ampicillin	pBT3, pSLT*	BTP1, Gifsy-2*, ST64B*, Gifsy-1*, BTP5*	0.1385	No
BKQ7LF	FD01873385	ERR3638561	14	10	2013	Africa	Malawi	Queen Elizabeth Central Hospital, Blantyre	Human	Blood	9	Child	Male	Typhimurium	313	ST313 L2	1	R1, S2, U0	S	R	S	S	S	U	U	U	U	U	U	U	U	U	blaTEM-1B	ampicillin	pBT1*, pBT2, pBT3, pSLT	BTP1*, Gifsy-2*, ST64B*, Gifsy-1*, BTP5*	0.137	No
D49739	FD01873387	ERR3638563	30	12	2008	Africa	Malawi	Queen Elizabeth Central Hospital, Blantyre	Human	Blood	Unknown	Unknown	Female	Typhimurium	19	ST19 Lineages	0	R0, S3, U0	S	S	S	S	S	U	U	U	U	U	U	U	U	U	None Detected	Sensitive	pAnkS	None Detected	0.0836	No
D52254	FD01873394	ERR3638567	22	7	2009	Africa	Malawi	Queen Elizabeth Central Hospital, Blantyre	Human	Blood	0	Child	Male	Typhimurium	313	ST313 L2	3	R3, S0, U0	R	R	R	S	S	U	U	U	U	U	U	U	U	U	aadA1, ant(2'')-Ia, aph(3'')-Ib, aph(6)-Id, blaTEM-1B, catA1, dfrA1, sul1, sul2	streptomycin, gentamicin, kanamycin, ampicillin, chloramphenicol, trimethoprim, sulfisoxazole	pSLT*, pAnkS*?	BTP1, Gifsy-2*, ST64B*, Gifsy-1*, BTP5*	0.1385	No
D49695	FD01873395	ERR3638568	24	12	2008	Africa	Malawi	Queen Elizabeth Central Hospital, Blantyre	Human	Blood	4	Child	Female	Typhimurium	19	ST19 Lineages	0	R0, S3, U0	S	S	S	S	S	U	U	U	U	U	U	U	U	U	None Detected	Sensitive	None Detected	None Detected	0.0836	No
D46638	FD01873396	ERR3638569	17	4	2008	Africa	Malawi	Queen Elizabeth Central Hospital, Blantyre	Human	Blood	0	Child	Male	Typhimurium	313	ST313 L2	3	R3, S0, U0	R	R	R	S	S	U	U	U	U	U	U	U	U	U	aadA1, aph(3'')-Ib, aph(6)-Id, blaTEM-1B, catA1, dfrA1, sul1, sul2, tet(B)	streptomycin, kanamycin, ampicillin, chloramphenicol, trimethoprim, sulfisoxazole, tetracycline	pBT1*, pBT2, pBT3, pSLT	BTP1*, Gifsy-2*, ST64B*, Gifsy-1*, BTP5*	0.1258	No
BHAERZ	FD01873397	ERR3638570	12	5	2016	Africa	Malawi	Queen Elizabeth Central Hospital, Blantyre	Human	Blood	Unknown	Unknown	Unknown	Typhimurium	19	ST19 Lineages	0	R0, S3, U0	S	S	S	S	S	U	U	U	U	U	U	U	U	U	None Detected	Sensitive	pSLT*	None Detected	0.1095	No
BHAA75	FD01873400	ERR3638571	7	11	2014	Africa	Malawi	Queen Elizabeth Central Hospital, Blantyre	Human	Blood	40	Adult	Male	Typhimurium	313	ST313 L2	1	R1, S2, U0	S	R	S	S	S	U	U	U	U	U	U	U	U	U	blaTEM-1B	ampicillin	pBT3, pSLT*	BTP1*, Gifsy-2*, ST64B*, Gifsy-1*, BTP5*	0.1335	No
BHA2D1	FD01873401	ERR3638572	17	12	2012	Africa	Malawi	Queen Elizabeth Central Hospital, Blantyre	Human	Blood	37	Adult	Male	Typhimurium	313	ST313 L2	0	R0, S3, U0	S	S	S	S	S	U	U	U	U	U	U	U	U	U	None Detected	Sensitive	pBT3, pSLT*	BTP1, Gifsy-2*, ST64B*, Gifsy-1*, BTP5*	0.1335	No
D50783	FD01873402	ERR3638573	10	3	2009	Africa	Malawi	Queen Elizabeth Central Hospital, Blantyre	Human	Blood	3	Child	Female	Typhimurium	19	ST19 Lineages	0	R0, S3, U0	S	S	S	S	S	U	U	U	U	U	U	U	U	U	None Detected	Sensitive	pSLT*	Gifsy-2*, ST64B*	0.1346	No
A53241	FD01873403	ERR3638574	17	11	2008	Africa	Malawi	Queen Elizabeth Central Hospital, Blantyre	Human	Blood	30	Adult	Female	Typhimurium	313	ST313 L2	1	R1, S2, U0	S	R	S	S	S	U	U	U	U	U	U	U	U	U	blaTEM-1B	ampicillin	pBT3, pSLT*	BTP1, Gifsy-2*, ST64B*, Gifsy-1*, BTP5*	0.1279	No
D48732	FD01873404	ERR3638575	13	10	2008	Africa	Malawi	Queen Elizabeth Central Hospital, Blantyre	Human	Blood	1	Child	Female	Typhimurium	313	ST313 L2	3	R3, S0, U0	R	R	R	S	S	U	U	U	U	U	U	U	U	U	aadA1, aph(3'')-Ib, aph(6)-Id, blaTEM-1B, catA1, dfrA1, sul1, sul2	streptomycin, kanamycin, ampicillin, chloramphenicol, trimethoprim, sulfisoxazole	pBT1, pBT2, pSLT*	BTP1, Gifsy-2*, ST64B*, Gifsy-1*, BTP5*	0.1325	No
BHAEXG	FD01873405	ERR3638576	27	4	2016	Africa	Malawi	Queen Elizabeth Central Hospital, Blantyre	Human	Blood	Unknown	Unknown	Unknown	Typhimurium	313	ST313 L2	3	R3, S0, U0	R	R	R	S	S	U	U	U	U	U	U	U	U	U	aadA1, aph(3'')-Ib, aph(6)-Id, blaTEM-1B, catA1, dfrA1, sul1, sul2	streptomycin, kanamycin, ampicillin, chloramphenicol, trimethoprim, sulfisoxazole	pBT3, pSLT*	Gifsy-2*, ST64B*, Gifsy-1*, BTP5*	0.1335	No
BKQP58	FD01873406	ERR3638577	29	2	2016	Africa	Malawi	Queen Elizabeth Central Hospital, Blantyre	Human	Blood	Unknown	Unknown	Unknown	Typhimurium	313	ST313 L2	2	R2, S1, U0	S	R	R	S	S	U	U	U	U	U	U	U	U	U	aadA1, aph(3'')-Ib, aph(6)-Id, blaTEM-1B, catA1, dfrA1, sul1, sul2	streptomycin, kanamycin, ampicillin, chloramphenicol, trimethoprim, sulfisoxazole	pBT3, pSLT*	BTP1, Gifsy-2*, ST64B*, Gifsy-1*, BTP5*	0.1424	No
BKQB17	FD01873407	ERR3638578	31	3	2014	Africa	Malawi	Queen Elizabeth Central Hospital, Blantyre	Human	Blood	2	Child	Female	Typhimurium	313	ST313 L2	1	R1, S2, U0	S	R	S	S	S	U	U	U	U	U	U	U	U	U	blaTEM-1B	ampicillin	pBT3, pSLT*	BTP1, Gifsy-2*?, ST64B*, Gifsy-1*, BTP5*	0.132	No
BKQEMF	FD01873408	ERR3638579	8	11	2014	Africa	Malawi	Queen Elizabeth Central Hospital, Blantyre	Human	Blood	3	Child	Female	Typhimurium	19	ST19 Lineages	0	R0, S3, U0	S	S	S	S	S	U	U	U	U	U	U	U	U	U	None Detected	Sensitive	pSLT*	None Detected	0.0992	Yes
D50552	FD01873411	ERR3638580	18	2	2009	Africa	Malawi	Queen Elizabeth Central Hospital, Blantyre	Human	Blood	2	Child	Male	Typhimurium	19	ST19 Lineages	0	R0, S3, U0	S	S	S	S	S	U	U	U	U	U	U	U	U	U	None Detected	Sensitive	pSLT*	None Detected	0.102	No
BHAFRR	FD01873412	ERR3638581	17	7	2016	Africa	Malawi	Queen Elizabeth Central Hospital, Blantyre	Human	Blood	Unknown	Unknown	Unknown	Typhimurium	313	ST313 L2	0	R0, S3, U0	S	S	S	S	S	U	U	U	U	U	U	U	U	U	aadA1, aph(3'')-Ib, aph(6)-Id, blaTEM-1B, dfrA1, sul2	streptomycin, kanamycin, ampicillin, trimethoprim, sulfisoxazole	pBT3, pSLT*	BTP1, Gifsy-2*, ST64B*, Gifsy-1*, BTP5*	0.135	Yes
BHAEY6	FD01873413	ERR3638582	23	4	2016	Africa	Malawi	Queen Elizabeth Central Hospital, Blantyre	Human	Blood	Unknown	Unknown	Unknown	Typhimurium	313	ST313 L2	2	R2, S1, U0	S	R	R	S	S	U	U	U	U	U	U	U	U	U	aadA1, aph(3'')-Ib, aph(6)-Id, blaTEM-1B, catA1, dfrA1, sul1, sul2	streptomycin, kanamycin, ampicillin, chloramphenicol, trimethoprim, sulfisoxazole	pBT3, pSLT*	BTP1, Gifsy-2*, ST64B*?, Gifsy-1*, BTP5*	0.1272	No
BVT10H	FD01873414	ERR3638583	28	11	2015	Africa	Malawi	Queen Elizabeth Central Hospital, Blantyre	Human	Blood	Unknown	Unknown	Unknown	Typhimurium	313	ST313 L2	3	R3, S0, U0	R	R	R	S	S	U	U	U	U	U	U	U	U	U	aadA1, aph(3'')-Ib, aph(6)-Id, blaTEM-1B, catA1, dfrA1, sul1, sul2	streptomycin, kanamycin, ampicillin, chloramphenicol, trimethoprim, sulfisoxazole	pBT1, pBT2, pBT3, pSLT*	BTP1, Gifsy-2*, ST64B*, Gifsy-1*, BTP5*	0.1322	No
BKQC5M	FD01873416	ERR3638584	10	6	2014	Africa	Malawi	Queen Elizabeth Central Hospital, Blantyre	Human	Blood	3	Child	Female	Typhimurium	313	ST313 L2	0	R0, S3, U0	S	S	S	S	S	U	U	U	U	U	U	U	U	U	None Detected	Sensitive	pBT1, pBT2, pBT3, pSLT*	BTP1, Gifsy-2*, ST64B*, Gifsy-1*, BTP5*	0.1335	No
1013447	FD01873417	ERR3638585	6	4	2011	Africa	Malawi	Queen Elizabeth Central Hospital, Blantyre	Human	Blood	5	Child	Female	Typhimurium	313	ST313 L2	1	R1, S2, U0	S	S	R	S	S	U	U	U	U	U	U	U	U	U	aadA1, aph(3'')-Ib, aph(6)-Id, dfrA1, sul1, sul2	streptomycin, kanamycin, trimethoprim, sulfisoxazole	pBT2, pBT3, pSLT*	BTP1, Gifsy-2*, ST64B*, Gifsy-1*, BTP5*	0.1332	Yes
BNZ16J	FD01873420	ERR3638587	14	7	2016	Africa	Malawi	Queen Elizabeth Central Hospital, Blantyre	Human	Blood	Unknown	Unknown	Unknown	Typhimurium	313	ST313 L2	3	R3, S0, U0	R	R	R	S	S	U	U	U	U	U	U	U	U	U	aadA1, aph(3'')-Ib, aph(6)-Id, blaTEM-1B, catA1, dfrA1, sul1, sul2	streptomycin, kanamycin, ampicillin, chloramphenicol, trimethoprim, sulfisoxazole	pBT3, pSLT*	BTP1*, Gifsy-2*, ST64B*, Gifsy-1*, BTP5*	0.1335	No
BHADDJ	FD01873421	ERR3638588	8	1	2016	Africa	Malawi	Queen Elizabeth Central Hospital, Blantyre	Human	Blood	Unknown	Unknown	Unknown	Typhimurium	313	ST313 L2	3	R3, S0, U0	R	R	R	S	S	U	U	U	U	U	U	U	U	U	aadA1, aph(3'')-Ib, aph(6)-Id, blaTEM-1B, catA1, dfrA1, sul1, sul2	streptomycin, kanamycin, ampicillin, chloramphenicol, trimethoprim, sulfisoxazole	pBT3, pSLT*	BTP1, Gifsy-2*, ST64B*, Gifsy-1*, BTP5*	0.1335	No
STM_1336_76	FD01874773	ERR3638658	Unknown	Unknown	1976	Europe	Metropolitan France	Unknown	Human	Blood	Unknown	Unknown	Unknown	Typhimurium	19	ST19 Lineages	0	R0, S3, U0	S	S	S	S	S	S	S	S	S	S	S	S	S	S	None Detected	Sensitive	pBT2*?, pBT3*?, pSLT*	Gifsy-2*, Gifsy-1*	0.0787	Yes
TM_76_845	FD01874774	ERR3639693	Unknown	Unknown	1976	Africa	Senegal	Unknown	Human	Blood	Unknown	Unknown	Unknown	Typhimurium	19	ST19 Lineages	0	R0, S3, U0	S	S	S	S	S	S	S	S	S	S	S	S	S	S	None Detected	Sensitive	pBT2*?	Gifsy-2*	0.1225	Yes
P0318011	FD01874777	ERR3638662	Unknown	Unknown	2005	Africa	Central African Republic	Unknown	Human	Blood	Unknown	Unknown	Unknown	Typhimurium	313	ST313 L2	5	R2, S1, U0	R	R	S	S	S	S	S	S	R	S	S	S	R	R	blaTEM-1B, catA1	ampicillin, chloramphenicol	pBT2*, pBT3, pSLT	BTP1, Gifsy-2*, ST64B*, Gifsy-1*	0.1385	Yes
R0306214	FD01874778	ERR3638663	Unknown	Unknown	2007	Africa	Senegal	Unknown	Human	Joint Fluid	Unknown	Unknown	Unknown	Typhimurium	19	ST19 Lineages	0	R0, S3, U0	S	S	S	S	S	S	S	S	S	S	S	S	S	S	None Detected	Sensitive	pSLT*	Gifsy-2*	0.1338	Yes
TM_76_846	FD01874782	ERR3638667	Unknown	Unknown	1976	Africa	Senegal	Unknown	Human	Blood	Unknown	Unknown	Unknown	Typhimurium	19	ST19 Lineages	1	R0, S3, U0	S	S	S	S	S	S	S	S	R	S	S	S	S	S	None Detected	Sensitive	pBT2*?, pSLT	Gifsy-2*	0.1745	Yes
98_08736	FD01874784	ERR3638669	Unknown	Unknown	1998	Africa	Algeria	Unknown	Human	CSF	Unknown	Unknown	Unknown	Typhimurium	19	ST19 Lineages	5	R1, S2, U0	S	R	S	S	S	S	R	S	S	S	S	R	R	R	blaTEM-1B, dfrA5, ere(A), sul1, sul2	ampicillin, trimethoprim, erythromycin, azithromycin, sulfisoxazole	pBT3*?, pSLT*	Gifsy-2*	0.1176	Yes
STM_1345_76	FD01874789	ERR3638673	Unknown	Unknown	1976	Europe	Metropolitan France	Unknown	Human	Blood	Unknown	Unknown	Unknown	Typhimurium	19	ST19 Lineages	1	R0, S3, U0	S	S	S	S	S	S	S	S	R	S	S	S	S	S	None Detected	Sensitive	pBT2*?, pBT3, pSLT*	Gifsy-2*, Gifsy-1*	0.0898	Yes
98_10555	FD01874792	ERR3638676	Unknown	Unknown	1998	Africa	Mali	Unknown	Human	Blood	Unknown	Unknown	Unknown	Typhimurium	313	ST313 L2	5	R2, S1, U0	R	R	S	S	S	S	S	S	R	S	S	S	R	R	aadA1, aph(3'')-Ib, aph(6)-Id, blaTEM-1B, catA1, dfrA1, sul1, sul2	streptomycin, kanamycin, ampicillin, chloramphenicol, trimethoprim, sulfisoxazole	pBT2, pBT3, pSLT*	Gifsy-2*, ST64B*, Gifsy-1*, BTP5	0.1441	Yes
99_05073	FD01874800	ERR3638684	Unknown	Unknown	1999	Africa	Mali	Unknown	Human	Pus	Unknown	Unknown	Unknown	Typhimurium	313	ST313 L2	5	R2, S1, U0	R	R	S	S	S	S	S	S	R	S	S	S	R	R	aadA1, aph(3'')-Ib, aph(6)-Id, blaTEM-1B, catA1, dfrA1, sul1	streptomycin, kanamycin, ampicillin, chloramphenicol, trimethoprim, sulfisoxazole	pBT2, pBT3, pSLT*	BTP1, Gifsy-2*, ST64B*, Gifsy-1*, BTP5*	0.1335	Yes
T0202256	FD01874803	ERR3638687	Unknown	Unknown	2009	Africa	Senegal	Unknown	Human	Joint Fluid	Unknown	Unknown	Unknown	Typhimurium	19	ST19 Lineages	0	R0, S3, U0	S	S	S	S	S	S	S	S	S	S	S	S	S	S	None Detected	Sensitive	pBT2, pBT3, pSLT*	Gifsy-2*	0.1325	Yes
00_01885	FD01874816	ERR3638698	Unknown	Unknown	2000	Africa	Mali	Unknown	Human	Blood	Unknown	Unknown	Unknown	Typhimurium	313	ST313 L2	1	R0, S3, U0	S	S	S	S	S	S	S	S	R	S	S	S	S	S	None Detected	Sensitive	pBT2, pBT3, pSLT*	BTP1, Gifsy-2*, ST64B*, Gifsy-1*, BTP5	0.1335	Yes
08_01143	FD01874818	ERR3638699	Unknown	Unknown	2008	Africa	Mali	Unknown	Human	Blood	Unknown	Unknown	Unknown	Typhimurium	313	ST313 L2	0	R0, S0, U3	U	U	U	U	S	U	U	U	U	U	U	U	U	U	aadA1, aph(3'')-Ib, aph(6)-Id, blaTEM-1B, catA1, dfrA1, gyrA (S83F), sul1, sul2	streptomycin, kanamycin, ampicillin, chloramphenicol, trimethoprim, ciprofloxacin I/R, nalidixic acid, sulfisoxazole	pBT2*?, pBT3, pSLT*	BTP1*, Gifsy-2*, ST64B*, Gifsy-1*, BTP5*	0.1559	Yes
L0727177	FD01874824	ERR3638705	Unknown	Unknown	2001	Africa	Senegal	Unknown	Human	Blood	Unknown	Unknown	Unknown	Typhimurium	19	ST19 Lineages	0	R0, S3, U0	S	S	S	S	S	S	S	S	S	S	S	S	S	S	None Detected	Sensitive	pBT2*?, pBT3*?, pSLT*	Gifsy-2*	0.1067	Yes
06_08322	FD01874833	ERR3638714	Unknown	Unknown	2006	Africa	Togo	Unknown	Human	Blood	Unknown	Unknown	Unknown	Typhimurium	313	ST313 L2	6	R2, S1, U0	R	R	S	S	S	S	R	S	R	S	S	S	R	R	aadA1, aph(3'')-Ib, aph(6)-Id, blaTEM-1B, catA1, dfrA1, sul1, sul2, tet(B)	streptomycin, kanamycin, ampicillin, chloramphenicol, trimethoprim, sulfisoxazole, tetracycline	pBT2, pBT3, pSLT*	BTP1, Gifsy-2*, ST64B*, Gifsy-1*, BTP5*	0.1335	Yes
TM_76_591	FD01874845	ERR3638726	Unknown	Unknown	1976	Africa	Burkina Faso	Unknown	Human	Blood	Unknown	Unknown	Unknown	Typhimurium	313	ST313 L1	0	R0, S3, U0	S	S	S	S	S	S	S	S	S	S	S	S	S	S	None Detected	Sensitive	pBT2*?, pBT3*?, pSLT*	Gifsy-2*, Gifsy-1*, BTP5*	0.138	Yes
TM_80_30	FD01874846	ERR3638727	Unknown	Unknown	1980	Africa	Senegal	Unknown	Human	Blood	Unknown	Unknown	Unknown	Typhimurium	19	ST19 Lineages	0	R0, S3, U0	S	S	S	S	S	S	S	S	S	S	S	S	S	S	None Detected	Sensitive	pBT1*, pBT2*?, pBT3*?, pSLT*	Gifsy-2*	0.1316	Yes
94_12871	FD01874847	ERR3638728	Unknown	Unknown	1994	Africa	Sudan	Unknown	Human	Pus	Unknown	Unknown	Unknown	Typhimurium	313	ST313 Miscellaneous	0	R0, S3, U0	S	S	S	S	S	S	S	S	S	S	S	S	S	S	None Detected	Sensitive	pBT2*, pBT3*?, pSLT*	Gifsy-2*, ST64B* Gifsy-1*, BTP5* (similar to UK strains)	0.1451	Yes
TM_76_599	FD01874853	ERR3638734	Unknown	Unknown	1976	Africa	Burkina Faso	Unknown	Human	Blood	Unknown	Unknown	Unknown	Typhimurium	313	ST313 L1	0	R0, S3, U0	S	S	S	S	S	S	S	S	S	S	S	S	S	S	None Detected	Sensitive	pBT2*?, pBT3*?, pSLT*	Gifsy-2*, Gifsy-1*, BTP5*	0.1282	Yes
08_04634	FD01874858	ERR3638739	Unknown	Unknown	2008	Africa	Niger	Unknown	Human	Blood	Unknown	Unknown	Unknown	Typhimurium	313	ST313 L2	6	R2, S1, U0	R	R	S	S	S	S	S	S	R	S	S	R	R	R	aadA1, aph(3'')-Ib, aph(6)-Id, blaTEM-1B, catA1, dfrA1, sul1, sul2	streptomycin, kanamycin, ampicillin, chloramphenicol, trimethoprim, sulfisoxazole	pBT2*, pBT3, pSLT	BTP1*, Gifsy-2*?, ST64B*, Gifsy-1*, BTP5*	0.1385	Yes
05_01090	FD01874864	ERR3638744	Unknown	Unknown	2005	Africa	Mali	Unknown	Human	Blood	Unknown	Unknown	Unknown	Typhimurium	313	ST313 L2	5	R2, S1, U0	R	R	S	S	S	S	S	S	R	S	S	S	R	R	aadA1, aph(3'')-Ib, aph(6)-Id, blaTEM-1B, catA1, dfrA1, sul1, sul2	streptomycin, kanamycin, ampicillin, chloramphenicol, trimethoprim, sulfisoxazole	pBT2, pBT3, pSLT*	BTP1, Gifsy-2, ST64B*, Gifsy-1*, BTP5*	0.1335	Yes
BKQAPV	FD01875293	ERR3638748	18	3	2014	Africa	Malawi	Queen Elizabeth Central Hospital, Blantyre	Human	Blood	1	Child	Female	Typhimurium	3257	ST313 L2	3	R3, S0, U0	R	R	R	S	S	U	U	U	U	U	U	U	U	U	aadA1, aph(3'')-Ib, aph(6)-Id, blaTEM-1B, catA1, dfrA1, sul1, sul2	streptomycin, kanamycin, ampicillin, chloramphenicol, trimethoprim, sulfisoxazole	pBT2, pBT3, pSLT*	BTP1, Gifsy-2*, ST64B*, Gifsy-1*, BTP5*	0.1335	Yes
701	FD01875317	ERR3638749	20	5	1996	Africa	Malawi	Queen Elizabeth Central Hospital, Blantyre	Human	Blood	Unknown	Unknown	Unknown	Typhimurium	313	ST313 L1	0	R0, S3, U0	S	S	S	S	S	U	U	U	U	U	U	U	U	U	aadA1, ant(2'')-Ia, blaOXA-1, blaTEM-1B, dfrA23, sul1	streptomycin, gentamicin, kanamycin, ampicillin, trimethoprim, sulfisoxazole	pSLT*, pAnkS*	BTP1*, Gifsy-2*, ST64B*, Gifsy-1*, BTP5*	0.1253	No
A32380	FD01875462	ERR3638758	2	12	2004	Africa	Malawi	Queen Elizabeth Central Hospital, Blantyre	Human	Blood	40	Adult	Female	Typhimurium	313	ST313 L2	3	R3, S0, U0	R	R	R	S	S	U	U	U	U	U	U	U	U	U	aadA1, aph(3'')-Ib, aph(6)-Id, blaTEM-1B, catA1, dfrA1, sul1, sul2	streptomycin, kanamycin, ampicillin, chloramphenicol, trimethoprim, sulfisoxazole	pBT1, pBT2, pBT3, pSLT*	BTP1, Gifsy-2*, ST64B*, Gifsy-1*, BTP5*	0.1333	No
A23979	FD01875470	ERR3638761	3	7	2003	Africa	Malawi	Queen Elizabeth Central Hospital, Blantyre	Human	Blood	24	Adult	Unknown	Typhimurium	313	ST313 L2	4	R3, S0, U0	R	R	R	S	S	U	R	U	U	U	U	U	U	U	aadA1, aph(3'')-Ib, aph(6)-Id, blaTEM-1B, catA1, dfrA1, sul1, sul2, tet(B)	streptomycin, kanamycin, ampicillin, chloramphenicol, trimethoprim, sulfisoxazole, tetracycline	pBT1, pBT2, pBT3, pSLT*	BTP1, Gifsy-2*, ST64B*, Gifsy-1*, BTP5	0.1335	No
D29359	FD01875486	ERR3638767	15	1	2005	Africa	Malawi	Queen Elizabeth Central Hospital, Blantyre	Human	Blood	1	Child	Unknown	Typhimurium	19	ST19 Lineages	0	R0, S3, U0	S	S	S	S	S	U	U	U	U	U	U	U	U	U	None Detected	Sensitive	pSLT*	BTP1*, Gifsy-2*	0.1138	No
D29385	FD01875510	ERR3638803	17	1	2005	Africa	Malawi	Queen Elizabeth Central Hospital, Blantyre	Human	Blood	Unknown	Unknown	Unknown	Typhimurium	313	ST313 L2	3	R3, S0, U0	R	R	R	S	S	U	U	U	U	U	U	U	U	U	aadA1, aph(3'')-Ib, aph(6)-Id, blaTEM-1B, catA1, dfrA1, sul1, sul2	streptomycin, kanamycin, ampicillin, chloramphenicol, trimethoprim, sulfisoxazole	pBT1, pBT2, pBT3, pSLT*	BTP1*, Gifsy-2*, ST64B*, Gifsy-1*, BTP5*	0.1345	No
A36785	FD01875518	ERR3638810	21	8	2005	Africa	Malawi	Queen Elizabeth Central Hospital, Blantyre	Human	Blood	36	Adult	Male	Typhimurium	313	ST313 L2	3	R3, S0, U0	R	R	R	S	S	U	U	U	U	U	U	U	U	U	aadA1, aph(3'')-Ib, aph(6)-Id, blaTEM-1B, catA1, dfrA1, sul1, sul2	streptomycin, kanamycin, ampicillin, chloramphenicol, trimethoprim, sulfisoxazole	pBT1, pBT2, pBT3, pSLT*	BTP1, Gifsy-2*, ST64B*, Gifsy-1*, BTP5*	0.1508	No
A32950	FD01875543	ERR3638931	6	1	2005	Africa	Malawi	Queen Elizabeth Central Hospital, Blantyre	Human	Blood	23	Adult	Female	Typhimurium	313	ST313 L2	4	R3, S0, U0	R	R	R	S	R	U	U	U	U	U	U	U	U	U	aadA1, aph(3'')-Ib, aph(6)-Id, blaTEM-1B, catA1, dfrA1, sul1, sul2	streptomycin, kanamycin, ampicillin, chloramphenicol, trimethoprim, sulfisoxazole	pBT1, pBT2, pBT3, pSLT*	BTP1, Gifsy-2*, ST64B*, Gifsy-1*, BTP5*	0.1385	No
D22988	FD01875544	ERR3638932	15	12	2003	Africa	Malawi	Queen Elizabeth Central Hospital, Blantyre	Human	Blood	4	Child	Unknown	Typhimurium	313	ST313 L2	4	R3, S0, U0	R	R	R	S	S	U	R	U	U	U	U	U	U	U	aadA1, aph(3'')-Ib, aph(6)-Id, blaTEM-1B, catA1, dfrA1, sul1, sul2, tet(B)	streptomycin, kanamycin, ampicillin, chloramphenicol, trimethoprim, sulfisoxazole, tetracycline	pBT1, pBT2, pBT3, pSLT*	BTP1*, Gifsy-2*?, ST64B*, Gifsy-1*?, BTP5*	0.1335	No
D21010	FD01875545	ERR3638933	13	8	2003	Africa	Malawi	Queen Elizabeth Central Hospital, Blantyre	Human	Blood	Unknown	Unknown	Unknown	Typhimurium	19	ST19 Lineages	0	R0, S3, U0	S	S	S	S	S	U	S	U	U	U	U	U	U	U	None Detected	Sensitive	pSLT*	Gifsy-2*	0.0994	No
A29404	FD01875546	ERR3638934	22	5	2004	Africa	Malawi	Queen Elizabeth Central Hospital, Blantyre	Human	Blood	28	Adult	Female	Typhimurium	313	ST313 L2	0	R0, S3, U0	S	S	S	S	S	U	U	U	U	U	U	U	U	U	None Detected	Sensitive	pBT1, pBT2, pBT3, pSLT*	BTP1, Gifsy-2*?, ST64B*, Gifsy-1*, BTP5	0.1307	No
A29474	FD01875547	ERR3638935	27	5	2004	Africa	Malawi	Queen Elizabeth Central Hospital, Blantyre	Human	Blood	32	Adult	Female	Typhimurium	313	ST313 L2	3	R3, S0, U0	R	R	R	S	S	U	U	U	U	U	U	U	U	U	aadA1, aph(3'')-Ib, aph(6)-Id, blaTEM-1B, catA1, dfrA1, sul1, sul2, tet(B)	streptomycin, kanamycin, ampicillin, chloramphenicol, trimethoprim, sulfisoxazole, tetracycline	pBT1, pBT2, pBT3, pSLT*	BTP1, Gifsy-2*?, ST64B*, Gifsy-1*, BTP5*	0.1347	No
A30352	FD01875548	ERR3638936	30	7	2004	Africa	Malawi	Queen Elizabeth Central Hospital, Blantyre	Human	Blood	Unknown	Unknown	Male	Typhimurium	313	ST313 L2	3	R3, S0, U0	R	R	R	S	S	U	U	U	U	U	U	U	U	U	aadA1, aph(3'')-Ib, aph(6)-Id, blaTEM-1B, catA1, dfrA1, sul1, sul2	streptomycin, kanamycin, ampicillin, chloramphenicol, trimethoprim, sulfisoxazole	pBT1, pBT2, pBT3, pSLT*	BTP1, Gifsy-2*?, ST64B*, Gifsy-1*, BTP5	0.1385	No
A29581	FD01875549	ERR3638937	6	6	2004	Africa	Malawi	Queen Elizabeth Central Hospital, Blantyre	Human	Blood	14	Child	Unknown	Typhimurium	313	ST313 L2	3	R3, S0, U0	R	R	R	S	S	U	U	U	U	U	U	U	U	U	aadA1, aph(3'')-Ib, aph(6)-Id, blaTEM-1B, catA1, dfrA1, sul1, sul2	streptomycin, kanamycin, ampicillin, chloramphenicol, trimethoprim, sulfisoxazole	pBT1*, pBT2, pBT3, pSLT	BTP1, Gifsy-2*, ST64B*, Gifsy-1*, BTP5*	0.1335	Yes
D28846	FD01875550	ERR3638938	18	12	2004	Africa	Malawi	Queen Elizabeth Central Hospital, Blantyre	Human	Blood	1	Child	Unknown	Typhimurium	313	ST313 L2	3	R3, S0, U0	R	R	R	S	S	U	U	U	U	U	U	U	U	U	aadA1, aph(3'')-Ib, aph(6)-Id, blaTEM-1B, catA1, dfrA1, sul1, sul2	streptomycin, kanamycin, ampicillin, chloramphenicol, trimethoprim, sulfisoxazole	pBT1, pBT2, pBT3, pSLT*	BTP1, Gifsy-2*, ST64B*, Gifsy-1*, BTP5*	0.1361	No
A24535	FD01875553	ERR3638940	12	8	2003	Africa	Malawi	Queen Elizabeth Central Hospital, Blantyre	Human	Blood	36	Adult	Unknown	Typhimurium	313	ST313 L2	4	R3, S0, U0	R	R	R	S	S	U	R	U	U	U	U	U	U	U	aadA1, aph(3'')-Ib, aph(6)-Id, blaTEM-1B, catA1, dfrA1, sul1, sul2	streptomycin, kanamycin, ampicillin, chloramphenicol, trimethoprim, sulfisoxazole	pBT1, pBT2, pBT3, pSLT*	BTP1, Gifsy-2*?, ST64B*, Gifsy-1*, BTP5*	0.1335	No
D24427	FD01875554	ERR3638941	23	2	2004	Africa	Malawi	Queen Elizabeth Central Hospital, Blantyre	Human	Blood	13	Child	Unknown	Typhimurium	313	ST313 L2	3	R3, S0, U0	R	R	R	S	S	U	U	U	U	U	U	U	U	U	aadA1, aph(3'')-Ib, aph(6)-Id, blaTEM-1B, catA1, dfrA1, sul1, sul2	streptomycin, kanamycin, ampicillin, chloramphenicol, trimethoprim, sulfisoxazole	pBT1, pBT2, pBT3, pSLT*	BTP1, Gifsy-2*, ST64B*, Gifsy-1*, BTP5*	0.1335	No
A29088	FD01875555	ERR3638942	29	4	2004	Africa	Malawi	Queen Elizabeth Central Hospital, Blantyre	Human	Blood	20	Adult	Female	Typhimurium	313	ST313 L2	1	R1, S2, U0	S	R	S	S	S	U	U	U	U	U	U	U	U	U	blaTEM-1B	ampicillin	pBT1*?, pBT2, pBT3, pSLT	BTP1*, Gifsy-2*, ST64B*?, Gifsy-1*?, BTP5*	0.1299	No
A30601	FD01875556	ERR3638943	17	8	2004	Africa	Malawi	Queen Elizabeth Central Hospital, Blantyre	Human	Blood	32	Adult	Male	Typhimurium	313	ST313 L2	3	R3, S0, U0	R	R	R	S	S	U	U	U	U	U	U	U	U	U	aadA1, aph(3'')-Ib, aph(6)-Id, blaTEM-1B, catA1, dfrA1, sul1, sul2	streptomycin, kanamycin, ampicillin, chloramphenicol, trimethoprim, sulfisoxazole	pBT1, pBT2, pBT3, pSLT*	BTP1, Gifsy-2*, ST64B*, Gifsy-1*, BTP5*	0.1357	No
A28594	FD01875557	ERR3638944	29	3	2004	Africa	Malawi	Queen Elizabeth Central Hospital, Blantyre	Human	Blood	25	Adult	Female	Typhimurium	313	ST313 L2	3	R3, S0, U0	R	R	R	S	S	U	U	U	U	U	U	U	U	U	aadA1, aph(3'')-Ib, aph(6)-Id, blaTEM-1B, catA1, dfrA1, sul1, sul2	streptomycin, kanamycin, ampicillin, chloramphenicol, trimethoprim, sulfisoxazole	pBT1, pBT2, pBT3, pSLT*	BTP1, Gifsy-2*, ST64B*, Gifsy-1*, BTP5*	0.1333	No
A32516	FD01875558	ERR3638945	9	12	2004	Africa	Malawi	Queen Elizabeth Central Hospital, Blantyre	Human	Blood	Unknown	Unknown	Female	Typhimurium	313	ST313 L2	3	R3, S0, U0	R	R	R	S	S	U	U	U	U	U	U	U	U	U	aadA1, aph(3'')-Ib, aph(6)-Id, blaTEM-1B, catA1, dfrA1, sul1, sul2	streptomycin, kanamycin, ampicillin, chloramphenicol, trimethoprim, sulfisoxazole	pBT1, pBT2, pBT3, pSLT*	BTP1, Gifsy-2*, ST64B*, Gifsy-1*, BTP5*	0.1422	No
A28253	FD01875562	ERR3638948	6	3	2004	Africa	Malawi	Queen Elizabeth Central Hospital, Blantyre	Human	Blood	33	Adult	Female	Typhimurium	313	ST313 L2	3	R3, S0, U0	R	R	R	S	S	U	U	U	U	U	U	U	U	U	aadA1, aph(3'')-Ib, aph(6)-Id, blaTEM-1B, catA1, dfrA1, sul1, sul2	streptomycin, kanamycin, ampicillin, chloramphenicol, trimethoprim, sulfisoxazole	pBT1, pBT2, pBT3, pSLT*	BTP1, Gifsy-2*, ST64B*, Gifsy-1*, BTP5*	0.1385	Yes
A27697	FD01875563	ERR3638949	1	2	2004	Africa	Malawi	Queen Elizabeth Central Hospital, Blantyre	Human	Blood	40	Adult	Male	Typhimurium	313	ST313 L2	3	R3, S0, U0	R	R	R	S	S	U	U	U	U	U	U	U	U	U	aadA1, aph(3'')-Ib, aph(6)-Id, blaTEM-1B, catA1, dfrA1, sul1, sul2	streptomycin, kanamycin, ampicillin, chloramphenicol, trimethoprim, sulfisoxazole	pBT1*?, pBT2, pBT3, pSLT	BTP1*, Gifsy-2*?, ST64B*?, Gifsy-1*?, BTP5*?	0.1282	No
A28792	FD01875565	ERR3638950	10	4	2004	Africa	Malawi	Queen Elizabeth Central Hospital, Blantyre	Human	Blood	Unknown	Unknown	Male	Typhimurium	19	ST19 Lineages	0	R0, S3, U0	S	S	S	S	S	U	U	U	U	U	U	U	U	U	None Detected	Sensitive	pBT3*?	None Detected	0.1061	No
A32508	FD01875566	ERR3638951	10	12	2004	Africa	Malawi	Queen Elizabeth Central Hospital, Blantyre	Human	Blood	40	Adult	Male	Typhimurium	313	ST313 L2	0	R0, S3, U0	S	S	S	S	S	U	U	U	U	U	U	U	U	U	None Detected	Sensitive	pBT1, pBT2, pBT3, pSLT*	BTP1, Gifsy-2*?, ST64B*, Gifsy-1*, BTP5*	0.138	No
A32449	FD01875567	ERR3638952	7	12	2004	Africa	Malawi	Queen Elizabeth Central Hospital, Blantyre	Human	Blood	34	Adult	Male	Typhimurium	19	ST19 Lineages	0	R0, S3, U0	S	S	S	S	S	U	U	U	U	U	U	U	U	U	None Detected	Sensitive	pBT3*?, pSLT*	Gifsy-2*	0.1081	No
A27152	FD01875568	ERR3638953	31	12	2003	Africa	Malawi	Queen Elizabeth Central Hospital, Blantyre	Human	Blood	32	Adult	Male	Typhimurium	313	ST313 L1	1	R1, S2, U0	S	R	S	S	S	U	U	U	U	U	U	U	U	U	None Detected	Sensitive	pSLT*	BTP1*, Gifsy-2*, ST64B*, Gifsy-1*, BTP5*	0.125	Yes
A25726	FD01875569	ERR3638954	16	10	2003	Africa	Malawi	Queen Elizabeth Central Hospital, Blantyre	Human	Blood	42	Adult	Unknown	Typhimurium	313	ST313 L2	3	R3, S0, U0	R	R	R	S	S	U	S	U	U	U	U	U	U	U	aadA1, aph(3'')-Ib, aph(6)-Id, blaTEM-1B, catA1, dfrA1, sul1, sul2	streptomycin, kanamycin, ampicillin, chloramphenicol, trimethoprim, sulfisoxazole	pBT1, pBT2, pBT3, pSLT*	BTP1, ST64B*, Gifsy-1, BTP5	0.1335	No
D24472	FD01875570	ERR3638955	26	2	2004	Africa	Malawi	Queen Elizabeth Central Hospital, Blantyre	Human	Blood	2	Child	Male	Typhimurium	313	ST313 L2	3	R3, S0, U0	R	R	R	S	S	U	U	U	U	U	U	U	U	U	aadA1, aph(3'')-Ib, aph(6)-Id, blaTEM-1B, catA1, dfrA1, sul1, sul2	streptomycin, kanamycin, ampicillin, chloramphenicol, trimethoprim, sulfisoxazole	pBT1, pBT2, pBT3, pSLT*	BTP1, Gifsy-2*, ST64B*, Gifsy-1*, BTP5	0.1385	No
D24571	FD01875571	ERR3638956	2	3	2004	Africa	Malawi	Queen Elizabeth Central Hospital, Blantyre	Human	Blood	7	Child	Male	Typhimurium	313	ST313 L2	3	R3, S0, U0	R	R	R	S	S	U	U	U	U	U	U	U	U	U	aadA1, aph(3'')-Ib, aph(6)-Id, blaTEM-1B, catA1, dfrA1, sul1, sul2	streptomycin, kanamycin, ampicillin, chloramphenicol, trimethoprim, sulfisoxazole	pBT1, pBT2, pBT3, pSLT*	BTP1, Gifsy-2*, ST64B*, Gifsy-1*, BTP5	0.1294	No
A28249	FD01875573	ERR3638958	6	3	2004	Africa	Malawi	Queen Elizabeth Central Hospital, Blantyre	Human	Blood	46	Adult	Male	Typhimurium	313	ST313 L2	3	R3, S0, U0	R	R	R	S	S	U	U	U	U	U	U	U	U	U	aadA1, aph(3'')-Ib, aph(6)-Id, blaTEM-1B, catA1, dfrA1, sul1, sul2	streptomycin, kanamycin, ampicillin, chloramphenicol, trimethoprim, sulfisoxazole	pBT1, pBT2, pBT3, pSLT*	BTP1, Gifsy-2*, ST64B*, Gifsy-1*, BTP5	0.1498	No
A33413	FD01875574	ERR3638959	1	2	2005	Africa	Malawi	Queen Elizabeth Central Hospital, Blantyre	Human	Blood	25	Adult	Female	Typhimurium	313	ST313 L2	3	R3, S0, U0	R	R	R	S	S	U	U	U	U	U	U	U	U	U	aadA1, aph(3'')-Ib, aph(6)-Id, blaTEM-1B, catA1, dfrA1, sul1, sul2	streptomycin, kanamycin, ampicillin, chloramphenicol, trimethoprim, sulfisoxazole	pBT1, pBT2, pBT3, pSLT*	BTP1, Gifsy-2*, ST64B*, Gifsy-1*, BTP5*	0.136	No
A33211	FD01875575	ERR3638960	19	1	2005	Africa	Malawi	Queen Elizabeth Central Hospital, Blantyre	Human	Blood	Unknown	Unknown	Male	Typhimurium	313	ST313 L2	3	R3, S0, U0	R	R	R	S	S	U	U	U	U	U	U	U	U	U	aadA1, aph(3'')-Ib, aph(6)-Id, blaTEM-1B, catA1, dfrA1, sul1, sul2	streptomycin, kanamycin, ampicillin, chloramphenicol, trimethoprim, sulfisoxazole	pBT1, pBT2, pBT3, pSLT*	BTP1*, Gifsy-2*, ST64B*, Gifsy-1*, BTP5	0.1335	No
A27070	FD01875576	ERR3638961	23	12	2003	Africa	Malawi	Queen Elizabeth Central Hospital, Blantyre	Human	Blood	25	Adult	Female	Typhimurium	19	ST19 Lineages	0	R0, S3, U0	S	S	S	S	S	U	U	U	U	U	U	U	U	U	None Detected	Sensitive	pSLT*	Gifsy-2*	0.1109	No
D28874	FD01875577	ERR3638962	20	12	2004	Africa	Malawi	Queen Elizabeth Central Hospital, Blantyre	Human	Blood	1	Child	Unknown	Typhimurium	313	ST313 L2	3	R3, S0, U0	R	R	R	S	S	U	U	U	U	U	U	U	U	U	aadA1, aph(3'')-Ib, aph(6)-Id, blaTEM-1B, catA1, dfrA1, sul1, sul2	streptomycin, kanamycin, ampicillin, chloramphenicol, trimethoprim, sulfisoxazole	pBT1, pBT2*?, pBT3, pSLT*	BTP1, ST64B*, Gifsy-1*, BTP5	0.14	No
A26780	FD01875578	ERR3638963	6	12	2003	Africa	Malawi	Queen Elizabeth Central Hospital, Blantyre	Human	Blood	31	Adult	Male	Typhimurium	302	ST19 Lineages	1	R1, S2, U0	S	R	S	S	S	U	U	U	U	U	U	U	U	U	aph(3'')-Ib, aph(6)-Id, blaTEM-1B, sul2	streptomycin, kanamycin, ampicillin, sulfisoxazole	pBT3?, pSLT*	Gifsy-2*, ST64B* Gifsy-1*, BTP5*?	0.1486	No
A28829	FD01875579	ERR3638964	14	4	2004	Africa	Malawi	Queen Elizabeth Central Hospital, Blantyre	Human	Blood	Unknown	Unknown	Male	Typhimurium	19	ST19 Lineages	0	R0, S3, U0	S	S	S	S	S	U	U	U	U	U	U	U	U	U	None Detected	Sensitive	pBT3*?, pSLT*	None Detected	0.1146	No
D26149	FD01875580	ERR3638965	25	6	2004	Africa	Malawi	Queen Elizabeth Central Hospital, Blantyre	Human	Blood	0	Child	Female	Typhimurium	313	ST313 L2	3	R3, S0, U0	R	R	R	S	S	U	U	U	U	U	U	U	U	U	aadA1, aph(3'')-Ib, aph(6)-Id, blaTEM-1B, catA1, dfrA1, sul1, sul2	streptomycin, kanamycin, ampicillin, chloramphenicol, trimethoprim, sulfisoxazole	pBT1, pBT2, pBT3, pSLT*	BTP1, Gifsy-2*, ST64B*, Gifsy-1*, BTP5	0.1343	No
A32443	FD01875582	ERR3638966	6	12	2004	Africa	Malawi	Queen Elizabeth Central Hospital, Blantyre	Human	Blood	29	Adult	Male	Typhimurium	313	ST313 L2	4	R3, S0, U0	R	R	R	S	R	U	U	U	U	U	U	U	U	U	aadA1, aph(3'')-Ib, aph(6)-Id, blaTEM-1B, catA1, dfrA1, sul1, sul2	streptomycin, kanamycin, ampicillin, chloramphenicol, trimethoprim, sulfisoxazole	pBT1*, pBT2, pBT3, pSLT	BTP1, Gifsy-2*, ST64B*, Gifsy-1*, BTP5	0.1335	No
D20533	FD01875583	ERR3638967	23	6	2003	Africa	Malawi	Queen Elizabeth Central Hospital, Blantyre	Human	Blood	0	Child	Unknown	Typhimurium	313	ST313 L2	3	R3, S0, U0	R	R	R	S	S	U	S	U	U	U	U	U	U	U	aadA1, aph(3'')-Ib, aph(6)-Id, blaTEM-1B, catA1, dfrA1, sul1, sul2	streptomycin, kanamycin, ampicillin, chloramphenicol, trimethoprim, sulfisoxazole	pBT1, pBT2, pBT3, pSLT*	BTP1*, Gifsy-2*, ST64B*, Gifsy-1*, BTP5*	0.1272	No
A26393	FD01875584	ERR3638968	17	11	2003	Africa	Malawi	Queen Elizabeth Central Hospital, Blantyre	Human	Blood	42	Adult	Male	Typhimurium	313	ST313 L2	4	R3, S0, U0	R	R	R	S	S	U	R	U	U	U	U	U	U	U	aadA1, aph(3'')-Ib, aph(6)-Id, blaTEM-1B, catA1, dfrA1, sul1, sul2, tet(B)	streptomycin, kanamycin, ampicillin, chloramphenicol, trimethoprim, sulfisoxazole, tetracycline	pBT1, pBT2, pBT3, pSLT*	BTP1, Gifsy-2*, ST64B*, Gifsy-1*, BTP5	0.1335	No
A32678	FD01875585	ERR3638969	19	12	2004	Africa	Malawi	Queen Elizabeth Central Hospital, Blantyre	Human	Blood	Unknown	Unknown	Unknown	Typhimurium	313	ST313 L1	2	R2, S1, U0	S	R	R	S	S	U	U	U	U	U	U	U	U	U	aadA1, aadA1, blaOXA-1, blaOXA-1, blaTEM-1B, dfrA23, sul1, sul1, tet(B)	streptomycin, ampicillin, trimethoprim, sulfisoxazole, tetracycline	pSLT*, pAnkS*	BTP1*, Gifsy-2*, ST64B*, BTP5*	0.1357	No
A36472	FD01875587	ERR3638970	2	8	2005	Africa	Malawi	Queen Elizabeth Central Hospital, Blantyre	Human	Blood	15	Child	Male	Typhimurium	313	ST313 L2	3	R3, S0, U0	R	R	R	S	S	U	U	U	U	U	U	U	U	U	aadA1, aph(3'')-Ib, aph(6)-Id, blaTEM-1B, catA1, dfrA1, sul1, sul2	streptomycin, kanamycin, ampicillin, chloramphenicol, trimethoprim, sulfisoxazole	pBT1, pBT2, pBT3, pSLT*	BTP1, Gifsy-2*, ST64B*, Gifsy-1*, BTP5*	0.1335	No
A29781	FD01875588	ERR3638971	19	6	2004	Africa	Malawi	Queen Elizabeth Central Hospital, Blantyre	Human	Blood	37	Adult	Male	Typhimurium	313	ST313 L1	2	R2, S1, U0	S	R	R	S	S	U	U	U	U	U	U	U	U	U	aadA1, ant(2'')-Ia, blaOXA-1, blaTEM-1B, dfrA23, sul1	streptomycin, gentamicin, kanamycin, ampicillin, trimethoprim, sulfisoxazole	pBT3*?, pSLT*, pAnkS*	BTP1*, Gifsy-2*, ST64B*, Gifsy-1*, BTP5*	0.1241	No
A33306	FD01875591	ERR3638973	25	1	2005	Africa	Malawi	Queen Elizabeth Central Hospital, Blantyre	Human	Blood	32	Adult	Male	Typhimurium	313	ST313 L2	3	R3, S0, U0	R	R	R	S	S	U	U	U	U	U	U	U	U	U	aadA1, aph(3'')-Ib, aph(6)-Id, blaTEM-1B, catA1, dfrA1, sul1, sul2	streptomycin, kanamycin, ampicillin, chloramphenicol, trimethoprim, sulfisoxazole	pBT1, pBT2, pBT3, pSLT*	BTP1, Gifsy-2*, ST64B*, Gifsy-1*, BTP5*	0.1385	No
A26385	FD01875592	ERR3638974	17	11	2003	Africa	Malawi	Queen Elizabeth Central Hospital, Blantyre	Human	Blood	27	Adult	Female	Typhimurium	313	ST313 L2	4	R3, S0, U0	R	R	R	S	S	U	R	U	U	U	U	U	U	U	aadA1, aph(3'')-Ib, aph(6)-Id, blaTEM-1B, catA1, dfrA1, sul1, sul2	streptomycin, kanamycin, ampicillin, chloramphenicol, trimethoprim, sulfisoxazole	pBT1, pBT2, pBT3, pSLT*	BTP1, Gifsy-2*, ST64B*?, Gifsy-1*, BTP5	0.1335	No
A32804	FD01875593	ERR3638975	28	12	2004	Africa	Malawi	Queen Elizabeth Central Hospital, Blantyre	Human	Blood	42	Adult	Male	Typhimurium	313	ST313 L1	2	R2, S1, U0	S	R	R	S	S	U	U	U	U	U	U	U	U	U	aadA1, ant(2'')-Ia, blaOXA-1, blaTEM-1B, dfrA23, sul1, tet(B)	streptomycin, gentamicin, kanamycin, ampicillin, trimethoprim, sulfisoxazole, tetracycline	pSLT*, pAnkS*	BTP1*, Gifsy-2*, ST64B*, BTP5*	0.1413	No
D24570	FD01875594	ERR3638976	2	3	2004	Africa	Malawi	Queen Elizabeth Central Hospital, Blantyre	Human	Blood	0	Child	Female	Typhimurium	313	ST313 L2	3	R3, S0, U0	R	R	R	S	S	U	U	U	U	U	U	U	U	U	aadA1, aph(3'')-Ib, aph(6)-Id, blaTEM-1B, catA1, dfrA1, sul1, sul2	streptomycin, kanamycin, ampicillin, chloramphenicol, trimethoprim, sulfisoxazole	pBT1, pBT2, pBT3, pSLT*	BTP1, Gifsy-2*, ST64B*, Gifsy-1*, BTP5	0.1347	No
A37032	FD01875595	ERR3638977	7	9	2005	Africa	Malawi	Queen Elizabeth Central Hospital, Blantyre	Human	Blood	42	Adult	Female	Typhimurium	313	ST313 L2	3	R3, S0, U0	R	R	R	S	S	U	U	U	U	U	U	U	U	U	aadA1, aph(3'')-Ib, aph(6)-Id, blaTEM-1B, catA1, dfrA1, sul1, sul2	streptomycin, kanamycin, ampicillin, chloramphenicol, trimethoprim, sulfisoxazole	pBT1*?, pBT2, pBT3, pSLT	BTP1, Gifsy-2*, ST64B*?, Gifsy-1*, BTP5?	0.1282	Yes
A28179	FD01875597	ERR3638978	1	3	2004	Africa	Malawi	Queen Elizabeth Central Hospital, Blantyre	Human	Blood	33	Adult	Female	Typhimurium	313	ST313 L2	3	R3, S0, U0	R	R	R	S	S	U	U	U	U	U	U	U	U	U	aadA1, aph(3'')-Ib, aph(6)-Id, blaTEM-1B, catA1, dfrA1, sul1, sul2	streptomycin, kanamycin, ampicillin, chloramphenicol, trimethoprim, sulfisoxazole	pBT1, pBT2, pBT3, pSLT*	BTP1, Gifsy-2*?, ST64B*, Gifsy-1*, BTP5	0.1331	Yes
D28779	FD01875598	ERR3638979	15	12	2004	Africa	Malawi	Queen Elizabeth Central Hospital, Blantyre	Human	Blood	0	Child	Unknown	Typhimurium	313	ST313 L2	3	R3, S0, U0	R	R	R	S	S	U	U	U	U	U	U	U	U	U	aadA1, aph(3'')-Ib, aph(6)-Id, blaTEM-1B, catA1, dfrA1, sul1, sul2, tet(B)	streptomycin, kanamycin, ampicillin, chloramphenicol, trimethoprim, sulfisoxazole, tetracycline	pBT1, pBT2, pBT3, pSLT*	BTP1*, Gifsy-2*, ST64B*, Gifsy-1*, BTP5	0.1335	No
A23954	FD01875599	ERR3638980	2	7	2003	Africa	Malawi	Queen Elizabeth Central Hospital, Blantyre	Human	Blood	32	Adult	Unknown	Typhimurium	313	ST313 L2	4	R3, S0, U0	R	R	R	S	S	U	R	U	U	U	U	U	U	U	aadA1, aph(3'')-Ib, aph(6)-Id, blaTEM-1B, catA1, dfrA1, sul1, sul2	streptomycin, kanamycin, ampicillin, chloramphenicol, trimethoprim, sulfisoxazole	pBT1, pBT2, pBT3, pSLT*	BTP1*, Gifsy-2*, ST64B*, Gifsy-1*, BTP5*	0.1335	No
A27327	FD01875600	ERR3638981	10	1	2004	Africa	Malawi	Queen Elizabeth Central Hospital, Blantyre	Human	Blood	33	Adult	Male	Typhimurium	313	ST313 L2	3	R3, S0, U0	R	R	R	S	S	U	U	U	U	U	U	U	U	U	aadA1, aph(3'')-Ib, aph(6)-Id, blaTEM-1B, catA1, dfrA1, sul1, sul2	streptomycin, kanamycin, ampicillin, chloramphenicol, trimethoprim, sulfisoxazole	pBT1, pBT2, pBT3, pSLT*	BTP1, Gifsy-2*, ST64B*, Gifsy-1*, BTP5	0.1358	No
A28234	FD01875602	ERR3638982	5	3	2004	Africa	Malawi	Queen Elizabeth Central Hospital, Blantyre	Human	Blood	Unknown	Unknown	Female	Typhimurium	19	ST19 Lineages	0	R0, S3, U0	S	S	S	S	S	U	U	U	U	U	U	U	U	U	None Detected	Sensitive	pSLT*	None Detected	0.1164	Yes
D33088	FD01875603	ERR3638983	3	8	2005	Africa	Malawi	Queen Elizabeth Central Hospital, Blantyre	Human	Blood	10	Child	Female	Typhimurium	313	ST313 L1	2	R2, S1, U0	S	R	R	S	S	U	U	U	U	U	U	U	U	U	ant(2'')-Ia, ant(2'')-Ia, blaTEM-1B, dfrA23, sul1, sul1	gentamicin, kanamycin, ampicillin, trimethoprim, sulfisoxazole	pSLT*, pAnkS*	BTP1*, Gifsy-2*, ST64B*, Gifsy-1*, BTP5*	0.134	Yes
A29755	FD01875604	ERR3638984	18	6	2004	Africa	Malawi	Queen Elizabeth Central Hospital, Blantyre	Human	Blood	Unknown	Unknown	Female	Typhimurium	313	ST313 L2	0	R0, S3, U0	S	S	S	S	S	U	U	U	U	U	U	U	U	U	None Detected	Sensitive	pBT1, pBT2, pBT3, pSLT*	BTP1, Gifsy-2*, ST64B*, Gifsy-1*, BTP5	0.1398	No
A28190	FD01875605	ERR3638985	1	3	2004	Africa	Malawi	Queen Elizabeth Central Hospital, Blantyre	Human	Blood	Unknown	Unknown	Female	Typhimurium	313	ST313 L2	3	R3, S0, U0	R	R	R	S	S	U	U	U	U	U	U	U	U	U	aadA1, aph(3'')-Ib, aph(6)-Id, blaTEM-1B, catA1, dfrA1, sul1, sul2, tet(B)	streptomycin, kanamycin, ampicillin, chloramphenicol, trimethoprim, sulfisoxazole, tetracycline	pBT1, pBT2, pBT3, pSLT*	BTP1, Gifsy-2*, ST64B*, Gifsy-1*, BTP5	0.1333	No
D29223	FD01875606	ERR3638986	9	1	2005	Africa	Malawi	Queen Elizabeth Central Hospital, Blantyre	Human	Blood	0	Child	Unknown	Typhimurium	19	ST19 Lineages	0	R0, S3, U0	S	S	S	S	S	U	U	U	U	U	U	U	U	U	None Detected	Sensitive	pSLT*	Gifsy-2*	0.1047	No
A23863	FD01875607	ERR3638987	26	6	2003	Africa	Malawi	Queen Elizabeth Central Hospital, Blantyre	Human	Blood	32	Adult	Unknown	Typhimurium	4274	ST19 Lineages	0	R0, S3, U0	S	S	S	S	S	U	S	U	U	U	U	U	U	U	None Detected	Sensitive	None Detected	None Detected	0.1098	No
D23435	FD01875608	ERR3638988	6	1	2004	Africa	Malawi	Queen Elizabeth Central Hospital, Blantyre	Human	Blood	1	Child	Unknown	Typhimurium	313	ST313 L2	3	R3, S0, U0	R	R	R	S	S	U	U	U	U	U	U	U	U	U	aadA1, aph(3'')-Ib, aph(6)-Id, blaTEM-1B, catA1, dfrA1, sul1, sul2	streptomycin, kanamycin, ampicillin, chloramphenicol, trimethoprim, sulfisoxazole	pBT1, pBT2, pBT3, pSLT*	BTP1, Gifsy-2*?, ST64B*, Gifsy-1*?, BTP5	0.1299	No
A32669	FD01875609	ERR3638989	18	12	2004	Africa	Malawi	Queen Elizabeth Central Hospital, Blantyre	Human	Blood	28	Adult	Male	Typhimurium	313	ST313 L2	3	R3, S0, U0	R	R	R	S	S	U	U	U	U	U	U	U	U	U	aadA1, aph(3'')-Ib, aph(6)-Id, blaTEM-1B, catA1, dfrA1, sul1, sul2	streptomycin, kanamycin, ampicillin, chloramphenicol, trimethoprim, sulfisoxazole	pBT1, pBT2, pBT3, pSLT*	Gifsy-2*, ST64B*, Gifsy-1*, BTP5*	0.1335	Yes
A28223	FD01875610	ERR3638990	4	3	2004	Africa	Malawi	Queen Elizabeth Central Hospital, Blantyre	Human	Blood	38	Adult	Male	Typhimurium	313	ST313 L2	3	R3, S0, U0	R	R	R	S	S	U	U	U	U	U	U	U	U	U	aadA1, aph(3'')-Ib, aph(6)-Id, blaTEM-1B, catA1, dfrA1, sul1, sul2	streptomycin, kanamycin, ampicillin, chloramphenicol, trimethoprim, sulfisoxazole	pBT1, pBT2, pBT3, pSLT*	BTP1, Gifsy-2*, ST64B*, Gifsy-1*, BTP5	0.1498	No
D23271	FD01875611	ERR3638991	29	12	2003	Africa	Malawi	Queen Elizabeth Central Hospital, Blantyre	Human	Blood	Unknown	Unknown	Unknown	Typhimurium	19	ST19 Lineages	0	R0, S3, U0	S	S	S	S	S	U	U	U	U	U	U	U	U	U	None Detected	Sensitive	pBT3*?, pSLT*	None Detected	0.1095	Yes
A29648	FD01875612	ERR3638992	10	6	2004	Africa	Malawi	Queen Elizabeth Central Hospital, Blantyre	Human	Blood	33	Adult	Female	Typhimurium	313	ST313 L2	3	R3, S0, U0	R	R	R	S	S	U	U	U	U	U	U	U	U	U	aadA1, aph(3'')-Ib, aph(6)-Id, blaTEM-1B, catA1, dfrA1, sul1, sul2	streptomycin, kanamycin, ampicillin, chloramphenicol, trimethoprim, sulfisoxazole	pBT1, pBT2, pBT3, pSLT*	BTP1, Gifsy-2*, ST64B*, Gifsy-1*, BTP5*	0.1335	No
D26178	FD01875613	ERR3638993	29	6	2004	Africa	Malawi	Queen Elizabeth Central Hospital, Blantyre	Human	Blood	Unknown	Unknown	Female	Typhimurium	313	ST313 L2	3	R3, S0, U0	R	R	R	S	S	U	U	U	U	U	U	U	U	U	aadA1, aph(3'')-Ib, aph(6)-Id, blaTEM-1B, catA1, dfrA1, sul1, sul2	streptomycin, kanamycin, ampicillin, chloramphenicol, trimethoprim, sulfisoxazole	pBT1, pBT2, pBT3, pSLT*	BTP1, Gifsy-2*, ST64B*, Gifsy-1*, BTP5*	0.1498	No
A32964	FD01875614	ERR3638994	7	1	2005	Africa	Malawi	Queen Elizabeth Central Hospital, Blantyre	Human	Blood	46	Adult	Female	Typhimurium	313	ST313 L2	3	R3, S0, U0	R	R	R	S	S	U	U	U	U	U	U	U	U	U	aadA1, aph(3'')-Ib, aph(6)-Id, blaTEM-1B, catA1, dfrA1, sul1, sul2	streptomycin, kanamycin, ampicillin, chloramphenicol, trimethoprim, sulfisoxazole	pBT1, pBT2, pBT3, pSLT*	BTP1, Gifsy-2*, ST64B*, Gifsy-1*, BTP5	0.1385	No
A23888	FD01875615	ERR3638995	27	6	2003	Africa	Malawi	Queen Elizabeth Central Hospital, Blantyre	Human	Blood	48	Adult	Unknown	Typhimurium	313	ST313 L2	2	R1, S2, U0	S	R	S	S	S	U	R	U	U	U	U	U	U	U	blaTEM-1B	ampicillin	pBT1, pBT2, pBT3, pSLT*	BTP1, Gifsy-2*, ST64B*, Gifsy-1*, BTP5	0.1548	No
A29844	FD01875620	ERR3638996	25	6	2004	Africa	Malawi	Queen Elizabeth Central Hospital, Blantyre	Human	Blood	22	Adult	Female	Typhimurium	313	ST313 L2	3	R3, S0, U0	R	R	R	S	S	U	U	U	U	U	U	U	U	U	aadA1, aph(3'')-Ib, aph(6)-Id, blaTEM-1B, catA1, dfrA1, sul1, sul2	streptomycin, kanamycin, ampicillin, chloramphenicol, trimethoprim, sulfisoxazole	pBT1, pBT2, pBT3, pSLT*	BTP1, Gifsy-2*, ST64B*, Gifsy-1*, BTP5	0.1335	No
D24804	FD01875621	ERR3638997	17	3	2004	Africa	Malawi	Queen Elizabeth Central Hospital, Blantyre	Human	Blood	Unknown	Unknown	Unknown	Typhimurium	313	ST313 L2	3	R3, S0, U0	R	R	R	S	S	U	U	U	U	U	U	U	U	U	aadA1, aph(3'')-Ib, aph(6)-Id, blaTEM-1B, catA1, dfrA1, sul1, sul2	streptomycin, kanamycin, ampicillin, chloramphenicol, trimethoprim, sulfisoxazole	pBT1, pBT2, pBT3, pSLT*	BTP1, Gifsy-2*, ST64B*, Gifsy-1*, BTP5	0.1335	No
A32874	FD01875622	ERR3638998	31	12	2004	Africa	Malawi	Queen Elizabeth Central Hospital, Blantyre	Human	Blood	30	Adult	Female	Typhimurium	313	ST313 L2	3	R3, S0, U0	R	R	R	S	S	U	U	U	U	U	U	U	U	U	aadA1, aph(3'')-Ib, aph(6)-Id, blaTEM-1B, catA1, dfrA1, sul1, sul2	streptomycin, kanamycin, ampicillin, chloramphenicol, trimethoprim, sulfisoxazole	pBT1, pBT2, pBT3, pSLT*	BTP1, Gifsy-2*, ST64B*, Gifsy-1*, BTP5*	0.1335	No
A23935	FD01875623	ERR3638999	1	7	2003	Africa	Malawi	Queen Elizabeth Central Hospital, Blantyre	Human	Blood	22	Adult	Female	Typhimurium	313	ST313 L2	4	R3, S0, U0	R	R	R	S	S	U	R	U	U	U	U	U	U	U	aadA1, aph(3'')-Ib, aph(6)-Id, blaTEM-1B, catA1, dfrA1, sul1, sul2	streptomycin, kanamycin, ampicillin, chloramphenicol, trimethoprim, sulfisoxazole	pBT1, pBT2, pBT3, pSLT*	BTP1, Gifsy-2*, ST64B*, Gifsy-1*, BTP5	0.1385	No
A32691	FD01875625	ERR3639001	20	12	2004	Africa	Malawi	Queen Elizabeth Central Hospital, Blantyre	Human	Blood	39	Adult	Male	Typhimurium	313	ST313 L2	3	R3, S0, U0	R	R	R	S	S	U	U	U	U	U	U	U	U	U	aadA1, aph(3'')-Ib, aph(6)-Id, blaTEM-1B, catA1, dfrA1, sul1, sul2	streptomycin, kanamycin, ampicillin, chloramphenicol, trimethoprim, sulfisoxazole	pBT1, pBT2, pBT3, pSLT*	BTP1, Gifsy-2*, ST64B*, Gifsy-1*, BTP5	0.1335	No
A28250	FD01875626	ERR3639002	6	3	2004	Africa	Malawi	Queen Elizabeth Central Hospital, Blantyre	Human	Blood	28	Adult	Male	Typhimurium	19	ST19 Lineages	0	R0, S3, U0	S	S	S	S	S	U	U	U	U	U	U	U	U	U	None Detected	Sensitive	pSLT*	None Detected	0.1164	Yes
D25907	FD01875628	ERR3639004	1	6	2004	Africa	Malawi	Queen Elizabeth Central Hospital, Blantyre	Human	Blood	0	Child	Female	Typhimurium	313	ST313 L2	3	R3, S0, U0	R	R	R	S	S	U	U	U	U	U	U	U	U	U	aadA1, aph(3'')-Ib, aph(6)-Id, blaTEM-1B, catA1, dfrA1, sul1, sul2	streptomycin, kanamycin, ampicillin, chloramphenicol, trimethoprim, sulfisoxazole	pBT1, pBT2, pBT3, pSLT*	BTP1, Gifsy-2*, ST64B*, Gifsy-1*, BTP5	0.1335	No
A29109	FD01875629	ERR3639005	2	5	2004	Africa	Malawi	Queen Elizabeth Central Hospital, Blantyre	Human	Blood	28	Adult	Male	Typhimurium	313	ST313 L2	3	R3, S0, U0	R	R	R	S	S	U	U	U	U	U	U	U	U	U	aadA1, aph(3'')-Ib, aph(6)-Id, blaTEM-1B, catA1, dfrA1, sul1, sul2	streptomycin, kanamycin, ampicillin, chloramphenicol, trimethoprim, sulfisoxazole	pBT1*, pBT2, pBT3, pSLT	BTP1, Gifsy-2*, ST64B*, Gifsy-1*, BTP5*	0.1296	No
D20601	FD01875631	ERR3639007	2	7	2003	Africa	Malawi	Queen Elizabeth Central Hospital, Blantyre	Human	Blood	0	Child	Unknown	Typhimurium	313	ST313 L1	3	R2, S1, U0	S	R	R	S	S	U	R	U	U	U	U	U	U	U	blaTEM-1B	ampicillin	pSLT*, pAnkS*	BTP1*, Gifsy-2*, ST64B*, Gifsy-1*, BTP5*	0.1253	No
A26591	FD01875632	ERR3639008	27	11	2003	Africa	Malawi	Queen Elizabeth Central Hospital, Blantyre	Human	Blood	19	Adult	Male	Typhimurium	313	ST313 L2	4	R3, S0, U0	R	R	R	S	S	U	R	U	U	U	U	U	U	U	aadA1, aph(3'')-Ib, aph(6)-Id, blaTEM-1B, catA1, dfrA1, sul1, sul2	streptomycin, kanamycin, ampicillin, chloramphenicol, trimethoprim, sulfisoxazole	pBT1, pBT2, pBT3, pSLT*	BTP1, Gifsy-2*, ST64B*, Gifsy-1*, BTP5*	0.1335	No
A32541	FD01875633	ERR3639009	11	12	2004	Africa	Malawi	Queen Elizabeth Central Hospital, Blantyre	Human	Blood	36	Adult	Female	Typhimurium	313	ST313 L2	1	R1, S2, U0	S	S	R	S	S	U	U	U	U	U	U	U	U	U	aadA1, aph(3'')-Ib, aph(6)-Id, dfrA1, sul1, sul2	streptomycin, kanamycin, trimethoprim, sulfisoxazole	pBT1, pBT2, pBT3, pSLT*	BTP1, Gifsy-2*, ST64B*, Gifsy-1*, BTP5*	0.1335	Yes
A29371	FD01875634	ERR3639010	18	5	2004	Africa	Malawi	Queen Elizabeth Central Hospital, Blantyre	Human	Blood	53	Adult	Female	Typhimurium	313	ST313 L2	0	R0, S3, U0	S	S	S	S	S	U	U	U	U	U	U	U	U	U	None Detected	Sensitive	pBT2, pBT3	BTP1, Gifsy-2*, ST64B*, Gifsy-1*, BTP5	0.1296	No
A36542	FD01875635	ERR3639011	8	8	2005	Africa	Malawi	Queen Elizabeth Central Hospital, Blantyre	Human	Blood	27	Adult	Male	Typhimurium	313	ST313 L2	3	R3, S0, U0	R	R	R	S	S	U	U	U	U	U	U	U	U	U	aadA1, aph(3'')-Ib, aph(6)-Id, blaTEM-1B, catA1, dfrA1, sul1, sul2	streptomycin, kanamycin, ampicillin, chloramphenicol, trimethoprim, sulfisoxazole	pBT1, pBT2, pBT3, pSLT*	BTP1, Gifsy-2*, ST64B*, Gifsy-1*, BTP5*	0.1385	No
A28941	FD01875636	ERR3639012	21	4	2004	Africa	Malawi	Queen Elizabeth Central Hospital, Blantyre	Human	Blood	36	Adult	Male	Typhimurium	313	ST313 L2	0	R0, S3, U0	S	S	S	S	S	U	U	U	U	U	U	U	U	U	None Detected	Sensitive	pBT1, pBT2, pBT3, pSLT*	BTP1, Gifsy-2*?, ST64B*, Gifsy-1*, BTP5	0.1335	No
A28356	FD01875637	ERR3639013	12	3	2004	Africa	Malawi	Queen Elizabeth Central Hospital, Blantyre	Human	Blood	28	Adult	Female	Typhimurium	19	ST19 Lineages	0	R0, S3, U0	S	S	S	S	S	U	U	U	U	U	U	U	U	U	None Detected	Sensitive	pBT3, pSLT*	None Detected	0.105	No
A45917	FD01875638	ERR3639014	16	3	2007	Africa	Malawi	Queen Elizabeth Central Hospital, Blantyre	Human	Blood	25	Adult	Male	Typhimurium	313	ST313 L2	3	R3, S0, U0	R	R	R	S	S	U	U	U	U	U	U	U	U	U	aadA1, aph(3'')-Ib, aph(6)-Id, blaTEM-1B, catA1, dfrA1, sul1, sul2	streptomycin, kanamycin, ampicillin, chloramphenicol, trimethoprim, sulfisoxazole	pBT1, pBT2, pBT3, pSLT*	BTP1*, Gifsy-2*, ST64B*, Gifsy-1*, BTP5	0.1335	No
D43413	FD01875639	ERR3639015	16	8	2007	Africa	Malawi	Queen Elizabeth Central Hospital, Blantyre	Human	Blood	3	Child	Female	Typhimurium	313	ST313 L2	3	R3, S0, U0	R	R	R	S	S	U	U	U	U	U	U	U	U	U	aadA1, aph(3'')-Ib, aph(6)-Id, blaTEM-1B, catA1, dfrA1, sul1, sul2	streptomycin, kanamycin, ampicillin, chloramphenicol, trimethoprim, sulfisoxazole	pBT3, pSLT*	BTP1, Gifsy-2*, ST64B*, Gifsy-1*, BTP5	0.1335	Yes
D38367	FD01875640	ERR3639016	4	5	2006	Africa	Malawi	Queen Elizabeth Central Hospital, Blantyre	Human	Blood	1	Child	Male	Typhimurium	313	ST313 L2	0	R0, S3, U0	S	S	S	S	S	U	U	U	U	U	U	U	U	U	tet(B)	tetracycline	pBT1, pBT2, pBT3, pSLT*	BTP1, Gifsy-2*?, ST64B*, Gifsy-1*, BTP5*	0.1333	No
D27615	FD01875642	ERR3639017	14	10	2004	Africa	Malawi	Queen Elizabeth Central Hospital, Blantyre	Human	Blood	0	Child	Male	Typhimurium	313	ST313 L2	3	R3, S0, U0	R	R	R	S	S	U	U	U	U	U	U	U	U	U	aadA1, aph(3'')-Ib, aph(6)-Id, blaTEM-1B, catA1, dfrA1, sul1, sul2	streptomycin, kanamycin, ampicillin, chloramphenicol, trimethoprim, sulfisoxazole	pBT1, pBT2, pBT3, pSLT*	BTP1, Gifsy-2*, ST64B*, Gifsy-1*, BTP5*	0.1335	No
A41439	FD01875643	ERR3639018	22	5	2006	Africa	Malawi	Queen Elizabeth Central Hospital, Blantyre	Human	Blood	Unknown	Unknown	Unknown	Typhimurium	313	ST313 L2	1	R1, S2, U0	S	R	S	S	S	U	U	U	U	U	U	U	U	U	blaTEM-1B	ampicillin	pBT3, pSLT*	BTP1, Gifsy-2*, ST64B*, Gifsy-1*, BTP5	0.1335	No
A30412	FD01875644	ERR3639019	3	8	2004	Africa	Malawi	Queen Elizabeth Central Hospital, Blantyre	Human	Blood	54	Adult	Female	Typhimurium	313	ST313 L2	3	R3, S0, U0	R	R	R	S	S	U	U	U	U	U	U	U	U	U	aadA1, aph(3'')-Ib, aph(6)-Id, blaTEM-1B, catA1, dfrA1, sul1, sul2	streptomycin, kanamycin, ampicillin, chloramphenicol, trimethoprim, sulfisoxazole	pBT1, pBT2, pBT3, pSLT*	BTP1, Gifsy-2*, ST64B*, Gifsy-1*, BTP5	0.1358	No
A30581	FD01875645	ERR3639020	16	8	2004	Africa	Malawi	Queen Elizabeth Central Hospital, Blantyre	Human	Blood	33	Adult	Male	Typhimurium	313	ST313 L1	2	R2, S1, U0	S	R	R	S	S	U	U	U	U	U	U	U	U	U	aadA1, ant(2'')-Ia, blaOXA-1, blaTEM-1B, dfrA23, sul1	streptomycin, gentamicin, kanamycin, ampicillin, trimethoprim, sulfisoxazole	pSLT*, pAnkS*	BTP1*, Gifsy-2*, ST64B*, Gifsy-1*, BTP5*	0.1241	No
D41357	FD01875646	ERR3639021	2	3	2007	Africa	Malawi	Queen Elizabeth Central Hospital, Blantyre	Human	Blood	1	Child	Male	Typhimurium	313	ST313 L2	3	R3, S0, U0	R	R	R	S	S	U	U	U	U	U	U	U	U	U	aadA1, aph(3'')-Ib, aph(6)-Id, blaTEM-1B, catA1, dfrA1, sul1, sul2	streptomycin, kanamycin, ampicillin, chloramphenicol, trimethoprim, sulfisoxazole	pBT1, pBT2, pBT3, pSLT*	BTP1*, Gifsy-2*, ST64B*, Gifsy-1*, BTP5	0.1339	No
A45894	FD01875647	ERR3639022	15	3	2007	Africa	Malawi	Queen Elizabeth Central Hospital, Blantyre	Human	Blood	20	Adult	Male	Typhimurium	313	ST313 L2	3	R3, S0, U0	R	R	R	S	S	U	U	U	U	U	U	U	U	U	aadA1, aph(3'')-Ib, aph(6)-Id, blaTEM-1B, catA1, dfrA1, sul1, sul2	streptomycin, kanamycin, ampicillin, chloramphenicol, trimethoprim, sulfisoxazole	pBT1, pBT2, pBT3, pSLT*	BTP1, Gifsy-2*, ST64B*, Gifsy-1*, BTP5*	0.1385	No
D38372	FD01875648	ERR3639023	4	5	2006	Africa	Malawi	Queen Elizabeth Central Hospital, Blantyre	Human	Blood	1	Child	Female	Typhimurium	313	ST313 L2	0	R0, S3, U0	S	S	S	S	S	U	U	U	U	U	U	U	U	U	tet(B)	tetracycline	pBT1, pBT2, pBT3, pSLT*	BTP1, Gifsy-2*?, ST64B*, Gifsy-1*, BTP5	0.1333	Yes
D27475	FD01875650	ERR3639024	7	10	2004	Africa	Malawi	Queen Elizabeth Central Hospital, Blantyre	Human	Blood	1	Child	Male	Typhimurium	19	ST19 Lineages	1	R1, S2, U0	S	S	R	S	S	U	U	U	U	U	U	U	U	U	aph(3'')-Ib, aph(6)-Id, dfrA14, sul2	streptomycin, kanamycin, trimethoprim, sulfisoxazole	pBT2*, pBT3?, pSLT*	None Detected	0.0944	No
D36749	FD01875651	ERR3639025	1	2	2006	Africa	Malawi	Queen Elizabeth Central Hospital, Blantyre	Human	Blood	2	Child	Male	Typhimurium	313	ST313 L2	3	R3, S0, U0	R	R	R	S	S	U	U	U	U	U	U	U	U	U	aadA1, aph(3'')-Ib, aph(6)-Id, blaTEM-1B, catA1, dfrA1, sul1, sul2	streptomycin, kanamycin, ampicillin, chloramphenicol, trimethoprim, sulfisoxazole	pBT3, pSLT*	BTP1, Gifsy-2*, ST64B*, Gifsy-1*, BTP5*	0.1335	No
A30698	FD01875653	ERR3639026	21	8	2004	Africa	Malawi	Queen Elizabeth Central Hospital, Blantyre	Human	Blood	33	Adult	Female	Typhimurium	313	ST313 L1	2	R2, S1, U0	S	R	R	S	S	U	U	U	U	U	U	U	U	U	aadA1, ant(2'')-Ia, blaOXA-1, blaTEM-1B, dfrA23, sul1	streptomycin, gentamicin, kanamycin, ampicillin, trimethoprim, sulfisoxazole	pSLT*, pAnkS*	BTP1*, Gifsy-2*, ST64B*, Gifsy-1*, BTP5*	0.129	Yes
D42498	FD01875655	ERR3639028	22	5	2007	Africa	Malawi	Queen Elizabeth Central Hospital, Blantyre	Human	Blood	0	Child	Male	Typhimurium	313	ST313 L2	3	R3, S0, U0	R	R	R	S	S	U	U	U	U	U	U	U	U	U	aadA1, aph(3'')-Ib, aph(6)-Id, blaTEM-1B, catA1, dfrA1, sul1, sul2, tet(B)	streptomycin, kanamycin, ampicillin, chloramphenicol, trimethoprim, sulfisoxazole, tetracycline	pBT1, pBT2, pBT3, pSLT*	BTP1*, Gifsy-2*, ST64B*, Gifsy-1*, BTP5	0.1339	No
A43714	FD01875656	ERR3639029	24	10	2006	Africa	Malawi	Queen Elizabeth Central Hospital, Blantyre	Human	Blood	Unknown	Unknown	Unknown	Typhimurium	313	ST313 L1	1	R1, S2, U0	S	R	S	S	S	U	U	U	U	U	U	U	U	U	aadA1, blaOXA-1, blaTEM-1B, sul1	streptomycin, ampicillin, sulfisoxazole	pSLT*, pAnkS*	BTP1*, Gifsy-2*, ST64B*, Gifsy-1*, BTP5*	0.1241	No
A44512	FD01875657	ERR3639030	20	12	2006	Africa	Malawi	Queen Elizabeth Central Hospital, Blantyre	Human	Blood	Unknown	Unknown	Unknown	Typhimurium	313	ST313 L2	0	R0, S3, U0	S	S	S	S	S	U	U	U	U	U	U	U	U	U	None Detected	Sensitive	pBT3, pSLT*	BTP1, Gifsy-2*?, ST64B*, Gifsy-1*, BTP5*	0.1335	No
A31472	FD01875658	ERR3639031	7	10	2004	Africa	Malawi	Queen Elizabeth Central Hospital, Blantyre	Human	Blood	29	Adult	Female	Typhimurium	313	ST313 L2	3	R3, S0, U0	R	R	R	S	S	U	U	U	U	U	U	U	U	U	aadA1, aph(3'')-Ib, aph(6)-Id, blaTEM-1B, catA1, dfrA1, sul1, sul2	streptomycin, kanamycin, ampicillin, chloramphenicol, trimethoprim, sulfisoxazole	pBT1, pBT2, pBT3, pSLT*	BTP1*, Gifsy-2*, ST64B*, Gifsy-1*, BTP5	0.1335	No
D38327	FD01875661	ERR3639032	30	4	2006	Africa	Malawi	Queen Elizabeth Central Hospital, Blantyre	Human	Blood	3	Child	Female	Typhimurium	313	ST313 L2	3	R3, S0, U0	R	R	R	S	S	U	U	U	U	U	U	U	U	U	aadA1, aph(3'')-Ib, aph(6)-Id, blaTEM-1B, catA1, dfrA1, sul1, sul2	streptomycin, kanamycin, ampicillin, chloramphenicol, trimethoprim, sulfisoxazole	pBT1*, pBT2, pBT3, pSLT	BTP1, Gifsy-2*, ST64B*, Gifsy-1*, BTP5	0.156	No
A47426	FD01875663	ERR3639035	14	7	2007	Africa	Malawi	Queen Elizabeth Central Hospital, Blantyre	Human	Blood	25	Adult	Male	Typhimurium	313	ST313 L2	3	R3, S0, U0	R	R	R	S	S	U	U	U	U	U	U	U	U	U	aadA1, aph(3'')-Ib, aph(6)-Id, blaTEM-1B, catA1, dfrA1, sul1, sul2	streptomycin, kanamycin, ampicillin, chloramphenicol, trimethoprim, sulfisoxazole	pBT1, pBT2, pBT3, pSLT*	BTP1, Gifsy-2*, ST64B*, Gifsy-1*, BTP5*	0.1385	No
A43530	FD01875664	ERR3639036	12	10	2006	Africa	Malawi	Queen Elizabeth Central Hospital, Blantyre	Human	Blood	Unknown	Unknown	Unknown	Typhimurium	19	ST19 Lineages	0	R0, S3, U0	S	S	S	S	S	U	U	U	U	U	U	U	U	U	None Detected	Sensitive	pSLT*	None Detected	0.1077	No
D40369	FD01875665	ERR3639037	8	12	2006	Africa	Malawi	Queen Elizabeth Central Hospital, Blantyre	Human	Blood	4	Child	Female	Typhimurium	313	ST313 L2	3	R3, S0, U0	R	R	R	S	S	U	U	U	U	U	U	U	U	U	aadA1, aph(3'')-Ib, aph(6)-Id, blaTEM-1B, catA1, dfrA1, sul1, sul2	streptomycin, kanamycin, ampicillin, chloramphenicol, trimethoprim, sulfisoxazole	pBT3, pSLT*	BTP1, Gifsy-2*, ST64B*, Gifsy-1*, BTP5	0.1335	No
A47340	FD01875671	ERR3639039	8	7	2007	Africa	Malawi	Queen Elizabeth Central Hospital, Blantyre	Human	Blood	35	Adult	Unknown	Typhimurium	313	ST313 L2	3	R3, S0, U0	R	R	R	S	S	U	U	U	U	U	U	U	U	U	aadA1, aph(3'')-Ib, aph(6)-Id, blaTEM-1B, catA1, dfrA1, sul1, sul2	streptomycin, kanamycin, ampicillin, chloramphenicol, trimethoprim, sulfisoxazole	pBT1, pBT2, pBT3, pSLT*	Gifsy-2*, ST64B*, Gifsy-1*, BTP5	0.1296	No
D39462	FD01875672	ERR3639040	13	9	2006	Africa	Malawi	Queen Elizabeth Central Hospital, Blantyre	Human	Blood	6	Child	Male	Typhimurium	313	ST313 L2	3	R3, S0, U0	R	R	R	S	S	U	U	U	U	U	U	U	U	U	aadA1, aph(3'')-Ib, aph(6)-Id, blaTEM-1B, catA1, dfrA1, sul1, sul2	streptomycin, kanamycin, ampicillin, chloramphenicol, trimethoprim, sulfisoxazole	pBT1, pBT2, pBT3, pSLT*	BTP1, Gifsy-2*, ST64B*, Gifsy-1*, BTP5	0.1349	No
A31893	FD01875674	ERR3639042	2	11	2004	Africa	Malawi	Queen Elizabeth Central Hospital, Blantyre	Human	Blood	36	Adult	Female	Typhimurium	313	ST313 L2	3	R3, S0, U0	R	R	R	S	S	U	U	U	U	U	U	U	U	U	aadA1, aph(3'')-Ib, aph(6)-Id, blaTEM-1B, catA1, dfrA1, sul1, sul2	streptomycin, kanamycin, ampicillin, chloramphenicol, trimethoprim, sulfisoxazole	pBT1, pBT2, pBT3, pSLT*	BTP1, Gifsy-2*, ST64B*, Gifsy-1*, BTP5*	0.1335	No
D38317	FD01875675	ERR3639043	30	4	2006	Africa	Malawi	Queen Elizabeth Central Hospital, Blantyre	Human	Blood	3	Child	Male	Typhimurium	313	ST313 L2	3	R3, S0, U0	R	R	R	S	S	U	U	U	U	U	U	U	U	U	aadA1, aph(3'')-Ib, aph(6)-Id, blaTEM-1B, catA1, dfrA1, sul1, sul2	streptomycin, kanamycin, ampicillin, chloramphenicol, trimethoprim, sulfisoxazole	pBT1*, pBT2, pBT3, pSLT	BTP1, Gifsy-2*, ST64B*, Gifsy-1*, BTP5*	0.1335	No
A30414	FD01875677	ERR3639044	3	8	2004	Africa	Malawi	Queen Elizabeth Central Hospital, Blantyre	Human	Blood	41	Adult	Female	Typhimurium	313	ST313 L2	3	R3, S0, U0	R	R	R	S	S	U	U	U	U	U	U	U	U	U	aadA1, aph(3'')-Ib, aph(6)-Id, blaTEM-1B, catA1, dfrA1, sul1, sul2	streptomycin, kanamycin, ampicillin, chloramphenicol, trimethoprim, sulfisoxazole	pBT1, pBT2, pBT3, pSLT*	BTP1, Gifsy-2*, ST64B*, Gifsy-1*, BTP5*	0.1385	No
A43839	FD01875680	ERR3639045	2	11	2006	Africa	Malawi	Queen Elizabeth Central Hospital, Blantyre	Human	Blood	Unknown	Unknown	Unknown	Typhimurium	313	ST313 L2	3	R3, S0, U0	R	R	R	S	S	U	U	U	U	U	U	U	U	U	aadA1, aph(3'')-Ib, aph(6)-Id, blaTEM-1B, catA1, dfrA1, sul1, sul2	streptomycin, kanamycin, ampicillin, chloramphenicol, trimethoprim, sulfisoxazole	pBT3, pSLT*	BTP1, Gifsy-2*?, ST64B*, Gifsy-1*, BTP5	0.1335	No
A31549	FD01875682	ERR3639046	12	10	2004	Africa	Malawi	Queen Elizabeth Central Hospital, Blantyre	Human	Blood	32	Adult	Female	Typhimurium	313	ST313 L2	3	R3, S0, U0	R	R	R	S	S	U	U	U	U	U	U	U	U	U	aadA1, aph(3'')-Ib, aph(6)-Id, blaTEM-1B, catA1, dfrA1, sul1, sul2, tet(B)	streptomycin, kanamycin, ampicillin, chloramphenicol, trimethoprim, sulfisoxazole, tetracycline	pBT1, pBT2, pBT3, pSLT*	BTP1, Gifsy-2*, ST64B*, Gifsy-1*, BTP5*	0.1367	No
A41247	FD01875683	ERR3639047	8	5	2006	Africa	Malawi	Queen Elizabeth Central Hospital, Blantyre	Human	Blood	Unknown	Unknown	Unknown	Typhimurium	313	ST313 L2	3	R3, S0, U0	R	R	R	S	S	U	U	U	U	U	U	U	U	U	aadA1, aph(3'')-Ib, aph(6)-Id, blaTEM-1C, catA1, dfrA1, sul1, sul2, tet(A)	streptomycin, kanamycin, ampicillin, chloramphenicol, trimethoprim, sulfisoxazole, tetracycline	pBT1*, pBT2, pBT3, pSLT	BTP1, Gifsy-2*, ST64B*, Gifsy-1*, BTP5*	0.1335	No
D42434	FD01875684	ERR3639048	18	5	2007	Africa	Malawi	Queen Elizabeth Central Hospital, Blantyre	Human	Blood	Unknown	Unknown	Female	Typhimurium	313	ST313 L2	3	R3, S0, U0	R	R	R	S	S	U	U	U	U	U	U	U	U	U	aadA1, aph(3'')-Ib, aph(6)-Id, blaTEM-1B, catA1, dfrA1, sul1, sul2	streptomycin, kanamycin, ampicillin, chloramphenicol, trimethoprim, sulfisoxazole	pBT1*, pBT2, pBT3, pSLT	BTP1, Gifsy-2*, ST64B*, Gifsy-1*, BTP5*	0.1335	No
D27142	FD01875685	ERR3639049	15	9	2004	Africa	Malawi	Queen Elizabeth Central Hospital, Blantyre	Human	Blood	0	Child	Unknown	Typhimurium	313	ST313 L2	3	R3, S0, U0	R	R	R	S	S	U	U	U	U	U	U	U	U	U	aadA1, aph(3'')-Ib, aph(6)-Id, blaTEM-1B, catA1, dfrA1, sul1, sul2	streptomycin, kanamycin, ampicillin, chloramphenicol, trimethoprim, sulfisoxazole	pBT1, pBT2, pBT3, pSLT*	BTP1, Gifsy-2*, ST64B*, Gifsy-1*, BTP5	0.1347	No
D41847	FD01875688	ERR3639050	7	4	2007	Africa	Malawi	Queen Elizabeth Central Hospital, Blantyre	Human	Blood	1	Child	Male	Typhimurium	313	ST313 L2	3	R3, S0, U0	R	R	R	S	S	U	U	U	U	U	U	U	U	U	aadA1, aph(3'')-Ib, aph(6)-Id, blaTEM-1B, catA1, dfrA1, sul1, sul2	streptomycin, kanamycin, ampicillin, chloramphenicol, trimethoprim, sulfisoxazole	pBT1, pBT2, pBT3, pSLT*	BTP1, Gifsy-2*, ST64B*, Gifsy-1*, BTP5*	0.1272	No
A31812	FD01875690	ERR3639051	27	10	2004	Africa	Malawi	Queen Elizabeth Central Hospital, Blantyre	Human	Blood	35	Adult	Female	Typhimurium	313	ST313 L2	3	R3, S0, U0	R	R	R	S	S	U	U	U	U	U	U	U	U	U	aadA1, aph(3'')-Ib, aph(6)-Id, blaTEM-1B, catA1, dfrA1, sul1, sul2	streptomycin, kanamycin, ampicillin, chloramphenicol, trimethoprim, sulfisoxazole	pBT1, pBT2, pBT3, pSLT*	BTP1, Gifsy-2*?, ST64B*, Gifsy-1*, BTP5	0.1382	No
A42466	FD01875691	ERR3639052	7	8	2006	Africa	Malawi	Queen Elizabeth Central Hospital, Blantyre	Human	Blood	Unknown	Unknown	Unknown	Typhimurium	313	ST313 L2	0	R0, S3, U0	S	S	S	S	S	U	U	U	U	U	U	U	U	U	None Detected	Sensitive	pBT1, pBT2, pBT3, pSLT*	BTP1, Gifsy-2*, ST64B*, Gifsy-1*, BTP5	0.1299	No
D42742	FD01875695	ERR3639054	9	6	1999	Africa	Malawi	Queen Elizabeth Central Hospital, Blantyre	Human	Blood	Unknown	Unknown	Female	Typhimurium	313	ST313 L2	3	R3, S0, U0	R	R	R	S	S	U	U	U	U	U	U	U	U	U	aadA1, aph(3'')-Ib, aph(6)-Id, blaTEM-1B, catA1, dfrA1, sul1, sul2	streptomycin, kanamycin, ampicillin, chloramphenicol, trimethoprim, sulfisoxazole	pBT1, pBT2, pBT3, pSLT*	BTP1, Gifsy-2*, ST64B*, Gifsy-1*, BTP5	0.1335	No
A43367	FD01875696	ERR3639055	4	10	2006	Africa	Malawi	Queen Elizabeth Central Hospital, Blantyre	Human	Blood	Unknown	Unknown	Unknown	Typhimurium	313	ST313 L2	3	R3, S0, U0	R	R	R	S	S	U	U	U	U	U	U	U	U	U	aadA1, aph(3'')-Ib, aph(6)-Id, blaTEM-1B, catA1, dfrA1, sul1, sul2	streptomycin, kanamycin, ampicillin, chloramphenicol, trimethoprim, sulfisoxazole	pBT3, pSLT*	BTP1, Gifsy-2*?, ST64B*, Gifsy-1*, BTP5	0.1335	No
D40751	FD01875697	ERR3639056	16	1	2007	Africa	Malawi	Queen Elizabeth Central Hospital, Blantyre	Human	Blood	1	Child	Male	Typhimurium	19	ST19 Lineages	0	R0, S3, U0	S	S	S	S	S	U	U	U	U	U	U	U	U	U	None Detected	Sensitive	pSLT*	None Detected	0.0932	Yes
A31556	FD01875698	ERR3639057	13	10	2004	Africa	Malawi	Queen Elizabeth Central Hospital, Blantyre	Human	Blood	Unknown	Unknown	Female	Typhimurium	19	ST19 Lineages	1	R1, S2, U0	S	S	R	S	S	U	U	U	U	U	U	U	U	U	None Detected	Sensitive	pSLT*	Gifsy-2*, ST64B*	0.1075	Yes
D38810	FD01875699	ERR3639058	22	6	2006	Africa	Malawi	Queen Elizabeth Central Hospital, Blantyre	Human	Blood	7	Child	Female	Typhimurium	313	ST313 L2	3	R3, S0, U0	R	R	R	S	S	U	U	U	U	U	U	U	U	U	aadA1, aph(3'')-Ib, aph(6)-Id, blaTEM-1B, catA1, dfrA1, sul1, sul2	streptomycin, kanamycin, ampicillin, chloramphenicol, trimethoprim, sulfisoxazole	pBT1, pBT2, pBT3, pSLT*	BTP1, Gifsy-2*, ST64B*, Gifsy-1*, BTP5	0.1385	No
D41616	FD01875700	ERR3639059	21	3	2007	Africa	Malawi	Queen Elizabeth Central Hospital, Blantyre	Human	Blood	0	Child	Female	Typhimurium	313	ST313 L2	3	R3, S0, U0	R	R	R	S	S	U	U	U	U	U	U	U	U	U	aadA1, aph(3'')-Ib, aph(6)-Id, blaTEM-1B, catA1, dfrA1, sul1, sul2	streptomycin, kanamycin, ampicillin, chloramphenicol, trimethoprim, sulfisoxazole	pBT1*, pBT2, pBT3, pSLT	BTP1, Gifsy-2*, ST64B*, Gifsy-1*, BTP5*	0.1335	No
D27964	FD01875701	ERR3639060	2	11	2004	Africa	Malawi	Queen Elizabeth Central Hospital, Blantyre	Human	Blood	1	Child	Female	Typhimurium	313	ST313 L2	3	R3, S0, U0	R	R	R	S	S	U	U	U	U	U	U	U	U	U	aadA1, aph(3'')-Ib, aph(6)-Id, blaTEM-1B, catA1, dfrA1, sul1, sul2	streptomycin, kanamycin, ampicillin, chloramphenicol, trimethoprim, sulfisoxazole	pBT1, pBT2*?, pBT3, pSLT*	BTP1, Gifsy-2*, ST64B*, Gifsy-1*, BTP5	0.1335	Yes
A46139	FD01875702	ERR3639061	31	3	2007	Africa	Malawi	Queen Elizabeth Central Hospital, Blantyre	Human	Blood	Unknown	Unknown	Female	Typhimurium	313	ST313 L2	3	R3, S0, U0	R	R	R	S	S	U	U	U	U	U	U	U	U	U	aadA1, aph(3'')-Ib, aph(6)-Id, blaTEM-1B, catA1, dfrA1, sul1, sul2	streptomycin, kanamycin, ampicillin, chloramphenicol, trimethoprim, sulfisoxazole	pBT1, pBT2, pBT3, pSLT*	BTP1, Gifsy-2*, ST64B*, Gifsy-1*, BTP5	0.1335	No
A46251	FD01875704	ERR3639062	8	4	2007	Africa	Malawi	Queen Elizabeth Central Hospital, Blantyre	Human	Blood	28	Adult	Male	Typhimurium	313	ST313 L2	3	R3, S0, U0	R	R	R	S	S	U	U	U	U	U	U	U	U	U	aadA1, aph(3'')-Ib, aph(6)-Id, blaTEM-1B, catA1, dfrA1, sul1, sul2	streptomycin, kanamycin, ampicillin, chloramphenicol, trimethoprim, sulfisoxazole	pBT1, pBT2, pBT3, pSLT*	BTP1, Gifsy-2*, ST64B*, Gifsy-1*, BTP5*	0.1347	No
A41919	FD01875707	ERR3639063	27	6	2006	Africa	Malawi	Queen Elizabeth Central Hospital, Blantyre	Human	Blood	Unknown	Unknown	Unknown	Typhimurium	313	ST313 L2	3	R3, S0, U0	R	R	R	S	S	U	U	U	U	U	U	U	U	U	aadA1, aph(3'')-Ib, aph(6)-Id, blaTEM-1B, catA1, dfrA1, sul1, sul2	streptomycin, kanamycin, ampicillin, chloramphenicol, trimethoprim, sulfisoxazole	pBT1, pBT2, pBT3, pSLT*	BTP1, Gifsy-2*, ST64B*, Gifsy-1*, BTP5	0.1567	No
D40893	FD01875709	ERR3639064	26	1	2007	Africa	Malawi	Queen Elizabeth Central Hospital, Blantyre	Human	Blood	Unknown	Unknown	Unknown	Typhimurium	313	ST313 L2	3	R3, S0, U0	R	R	R	S	S	U	U	U	U	U	U	U	U	U	aadA1, aph(3'')-Ib, aph(6)-Id, blaTEM-1B, catA1, dfrA1, sul1, sul2	streptomycin, kanamycin, ampicillin, chloramphenicol, trimethoprim, sulfisoxazole	pBT3, pSLT*	BTP1, Gifsy-2*, ST64B*, Gifsy-1*, BTP5*	0.1335	No
D42485	FD01875710	ERR3639065	22	5	2007	Africa	Malawi	Queen Elizabeth Central Hospital, Blantyre	Human	Blood	Unknown	Unknown	Unknown	Typhimurium	313	ST313 L2	3	R3, S0, U0	R	R	R	S	S	U	U	U	U	U	U	U	U	U	aadA1, aph(3'')-Ib, aph(6)-Id, blaTEM-1B, catA1, dfrA1, sul1, sul2	streptomycin, kanamycin, ampicillin, chloramphenicol, trimethoprim, sulfisoxazole	pBT1, pBT2, pBT3, pSLT*	BTP1, Gifsy-2*, ST64B*, Gifsy-1*, BTP5*	0.1335	No
D42145	FD01875713	ERR3639068	28	4	2007	Africa	Malawi	Queen Elizabeth Central Hospital, Blantyre	Human	Blood	Unknown	Unknown	Unknown	Typhimurium	313	ST313 L2	3	R3, S0, U0	R	R	R	S	S	U	U	U	U	U	U	U	U	U	aadA1, aph(3'')-Ib, aph(6)-Id, blaTEM-1B, catA1, dfrA1, sul1, sul2	streptomycin, kanamycin, ampicillin, chloramphenicol, trimethoprim, sulfisoxazole	pBT3, pSLT*	BTP1, Gifsy-2*, ST64B*, Gifsy-1*, BTP5	0.1385	No
D27310	FD01875714	ERR3639069	27	9	2004	Africa	Malawi	Queen Elizabeth Central Hospital, Blantyre	Human	Blood	1	Child	Male	Typhimurium	313	ST313 L2	3	R3, S0, U0	R	R	R	S	S	U	U	U	U	U	U	U	U	U	aadA1, aph(3'')-Ib, aph(6)-Id, blaTEM-1B, catA1, dfrA1, sul1, sul2	streptomycin, kanamycin, ampicillin, chloramphenicol, trimethoprim, sulfisoxazole	pBT1, pBT2, pBT3, pSLT*	BTP1, Gifsy-2*, ST64B*, Gifsy-1*, BTP5*	0.1335	No
D26863	FD01875716	ERR3639070	26	8	2004	Africa	Malawi	Queen Elizabeth Central Hospital, Blantyre	Human	Blood	1	Child	Unknown	Typhimurium	313	ST313 L1	1	R1, S2, U0	S	R	S	S	S	U	U	U	U	U	U	U	U	U	aadA1, blaOXA-1, blaTEM-1B, sul1	streptomycin, ampicillin, sulfisoxazole	pSLT*, pAnkS*	BTP1*, Gifsy-2*?, ST64B*, Gifsy-1*, BTP5*	0.125	No
D44574	FD01875718	ERR3639071	29	11	2007	Africa	Malawi	Queen Elizabeth Central Hospital, Blantyre	Human	Blood	1	Child	Female	Typhimurium	313	ST313 L2	3	R3, S0, U0	R	R	R	S	S	U	U	U	U	U	U	U	U	U	aadA1, aph(3'')-Ib, aph(6)-Id, blaTEM-1B, catA1, dfrA1, sul1, sul2	streptomycin, kanamycin, ampicillin, chloramphenicol, trimethoprim, sulfisoxazole	pBT1, pBT2, pBT3, pSLT*	BTP1?, Gifsy-2*, ST64B*, Gifsy-1*, BTP5	0.1333	No
A44493	FD01875720	ERR3639072	19	12	2006	Africa	Malawi	Queen Elizabeth Central Hospital, Blantyre	Human	Blood	Unknown	Unknown	Unknown	Typhimurium	313	ST313 L2	1	R1, S2, U0	S	S	R	S	S	U	U	U	U	U	U	U	U	U	aadA1, aph(3'')-Ib, aph(6)-Id, dfrA1, sul1, sul2	streptomycin, kanamycin, trimethoprim, sulfisoxazole	pBT1, pBT2, pBT3, pSLT*	BTP1*, Gifsy-2*, ST64B*, Gifsy-1*, BTP5*	0.1335	No
D42435	FD01875725	ERR3639073	18	5	2007	Africa	Malawi	Queen Elizabeth Central Hospital, Blantyre	Human	Blood	Unknown	Unknown	Male	Typhimurium	313	ST313 L2	3	R3, S0, U0	R	R	R	S	S	U	U	U	U	U	U	U	U	U	aadA1, aph(3'')-Ib, aph(6)-Id, blaTEM-1B, catA1, dfrA1, sul1, sul2, tet(B)	streptomycin, kanamycin, ampicillin, chloramphenicol, trimethoprim, sulfisoxazole, tetracycline	pBT1, pBT2, pBT3, pSLT*	BTP1*, Gifsy-2*, ST64B*, Gifsy-1*, BTP5	0.1335	No
D41457	FD01875729	ERR3639074	11	3	2007	Africa	Malawi	Queen Elizabeth Central Hospital, Blantyre	Human	Blood	0	Child	Male	Typhimurium	313	ST313 L2	4	R3, S0, U0	R	R	R	R	S	U	U	U	U	U	U	U	U	U	aac(3)-IId, aadA1, aph(3'')-Ib, aph(6)-Id, blaCTX-M-15, blaTEM-1B, catA1, dfrA1, dfrA30, sul1, sul2, tet(A)	gentamicin, streptomycin, kanamycin, ampicillin, ceftriaxone, chloramphenicol, trimethoprim, sulfisoxazole, tetracycline	pBT3, pSLT*	BTP1, Gifsy-2*, ST64B*, Gifsy-1*, BTP5*	0.1122	No
A41957	FD01875731	ERR3639075	30	6	2006	Africa	Malawi	Queen Elizabeth Central Hospital, Blantyre	Human	Blood	Unknown	Unknown	Unknown	Typhimurium	313	ST313 L2	3	R3, S0, U0	R	R	R	S	S	U	U	U	U	U	U	U	U	U	aadA1, aph(3'')-Ib, aph(6)-Id, blaTEM-1B, catA1, dfrA1, sul1, sul2	streptomycin, kanamycin, ampicillin, chloramphenicol, trimethoprim, sulfisoxazole	pBT1, pBT2, pBT3, pSLT*	BTP1, Gifsy-2*?, ST64B*, Gifsy-1*, BTP5	0.1366	No
D26917	FD01875732	ERR3639076	31	8	2004	Africa	Malawi	Queen Elizabeth Central Hospital, Blantyre	Human	Blood	6	Child	Female	Typhimurium	313	ST313 L2	3	R3, S0, U0	R	R	R	S	S	U	U	U	U	U	U	U	U	U	aadA1, aph(3'')-Ib, aph(6)-Id, blaTEM-1B, catA1, dfrA1, sul1, sul2	streptomycin, kanamycin, ampicillin, chloramphenicol, trimethoprim, sulfisoxazole	pBT1, pBT2, pBT3, pSLT*	BTP1, Gifsy-2*, ST64B*, Gifsy-1*, BTP5*	0.1335	No
A46685	FD01875733	ERR3639077	10	5	2007	Africa	Malawi	Queen Elizabeth Central Hospital, Blantyre	Human	Blood	31	Adult	Male	Typhimurium	313	ST313 L2	3	R3, S0, U0	R	R	R	S	S	U	U	U	U	U	U	U	U	U	aadA1, aph(3'')-Ib, aph(6)-Id, blaTEM-1B, catA1, dfrA1, sul1, sul2, tet(B)	streptomycin, kanamycin, ampicillin, chloramphenicol, trimethoprim, sulfisoxazole, tetracycline	pBT1*, pBT2, pBT3, pSLT	BTP1*, Gifsy-2*, ST64B*, Gifsy-1*, BTP5*	0.1391	No
1016595	FD01875735	ERR3639078	1	6	2011	Africa	Malawi	Queen Elizabeth Central Hospital, Blantyre	Human	Blood	46	Adult	Male	Typhimurium	313	ST313 L2	2	R2, S1, U0	S	R	R	S	S	U	U	U	U	U	U	U	U	U	aadA1, aph(3'')-Ib, aph(6)-Id, blaTEM-1B, dfrA1, sul1, sul2	streptomycin, kanamycin, ampicillin, trimethoprim, sulfisoxazole	pBT3, pSLT*	BTP1, Gifsy-2*, ST64B*, Gifsy-1*, BTP5	0.1335	No
1029152	FD01875736	ERR3639079	18	2	2012	Africa	Malawi	Queen Elizabeth Central Hospital, Blantyre	Human	Blood	Unknown	Unknown	Male	Typhimurium	313	ST313 L2	3	R3, S0, U0	R	R	R	S	S	U	U	U	U	U	U	U	U	U	aadA1, aph(3'')-Ib, aph(6)-Id, blaTEM-1B, catA1, dfrA1, sul1, sul2	streptomycin, kanamycin, ampicillin, chloramphenicol, trimethoprim, sulfisoxazole	pBT1, pBT2*, pBT3, pSLT*	BTP1, Gifsy-2*, ST64B*, Gifsy-1*, BTP5	0.1335	No
A59400	FD01875737	ERR3639080	15	7	2010	Africa	Malawi	Queen Elizabeth Central Hospital, Blantyre	Human	Blood	Unknown	Unknown	Female	Typhimurium	313	ST313 L2	3	R3, S0, U0	R	R	R	S	S	U	U	U	U	U	U	U	U	U	aadA1, aph(3'')-Ib, aph(6)-Id, blaTEM-1B, catA1, dfrA1, sul1, sul2	streptomycin, kanamycin, ampicillin, chloramphenicol, trimethoprim, sulfisoxazole	pBT1, pBT2, pBT3, pSLT*	BTP1, Gifsy-2*, ST64B*, Gifsy-1*, BTP5*	0.1381	No
A7838	FD01875738	ERR3639081	21	2	2000	Africa	Malawi	Queen Elizabeth Central Hospital, Blantyre	Human	Blood	30	Adult	Unknown	Typhimurium	313	ST313 L1	3	R2, S1, U0	S	R	R	S	S	U	R	U	U	U	U	U	U	U	aadA1, ant(2'')-Ia, blaOXA-1, blaTEM-1B, dfrA23, sul1	streptomycin, gentamicin, kanamycin, ampicillin, trimethoprim, sulfisoxazole	pSLT*, pAnkS*	BTP1*, Gifsy-2*, ST64B*, Gifsy-1*, BTP5*	0.1355	Yes
BKQ141	FD01875739	ERR3639082	11	9	2012	Africa	Malawi	Queen Elizabeth Central Hospital, Blantyre	Human	Blood	1	Child	Male	Typhimurium	313	ST313 L2	3	R3, S0, U0	R	R	R	S	S	U	U	U	U	U	U	U	U	U	aadA1, aph(3'')-Ib, aph(6)-Id, blaTEM-1B, catA1, dfrA1, sul2	streptomycin, kanamycin, ampicillin, chloramphenicol, trimethoprim, sulfisoxazole	pBT1*, pBT3, pSLT*	BTP1, Gifsy-2*, ST64B*, Gifsy-1*, BTP5*	0.1385	No
D44930	FD01875741	ERR3639084	2	1	2008	Africa	Malawi	Queen Elizabeth Central Hospital, Blantyre	Human	Blood	1	Child	Female	Typhimurium	19	ST19 Lineages	0	R0, S3, U0	S	S	S	S	S	U	U	U	U	U	U	U	U	U	None Detected	Sensitive	pSLT*	Gifsy-2*	0.1097	No
1008151	FD01875742	ERR3639085	16	1	2011	Africa	Malawi	Queen Elizabeth Central Hospital, Blantyre	Human	Blood	5	Child	Female	Typhimurium	313	ST313 L2	3	R3, S0, U0	R	R	R	S	S	U	U	U	U	U	U	U	U	U	aadA1, aph(3'')-Ib, aph(6)-Id, blaTEM-1B, catA1, dfrA1, sul1, sul2	streptomycin, kanamycin, ampicillin, chloramphenicol, trimethoprim, sulfisoxazole	pBT3, pSLT*	BTP1, Gifsy-2*, ST64B*, Gifsy-1*, BTP5	0.1335	Yes
1017207	FD01875743	ERR3639086	22	6	2011	Africa	Malawi	Queen Elizabeth Central Hospital, Blantyre	Human	Blood	1	Child	Female	Typhimurium	313	ST313 L2	2	R2, S1, U0	S	R	R	S	S	U	U	U	U	U	U	U	U	U	aadA1, aph(3'')-Ib, aph(6)-Id, blaTEM-1B, dfrA1, sul2	streptomycin, kanamycin, ampicillin, trimethoprim, sulfisoxazole	pBT3, pSLT*	BTP1, Gifsy-2*, ST64B*, Gifsy-1*, BTP5*	0.1335	No
1029260	FD01875744	ERR3639087	14	2	2012	Africa	Malawi	Queen Elizabeth Central Hospital, Blantyre	Human	Blood	8	Child	Male	Typhimurium	313	ST313 L2	3	R3, S0, U0	R	R	R	S	S	U	U	U	U	U	U	U	U	U	aadA1, aph(3'')-Ib, aph(6)-Id, blaTEM-1B, catA1, dfrA1, sul1, sul2	streptomycin, kanamycin, ampicillin, chloramphenicol, trimethoprim, sulfisoxazole	pBT3, pSLT*	BTP1, Gifsy-2*, ST64B*, Gifsy-1*, BTP5*	0.1335	No
D56430	FD01875745	ERR3639088	29	7	2010	Africa	Malawi	Queen Elizabeth Central Hospital, Blantyre	Human	Blood	1	Child	Unknown	Typhimurium	313	ST313 L2	3	R3, S0, U0	R	R	R	S	S	U	U	U	U	U	U	U	U	U	aadA1, aph(3'')-Ib, aph(6)-Id, blaTEM-1B, catA1, dfrA1, sul1, sul2, tet(B)	streptomycin, kanamycin, ampicillin, chloramphenicol, trimethoprim, sulfisoxazole, tetracycline	pBT1*, pBT2, pBT3, pSLT	BTP1*, Gifsy-2*?, ST64B*, Gifsy-1*, BTP5	0.1374	No
BAP4NZ	FD01875746	ERR3639089	14	7	2014	Africa	Malawi	Queen Elizabeth Central Hospital, Blantyre	Human	Blood	2	Child	Male	Typhimurium	313	ST313 L2	3	R3, S0, U0	R	R	R	S	S	U	U	U	U	U	U	U	U	U	aadA1, aph(3'')-Ib, aph(6)-Id, blaTEM-1B, catA1, dfrA1, sul1, sul2	streptomycin, kanamycin, ampicillin, chloramphenicol, trimethoprim, sulfisoxazole	pBT1, pBT2*, pBT3, pSLT*	BTP1*, Gifsy-2*, ST64B*, Gifsy-1*, BTP5	0.1335	No
A47946	FD01875747	ERR3639090	28	8	2007	Africa	Malawi	Queen Elizabeth Central Hospital, Blantyre	Human	Blood	24	Adult	Female	Typhimurium	313	ST313 L2	3	R3, S0, U0	R	R	R	S	S	U	U	U	U	U	U	U	U	U	aadA1, aph(3'')-Ib, aph(6)-Id, blaTEM-1B, catA1, dfrA1, sul1, sul2	streptomycin, kanamycin, ampicillin, chloramphenicol, trimethoprim, sulfisoxazole	pBT1*, pBT2, pBT3, pSLT	BTP1, Gifsy-2*, ST64B*, Gifsy-1*, BTP5	0.1335	No
D44956	FD01875748	ERR3639091	3	1	2008	Africa	Malawi	Queen Elizabeth Central Hospital, Blantyre	Human	Blood	Unknown	Unknown	Male	Typhimurium	313	ST313 L2	3	R3, S0, U0	R	R	R	S	S	U	U	U	U	U	U	U	U	U	aadA1, aph(3'')-Ib, aph(6)-Id, blaTEM-1B, catA1, dfrA1, sul1, sul2	streptomycin, kanamycin, ampicillin, chloramphenicol, trimethoprim, sulfisoxazole	pBT3, pSLT*	BTP1*, Gifsy-2*, ST64B*, Gifsy-1*, BTP5	0.1335	No
8247	FD01875749	ERR3639092	21	3	1998	Africa	Malawi	Queen Elizabeth Central Hospital, Blantyre	Human	Blood	Unknown	Unknown	Female	Typhimurium	313	ST313 L1	1	R1, S2, U0	S	R	S	S	S	U	U	U	U	U	U	U	U	U	blaTEM-1B	ampicillin	pSLT*, pAnkS*	BTP1*, Gifsy-2*, ST64B*, Gifsy-1*, BTP5*	0.1253	No
1005328	FD01875750	ERR3639093	26	11	2010	Africa	Malawi	Queen Elizabeth Central Hospital, Blantyre	Human	Blood	13	Child	Female	Typhimurium	313	ST313 L2	3	R3, S0, U0	R	R	R	S	S	U	U	U	U	U	U	U	U	U	aadA1, aph(3'')-Ib, aph(6)-Id, blaTEM-1B, catA1, dfrA1, sul1, sul2	streptomycin, kanamycin, ampicillin, chloramphenicol, trimethoprim, sulfisoxazole	pBT1, pBT2, pBT3, pSLT*	BTP1, Gifsy-2*, ST64B*, Gifsy-1*, BTP5*	0.1347	No
1016835	FD01875751	ERR3639094	12	6	2011	Africa	Malawi	Queen Elizabeth Central Hospital, Blantyre	Human	Blood	Unknown	Unknown	Male	Typhimurium	313	ST313 L2	3	R3, S0, U0	R	R	R	S	S	U	U	U	U	U	U	U	U	U	aadA1, aph(3'')-Ib, aph(6)-Id, blaTEM-1B, catA1, dfrA1, sul1, sul2	streptomycin, kanamycin, ampicillin, chloramphenicol, trimethoprim, sulfisoxazole	pBT3, pSLT*	BTP1, ST64B*, Gifsy-1, BTP5*	0.1428	No
1029692	FD01875752	ERR3639095	22	2	2012	Africa	Malawi	Queen Elizabeth Central Hospital, Blantyre	Human	Blood	Unknown	Unknown	Female	Typhimurium	313	ST313 L2	3	R3, S0, U0	R	R	R	S	S	U	U	U	U	U	U	U	U	U	aph(3'')-Ib, aph(6)-Id, blaTEM-1B, sul2	streptomycin, kanamycin, ampicillin, sulfisoxazole	pBT3, pSLT*	BTP1, Gifsy-2*, ST64B*, Gifsy-1*, BTP5	0.1335	No
1034730	FD01875753	ERR3639096	21	5	2012	Africa	Malawi	Queen Elizabeth Central Hospital, Blantyre	Human	Blood	4	Child	Male	Typhimurium	313	ST313 L2	3	R3, S0, U0	R	R	R	S	S	U	U	U	U	U	U	U	U	U	aadA1, aph(3'')-Ib, aph(6)-Id, blaTEM-1B, catA1, dfrA1, sul1, sul2	streptomycin, kanamycin, ampicillin, chloramphenicol, trimethoprim, sulfisoxazole	pBT1, pBT2, pBT3, pSLT*	BTP1, Gifsy-2*, ST64B*, Gifsy-1*, BTP5*	0.1385	No
A58912	FD01875754	ERR3639097	27	5	2010	Africa	Malawi	Queen Elizabeth Central Hospital, Blantyre	Human	Blood	16	Child	Male	Typhimurium	313	ST313 L2	3	R3, S0, U0	R	R	R	S	S	U	U	U	U	U	U	U	U	U	aadA1, aph(3'')-Ib, aph(6)-Id, blaTEM-1B, catA1, dfrA1, sul1, sul2	streptomycin, kanamycin, ampicillin, chloramphenicol, trimethoprim, sulfisoxazole	pBT1, pBT2, pBT3, pSLT*	BTP1, Gifsy-2*, ST64B*, Gifsy-1*, BTP5	0.1335	No
A47725	FD01875755	ERR3639098	11	8	2007	Africa	Malawi	Queen Elizabeth Central Hospital, Blantyre	Human	Blood	62	Adult	Male	Typhimurium	313	ST313 L2	3	R3, S0, U0	R	R	R	S	S	U	U	U	U	U	U	U	U	U	aadA1, aph(3'')-Ib, aph(6)-Id, blaTEM-1B, catA1, dfrA1, sul1, sul2	streptomycin, kanamycin, ampicillin, chloramphenicol, trimethoprim, sulfisoxazole	pBT3, pSLT*	BTP1, Gifsy-2*, ST64B*, Gifsy-1*, BTP5*	0.1335	No
D43374	FD01875756	ERR3639099	13	8	2007	Africa	Malawi	Queen Elizabeth Central Hospital, Blantyre	Human	Blood	Unknown	Unknown	Female	Typhimurium	313	ST313 L2	3	R3, S0, U0	R	R	R	S	S	U	U	U	U	U	U	U	U	U	aadA1, aph(3'')-Ib, aph(6)-Id, blaTEM-1B, catA1, dfrA1, sul1, sul2	streptomycin, kanamycin, ampicillin, chloramphenicol, trimethoprim, sulfisoxazole	pBT1, pBT2, pBT3, pSLT*	BTP1*, Gifsy-2*, ST64B*, Gifsy-1*, BTP5*	0.1299	No
1005326	FD01875758	ERR3639101	26	11	2010	Africa	Malawi	Queen Elizabeth Central Hospital, Blantyre	Human	Blood	0	Child	Female	Typhimurium	313	ST313 L2	3	R3, S0, U0	R	R	R	S	S	U	U	U	U	U	U	U	U	U	aadA1, aph(3'')-Ib, aph(6)-Id, blaTEM-1B, catA1, dfrA1, sul1, sul2	streptomycin, kanamycin, ampicillin, chloramphenicol, trimethoprim, sulfisoxazole	pBT3, pSLT*	BTP1, Gifsy-2*, ST64B*, Gifsy-1*, BTP5	0.1385	No
1016251	FD01875759	ERR3639102	31	5	2011	Africa	Malawi	Queen Elizabeth Central Hospital, Blantyre	Human	Blood	0	Child	Male	Typhimurium	313	ST313 L2	3	R3, S0, U0	R	R	R	S	S	U	U	U	U	U	U	U	U	U	aadA1, aph(3'')-Ib, aph(6)-Id, blaTEM-1B, catA1, dfrA1, sul1, sul2	streptomycin, kanamycin, ampicillin, chloramphenicol, trimethoprim, sulfisoxazole	pBT1, pBT2, pBT3, pSLT*	BTP1*, Gifsy-2*, ST64B*, Gifsy-1*, BTP5	0.1351	No
1029693	FD01875760	ERR3639103	22	2	2012	Africa	Malawi	Queen Elizabeth Central Hospital, Blantyre	Human	Blood	24	Adult	Female	Typhimurium	313	ST313 L2	3	R3, S0, U0	R	R	R	S	S	U	U	U	U	U	U	U	U	U	aadA1, aph(3'')-Ib, aph(6)-Id, blaTEM-1B, catA1, dfrA1, sul1, sul2	streptomycin, kanamycin, ampicillin, chloramphenicol, trimethoprim, sulfisoxazole	pBT3, pSLT*	BTP1*, Gifsy-2*, ST64B*, Gifsy-1*, BTP5	0.1389	No
1033751	FD01875762	ERR3639105	24	5	2012	Africa	Malawi	Queen Elizabeth Central Hospital, Blantyre	Human	Blood	43	Adult	Male	Typhimurium	313	ST313 L2	3	R3, S0, U0	R	R	R	S	S	U	U	U	U	U	U	U	U	U	aadA1, aph(3'')-Ib, aph(6)-Id, blaTEM-1B, catA1, dfrA1, sul1, sul2	streptomycin, kanamycin, ampicillin, chloramphenicol, trimethoprim, sulfisoxazole	pBT1, pBT2, pBT3, pSLT*	BTP1, Gifsy-2*, ST64B*, Gifsy-1*, BTP5	0.1359	Yes
D44871	FD01875764	ERR3639107	26	12	2007	Africa	Malawi	Queen Elizabeth Central Hospital, Blantyre	Human	Blood	7	Child	Female	Typhimurium	313	ST313 L2	1	R1, S2, U0	S	S	R	S	S	U	U	U	U	U	U	U	U	U	aph(6)-Id, dfrA14, strA, sul2	kanamycin, trimethoprim, streptomycin, sulfisoxazole	pBT1, pBT2*, pBT3*, pSLT*	BTP1, Gifsy-2*, ST64B*, Gifsy-1*, BTP5*	0.151	No
10337	FD01875765	ERR3639108	20	7	1998	Africa	Malawi	Queen Elizabeth Central Hospital, Blantyre	Human	Blood	Unknown	Unknown	Male	Typhimurium	313	ST313 L1	2	R2, S1, U0	S	R	R	S	S	U	S	U	U	U	U	U	U	U	aadA1, aadA1, blaOXA-1, blaOXA-1, blaTEM-1B, dfrA23, sul1, sul1	streptomycin, ampicillin, trimethoprim, sulfisoxazole	pSLT*, pAnkS*	BTP1*, Gifsy-2*, ST64B*, Gifsy-1*, BTP5*	0.1154	No
1005771	FD01875766	ERR3639109	30	11	2010	Africa	Malawi	Queen Elizabeth Central Hospital, Blantyre	Human	Blood	1	Child	Male	Typhimurium	313	ST313 L2	3	R3, S0, U0	R	R	R	S	S	U	U	U	U	U	U	U	U	U	aadA1, aph(3'')-Ib, aph(6)-Id, blaTEM-1B, catA1, dfrA1, sul1, sul2	streptomycin, kanamycin, ampicillin, chloramphenicol, trimethoprim, sulfisoxazole	pBT1, pBT2, pBT3, pSLT*	BTP1, Gifsy-2*, ST64B*, Gifsy-1*, BTP5*	0.1332	No
1029694	FD01875768	ERR3639111	22	2	2012	Africa	Malawi	Queen Elizabeth Central Hospital, Blantyre	Human	Blood	40	Adult	Male	Typhimurium	313	ST313 L2	3	R3, S0, U0	R	R	R	S	S	U	U	U	U	U	U	U	U	U	aadA1, aph(3'')-Ib, aph(6)-Id, blaTEM-1B, catA1, dfrA1, sul1, sul2	streptomycin, kanamycin, ampicillin, chloramphenicol, trimethoprim, sulfisoxazole	pBT1*, pBT2, pBT3, pSLT	BTP1, Gifsy-2*, ST64B*, Gifsy-1*, BTP5	0.1385	No
A56433	FD01875769	ERR3639112	7	10	2009	Africa	Malawi	Queen Elizabeth Central Hospital, Blantyre	Human	Blood	36	Adult	Female	Typhimurium	313	ST313 L2	3	R3, S0, U0	R	R	R	S	S	U	S	U	U	U	U	U	U	U	aadA1, aph(3'')-Ib, aph(6)-Id, blaTEM-1B, catA1, dfrA1, sul1, sul2	streptomycin, kanamycin, ampicillin, chloramphenicol, trimethoprim, sulfisoxazole	pBT3, pSLT*	BTP1, Gifsy-2*, ST64B*, Gifsy-1*, BTP5	0.1385	No
A58980	FD01875770	ERR3639113	2	6	2010	Africa	Malawi	Queen Elizabeth Central Hospital, Blantyre	Human	Blood	34	Adult	Female	Typhimurium	313	ST313 L2	3	R3, S0, U0	R	R	R	S	S	U	U	U	U	U	U	U	U	U	aadA1, aph(3'')-Ib, aph(6)-Id, blaTEM-1B, catA1, dfrA1, sul1, sul2, tet(B)	streptomycin, kanamycin, ampicillin, chloramphenicol, trimethoprim, sulfisoxazole, tetracycline	pBT1, pBT2, pBT3, pSLT*	BTP1*, Gifsy-2*, ST64B*, Gifsy-1*, BTP5	0.1358	No
A49260	FD01875771	ERR3639114	3	12	2007	Africa	Malawi	Queen Elizabeth Central Hospital, Blantyre	Human	Blood	18	Adult	Male	Typhimurium	313	ST313 L2	4	R3, S0, U0	R	R	R	R	S	U	U	U	U	U	U	U	U	U	aadA1, aph(3'')-Ib, aph(6)-Id, blaTEM-1B, catA1, dfrA1, sul1, sul2	streptomycin, kanamycin, ampicillin, chloramphenicol, trimethoprim, sulfisoxazole	pBT1, pBT2, pBT3, pSLT*	BTP1, ST64B*, Gifsy-1*, BTP5*	0.1431	No
A49383	FD01875772	ERR3639115	10	12	2007	Africa	Malawi	Queen Elizabeth Central Hospital, Blantyre	Human	Blood	26	Adult	Female	Typhimurium	313	ST313 L2	3	R3, S0, U0	R	R	R	S	S	U	U	U	U	U	U	U	U	U	aadA1, aph(3'')-Ib, aph(6)-Id, blaTEM-1B, catA1, dfrA1, sul1, sul2	streptomycin, kanamycin, ampicillin, chloramphenicol, trimethoprim, sulfisoxazole	pBT1, pBT2, pBT3, pSLT*	BTP1, Gifsy-2*, ST64B*?, Gifsy-1*, BTP5*	0.1335	No
10993	FD01875773	ERR3639116	3	9	1998	Africa	Malawi	Queen Elizabeth Central Hospital, Blantyre	Human	Blood	Unknown	Unknown	Male	Typhimurium	313	ST313 L1	1	R1, S2, U0	S	R	S	S	S	U	S	U	U	U	U	U	U	U	blaTEM-1B	ampicillin	pSLT*, pAnkS*	BTP1*, Gifsy-2*, ST64B*, Gifsy-1*, BTP5*	0.1364	No
1030582	FD01875776	ERR3639119	6	3	2012	Africa	Malawi	Queen Elizabeth Central Hospital, Blantyre	Human	Blood	35	Adult	Female	Typhimurium	313	ST313 L2	3	R3, S0, U0	R	R	R	S	S	U	U	U	U	U	U	U	U	U	aadA1, aph(3'')-Ib, aph(6)-Id, blaTEM-1B, catA1, dfrA1, sul1, sul2	streptomycin, kanamycin, ampicillin, chloramphenicol, trimethoprim, sulfisoxazole	pBT3, pSLT*	BTP1, Gifsy-2*?, ST64B*, Gifsy-1*, BTP5	0.136	No
BKQCDX	FD01875777	ERR3639120	2	7	2014	Africa	Malawi	Queen Elizabeth Central Hospital, Blantyre	Human	Blood	15	Child	Male	Typhimurium	313	ST313 L2	1	R1, S2, U0	S	R	S	S	S	U	U	U	U	U	U	U	U	U	blaTEM-1B	ampicillin	pBT3, pSLT*	BTP1, Gifsy-2*, ST64B*, Gifsy-1*, BTP5	0.1335	No
A6901	FD01875779	ERR3639122	22	11	1999	Africa	Malawi	Queen Elizabeth Central Hospital, Blantyre	Human	Blood	59	Adult	Unknown	Typhimurium	313	ST313 L2	3	R3, S0, U0	R	R	R	S	S	U	S	U	U	U	U	U	U	U	aadA1, aph(3'')-Ib, aph(6)-Id, blaTEM-1B, catA1, dfrA1, sul1, sul2	streptomycin, kanamycin, ampicillin, chloramphenicol, trimethoprim, sulfisoxazole	pBT3, pSLT*	BTP1, Gifsy-2*, ST64B*, Gifsy-1*, BTP5*	0.1335	No
A46276	FD01875781	ERR3639124	10	4	2007	Africa	Malawi	Queen Elizabeth Central Hospital, Blantyre	Human	Blood	Unknown	Unknown	Female	Typhimurium	313	ST313 L2	3	R3, S0, U0	R	R	R	S	S	U	U	U	U	U	U	U	U	U	aadA1, aph(3'')-Ib, aph(6)-Id, blaTEM-1B, catA1, dfrA1, sul1, sul2	streptomycin, kanamycin, ampicillin, chloramphenicol, trimethoprim, sulfisoxazole	pBT1*, pBT2, pBT3, pSLT	BTP1, Gifsy-2*, ST64B*, Gifsy-1*, BTP5*	0.1385	No
1015505	FD01875783	ERR3639126	12	5	2011	Africa	Malawi	Queen Elizabeth Central Hospital, Blantyre	Human	Blood	56	Adult	Female	Typhimurium	313	ST313 L2	2	R2, S1, U0	S	R	R	S	S	U	U	U	U	U	U	U	U	U	aadA1, aph(3'')-Ib, aph(6)-Id, blaTEM-1B, catA1, dfrA1, sul1, sul2	streptomycin, kanamycin, ampicillin, chloramphenicol, trimethoprim, sulfisoxazole	pBT3, pSLT*	BTP1, Gifsy-2*?, ST64B*, Gifsy-1*, BTP5	0.1335	No
A56901	FD01875785	ERR3639128	9	11	2009	Africa	Malawi	Queen Elizabeth Central Hospital, Blantyre	Human	Blood	53	Adult	Male	Typhimurium	313	ST313 L2	3	R3, S0, U0	R	R	R	S	S	U	U	U	U	U	U	U	U	U	aadA1, aph(3'')-Ib, aph(6)-Id, blaTEM-1B, catA1, dfrA1, sul1, sul2	streptomycin, kanamycin, ampicillin, chloramphenicol, trimethoprim, sulfisoxazole	pBT3, pSLT*	BTP1, Gifsy-2*, ST64B*, Gifsy-1*, BTP5	0.1498	No
A54457	FD01875786	ERR3639129	22	1	2010	Africa	Malawi	Queen Elizabeth Central Hospital, Blantyre	Human	Blood	Unknown	Unknown	Unknown	Typhimurium	313	ST313 L2	3	R3, S0, U0	R	R	R	S	S	U	U	U	U	U	U	U	U	U	aadA1, aph(3'')-Ib, aph(6)-Id, blaTEM-1B, catA1, dfrA1, sul1, sul2	streptomycin, kanamycin, ampicillin, chloramphenicol, trimethoprim, sulfisoxazole	pBT1*, pBT3, pSLT*	BTP1, Gifsy-2*, ST64B*, Gifsy-1*, BTP5*	0.1498	No
A49496	FD01875788	ERR3639131	23	12	2007	Africa	Malawi	Queen Elizabeth Central Hospital, Blantyre	Human	Blood	39	Adult	Male	Typhimurium	313	ST313 L2	0	R0, S3, U0	S	S	S	S	S	U	U	U	U	U	U	U	U	U	None Detected	Sensitive	pBT3, pSLT*	BTP1, Gifsy-2*, ST64B*, Gifsy-1*, BTP5*	0.1335	No
A46322	FD01875789	ERR3639132	12	4	2007	Africa	Malawi	Queen Elizabeth Central Hospital, Blantyre	Human	Blood	30	Adult	Male	Typhimurium	313	ST313 L2	3	R3, S0, U0	R	R	R	S	S	U	U	U	U	U	U	U	U	U	aadA1, aph(3'')-Ib, aph(6)-Id, blaTEM-1B, catA1, dfrA1, sul1, sul2	streptomycin, kanamycin, ampicillin, chloramphenicol, trimethoprim, sulfisoxazole	pBT1, pBT2, pBT3, pSLT*	BTP1, Gifsy-2*, ST64B*, Gifsy-1*, BTP5	0.1286	No
1012221	FD01875790	ERR3639133	22	3	2011	Africa	Malawi	Queen Elizabeth Central Hospital, Blantyre	Human	Blood	41	Adult	Female	Typhimurium	313	ST313 L2	3	R3, S0, U0	R	R	R	S	S	U	U	U	U	U	U	U	U	U	aadA1, aph(3'')-Ib, aph(6)-Id, blaTEM-1B, catA1, dfrA1, sul1, sul2	streptomycin, kanamycin, ampicillin, chloramphenicol, trimethoprim, sulfisoxazole	pBT3, pSLT*	BTP1, Gifsy-2*, ST64B*, Gifsy-1*, BTP5*	0.1403	Yes
1014048	FD01875791	ERR3639134	19	4	2011	Africa	Malawi	Queen Elizabeth Central Hospital, Blantyre	Human	Blood	0	Child	Female	Typhimurium	313	ST313 L2	3	R3, S0, U0	R	R	R	S	S	U	U	U	U	U	U	U	U	U	aadA1, aph(3'')-Ib, aph(6)-Id, blaTEM-1B, catA1, dfrA1, sul1, sul2	streptomycin, kanamycin, ampicillin, chloramphenicol, trimethoprim, sulfisoxazole	pBT1, pBT2, pBT3, pSLT*	BTP1*, Gifsy-2*, ST64B*, Gifsy-1*, BTP5*	0.1361	No
A59078	FD01875793	ERR3639136	10	6	2010	Africa	Malawi	Queen Elizabeth Central Hospital, Blantyre	Human	Blood	78	Adult	Female	Typhimurium	19	ST19 Lineages	0	R0, S3, U0	S	S	S	S	S	U	U	U	U	U	U	U	U	U	None Detected	Sensitive	pSLT*	Gifsy-2*, ST64B*	0.1183	No
D54249	FD01875794	ERR3639137	12	1	2010	Africa	Malawi	Queen Elizabeth Central Hospital, Blantyre	Human	Blood	Unknown	Unknown	Female	Typhimurium	313	ST313 L2	3	R3, S0, U0	R	R	R	S	S	U	U	U	U	U	U	U	U	U	aadA1, aph(3'')-Ib, aph(6)-Id, blaTEM-1B, catA1, dfrA1, sul1, sul2	streptomycin, kanamycin, ampicillin, chloramphenicol, trimethoprim, sulfisoxazole	pBT1*, pBT2, pBT3, pSLT	BTP1*, Gifsy-2*, ST64B*, Gifsy-1*, BTP5	0.1335	Yes
D45094	FD01875795	ERR3639138	12	1	2008	Africa	Malawi	Queen Elizabeth Central Hospital, Blantyre	Human	Blood	0	Child	Male	Typhimurium	313	ST313 L2	3	R3, S0, U0	R	R	R	S	S	U	U	U	U	U	U	U	U	U	aadA1, aph(3'')-Ib, aph(6)-Id, blaTEM-1B, catA1, dfrA1, sul1, sul2	streptomycin, kanamycin, ampicillin, chloramphenicol, trimethoprim, sulfisoxazole	pBT3, pSLT*	BTP1, Gifsy-2*, ST64B*, Gifsy-1*, BTP5*	0.1498	No
A46303	FD01875796	ERR3639139	12	4	2007	Africa	Malawi	Queen Elizabeth Central Hospital, Blantyre	Human	Blood	55	Adult	Female	Typhimurium	313	ST313 L2	3	R3, S0, U0	R	R	R	S	S	U	U	U	U	U	U	U	U	U	aadA1, aph(3'')-Ib, aph(6)-Id, blaTEM-1B, catA1, dfrA1, sul1, sul2	streptomycin, kanamycin, ampicillin, chloramphenicol, trimethoprim, sulfisoxazole	pBT1, pBT2, pBT3, pSLT*	BTP1, Gifsy-2*, ST64B*, Gifsy-1*, BTP5	0.1335	No
1012218	FD01875798	ERR3639141	21	3	2011	Africa	Malawi	Queen Elizabeth Central Hospital, Blantyre	Human	Blood	50	Adult	Female	Typhimurium	313	ST313 L2	3	R3, S0, U0	R	R	R	S	S	U	U	U	U	U	U	U	U	U	aadA1, aph(3'')-Ib, aph(6)-Id, blaTEM-1B, catA1, dfrA1, sul1, sul2	streptomycin, kanamycin, ampicillin, chloramphenicol, trimethoprim, sulfisoxazole	pBT3, pSLT*	BTP1, Gifsy-2*, ST64B*, Gifsy-1*, BTP5*	0.1403	No
1011349	FD01875799	ERR3639142	28	2	2011	Africa	Malawi	Queen Elizabeth Central Hospital, Blantyre	Human	Blood	1	Child	Male	Typhimurium	313	ST313 L2	3	R3, S0, U0	R	R	R	S	S	U	U	U	U	U	U	U	U	U	aadA1, aph(3'')-Ib, aph(6)-Id, blaTEM-1B, catA1, dfrA1, sul1, sul2, tet(B)	streptomycin, kanamycin, ampicillin, chloramphenicol, trimethoprim, sulfisoxazole, tetracycline	pBT1*, pBT2, pBT3, pSLT	BTP1*, Gifsy-2*, ST64B*, Gifsy-1*, BTP5	0.1318	No
D55998	FD01875802	ERR3639144	3	6	2010	Africa	Malawi	Queen Elizabeth Central Hospital, Blantyre	Human	Blood	0	Child	Female	Typhimurium	313	ST313 L2	3	R3, S0, U0	R	R	R	S	S	U	U	U	U	U	U	U	U	U	aadA1, aph(3'')-Ib, aph(6)-Id, blaTEM-1B, catA1, dfrA1, sul1, sul2	streptomycin, kanamycin, ampicillin, chloramphenicol, trimethoprim, sulfisoxazole	pBT3, pSLT*	BTP1, Gifsy-2*?, ST64B*, Gifsy-1*, BTP5	0.1335	No
D41988	FD01875804	ERR3639145	17	4	2007	Africa	Malawi	Queen Elizabeth Central Hospital, Blantyre	Human	Blood	2	Child	Male	Typhimurium	313	ST313 L2	3	R3, S0, U0	R	R	R	S	S	U	U	U	U	U	U	U	U	U	aadA1, aph(3'')-Ib, aph(6)-Id, blaTEM-1B, catA1, dfrA1, sul1, sul2	streptomycin, kanamycin, ampicillin, chloramphenicol, trimethoprim, sulfisoxazole	pBT1, pBT2, pBT3, pSLT*	BTP1, Gifsy-2*, ST64B*, Gifsy-1*, BTP5	0.1335	No
D41789	FD01875805	ERR3639146	3	4	2007	Africa	Malawi	Queen Elizabeth Central Hospital, Blantyre	Human	Blood	Unknown	Unknown	Female	Typhimurium	313	ST313 L2	3	R3, S0, U0	R	R	R	S	S	U	U	U	U	U	U	U	U	U	aadA1, aph(3'')-Ib, aph(6)-Id, blaTEM-1B, catA1, dfrA1, sul1, sul2	streptomycin, kanamycin, ampicillin, chloramphenicol, trimethoprim, sulfisoxazole	pBT1, pBT2, pBT3, pSLT*	BTP1, Gifsy-2*, ST64B*, Gifsy-1*, BTP5*	0.1335	Yes
1015481	FD01875807	ERR3639148	10	5	2011	Africa	Malawi	Queen Elizabeth Central Hospital, Blantyre	Human	Blood	40	Adult	Male	Typhimurium	313	ST313 L2	3	R3, S0, U0	R	R	R	S	S	U	U	U	U	U	U	U	U	U	aadA1, aph(3'')-Ib, aph(6)-Id, blaTEM-1B, catA1, dfrA1, sul1, sul2	streptomycin, kanamycin, ampicillin, chloramphenicol, trimethoprim, sulfisoxazole	pBT3, pSLT*	BTP1, Gifsy-2*, ST64B*, Gifsy-1*, BTP5	0.1335	No
1024124	FD01875808	ERR3639149	25	11	2011	Africa	Malawi	Queen Elizabeth Central Hospital, Blantyre	Human	Blood	34	Adult	Male	Typhimurium	313	ST313 L2	3	R3, S0, U0	R	R	R	S	S	U	U	U	U	U	U	U	U	U	aadA1, aph(3'')-Ib, aph(6)-Id, blaTEM-1B, catA1, dfrA1, sul1, sul2	streptomycin, kanamycin, ampicillin, chloramphenicol, trimethoprim, sulfisoxazole	pBT1, pBT2, pBT3, pSLT*	BTP1, Gifsy-2*, ST64B*, Gifsy-1*, BTP5	0.1335	No
A58798	FD01875809	ERR3639150	14	5	2010	Africa	Malawi	Queen Elizabeth Central Hospital, Blantyre	Human	Blood	25	Adult	Male	Typhimurium	313	ST313 L2	3	R3, S0, U0	R	R	R	S	S	U	U	U	U	U	U	U	U	U	aadA1, aph(3'')-Ib, aph(6)-Id, blaTEM-1B, catA1, dfrA1, sul1, sul2	streptomycin, kanamycin, ampicillin, chloramphenicol, trimethoprim, sulfisoxazole	pBT1, pBT3, pSLT*	BTP1, Gifsy-2*, ST64B*, Gifsy-1*, BTP5	0.1272	No
A58900	FD01875810	ERR3639151	27	5	2010	Africa	Malawi	Queen Elizabeth Central Hospital, Blantyre	Human	Blood	26	Adult	Female	Typhimurium	313	ST313 L2	0	R0, S3, U0	S	S	S	S	S	U	U	U	U	U	U	U	U	U	None Detected	Sensitive	pBT3	BTP1, Gifsy-2*?, ST64B*?, Gifsy-1*, BTP5*	0.136	Yes
A46514	FD01875813	ERR3639154	28	4	2007	Africa	Malawi	Queen Elizabeth Central Hospital, Blantyre	Human	Blood	28	Adult	Male	Typhimurium	313	ST313 L2	3	R3, S0, U0	R	R	R	S	S	U	U	U	U	U	U	U	U	U	aadA1, aph(3'')-Ib, aph(6)-Id, blaTEM-1B, catA1, dfrA1, sul1, sul2	streptomycin, kanamycin, ampicillin, chloramphenicol, trimethoprim, sulfisoxazole	pBT1, pBT2*, pBT3, pSLT*	BTP1*, Gifsy-2*, ST64B*, Gifsy-1*	0.1346	No
1018978	FD01875814	ERR3639155	29	7	2011	Africa	Malawi	Queen Elizabeth Central Hospital, Blantyre	Human	Blood	51	Adult	Male	Typhimurium	313	ST313 L2	3	R3, S0, U0	R	R	R	S	S	U	U	U	U	U	U	U	U	U	aadA1, aph(3'')-Ib, aph(6)-Id, blaTEM-1B, catA1, dfrA1, sul1, sul2	streptomycin, kanamycin, ampicillin, chloramphenicol, trimethoprim, sulfisoxazole	pBT3, pSLT*	BTP1, Gifsy-2*, ST64B*, Gifsy-1*, BTP5	0.1335	No
1028115	FD01875815	ERR3639156	3	2	2012	Africa	Malawi	Queen Elizabeth Central Hospital, Blantyre	Human	Blood	28	Adult	Female	Typhimurium	313	ST313 L2	3	R3, S0, U0	R	R	R	S	S	U	U	U	U	U	U	U	U	U	aadA1, aph(3'')-Ib, aph(6)-Id, blaTEM-1B, catA1, dfrA1, sul1, sul2	streptomycin, kanamycin, ampicillin, chloramphenicol, trimethoprim, sulfisoxazole	pBT1, pBT2, pBT3, pSLT*	BTP1, Gifsy-2*, ST64B*, Gifsy-1*, BTP5*	0.134	No
D55771	FD01875816	ERR3639157	9	5	2010	Africa	Malawi	Queen Elizabeth Central Hospital, Blantyre	Human	Blood	Unknown	Unknown	Female	Typhimurium	313	ST313 L2	3	R3, S0, U0	R	R	R	S	S	U	U	U	U	U	U	U	U	U	aadA1, aph(3'')-Ib, aph(6)-Id, blaTEM-1B, catA1, dfrA1, sul1, sul2	streptomycin, kanamycin, ampicillin, chloramphenicol, trimethoprim, sulfisoxazole	pBT1*, pBT2, pBT3, pSLT	BTP1, Gifsy-2*, ST64B*, Gifsy-1*, BTP5*	0.1335	No
D1619	FD01875817	ERR3639158	20	5	1999	Africa	Malawi	Queen Elizabeth Central Hospital, Blantyre	Human	Blood	1	Child	Unknown	Typhimurium	313	ST313 L1	4	R3, S0, U0	R	R	R	S	S	U	R	U	U	U	U	U	U	U	blaTEM-1B, catA1, dfrA5, strA, sul1, tet(B)	ampicillin, chloramphenicol, trimethoprim, streptomycin, sulfisoxazole, tetracycline	pSLT*, pAnkS*	BTP1*, Gifsy-2*, ST64B*, Gifsy-1*, BTP5*	0.129	No
A58669	FD01875818	ERR3639159	30	4	2010	Africa	Malawi	Queen Elizabeth Central Hospital, Blantyre	Human	Blood	37	Adult	Male	Typhimurium	313	ST313 L2	3	R3, S0, U0	R	R	R	S	S	U	U	U	U	U	U	U	U	U	aadA1, aph(3'')-Ib, aph(6)-Id, blaTEM-1B, catA1, dfrA1, sul1, sul2	streptomycin, kanamycin, ampicillin, chloramphenicol, trimethoprim, sulfisoxazole	pBT3, pSLT*	BTP1, Gifsy-2*, ST64B*, Gifsy-1*, BTP5	0.1335	No
A47861	FD01875819	ERR3639160	21	8	2007	Africa	Malawi	Queen Elizabeth Central Hospital, Blantyre	Human	Blood	41	Adult	Female	Typhimurium	313	ST313 L2	3	R3, S0, U0	R	R	R	S	S	U	U	U	U	U	U	U	U	U	aadA1, aph(3'')-Ib, aph(6)-Id, blaTEM-1B, catA1, dfrA1, sul1, sul2	streptomycin, kanamycin, ampicillin, chloramphenicol, trimethoprim, sulfisoxazole	pBT1*, pBT2, pSLT*	BTP1, Gifsy-2*, ST64B*, Gifsy-1*, BTP5*	0.1385	No
A48992	FD01875820	ERR3639161	12	11	2007	Africa	Malawi	Queen Elizabeth Central Hospital, Blantyre	Human	Blood	21	Adult	Male	Typhimurium	313	ST313 L2	3	R3, S0, U0	R	R	R	S	S	U	U	U	U	U	U	U	U	U	aadA1, aph(3'')-Ib, aph(6)-Id, blaTEM-1B, catA1, dfrA1, sul1, sul2	streptomycin, kanamycin, ampicillin, chloramphenicol, trimethoprim, sulfisoxazole	pBT3, pSLT*	BTP1, Gifsy-2*, ST64B*, Gifsy-1*, BTP5*	0.1335	No
A46504	FD01875821	ERR3639162	26	4	2007	Africa	Malawi	Queen Elizabeth Central Hospital, Blantyre	Human	Blood	36	Adult	Male	Typhimurium	313	ST313 L2	3	R3, S0, U0	R	R	R	S	S	U	U	U	U	U	U	U	U	U	aadA1, aph(3'')-Ib, aph(6)-Id, blaTEM-1B, catA1, dfrA1, sul1, sul2	streptomycin, kanamycin, ampicillin, chloramphenicol, trimethoprim, sulfisoxazole	pBT1*, pBT2, pBT3, pSLT	BTP1, Gifsy-2*, ST64B*, Gifsy-1*, BTP5*	0.1335	No
1017481	FD01875822	ERR3639163	27	6	2011	Africa	Malawi	Queen Elizabeth Central Hospital, Blantyre	Human	Blood	24	Adult	Male	Typhimurium	19	ST19 Lineages	0	R0, S3, U0	S	S	S	S	S	U	U	U	U	U	U	U	U	U	None Detected	Sensitive	pSLT*	None Detected	0.0913	No
1029242	FD01875823	ERR3639164	14	2	2012	Africa	Malawi	Queen Elizabeth Central Hospital, Blantyre	Human	Blood	3	Child	Female	Typhimurium	313	ST313 L2	2	R2, S1, U0	S	R	R	S	S	U	U	U	U	U	U	U	U	U	aadA1, aph(3'')-Ib, aph(6)-Id, blaTEM-1B, catA1, dfrA1, sul1, sul2	streptomycin, kanamycin, ampicillin, chloramphenicol, trimethoprim, sulfisoxazole	pBT3, pSLT*	BTP1, Gifsy-2*, ST64B*, Gifsy-1*, BTP5*	0.1335	Yes
D56455	FD01875824	ERR3639165	2	8	2010	Africa	Malawi	Queen Elizabeth Central Hospital, Blantyre	Human	Blood	1	Child	Male	Typhimurium	313	ST313 L2	3	R3, S0, U0	R	R	R	S	S	U	U	U	U	U	U	U	U	U	aadA1, aph(3'')-Ib, aph(6)-Id, blaTEM-1B, catA1, dfrA1, sul1, sul2	streptomycin, kanamycin, ampicillin, chloramphenicol, trimethoprim, sulfisoxazole	pBT1, pBT2, pBT3, pSLT*	BTP1, Gifsy-2*, ST64B*, Gifsy-1*, BTP5	0.1335	No
9483	FD01875825	ERR3639204	19	5	1998	Africa	Malawi	Queen Elizabeth Central Hospital, Blantyre	Human	Blood	Unknown	Unknown	Unknown	Typhimurium	313	ST313 L1	3	R2, S1, U0	S	R	R	S	S	U	R	U	U	U	U	U	U	U	aadA1, ant(2'')-Ia, blaOXA-1, blaTEM-1B, dfrA23, sul1, tet(B)	streptomycin, gentamicin, kanamycin, ampicillin, trimethoprim, sulfisoxazole, tetracycline	pSLT*, pAnkS*	BTP1*, Gifsy-2*, ST64B*, Gifsy-1*, BTP5*	0.1286	Yes
D44976	FD01875827	ERR3639206	4	1	2008	Africa	Malawi	Queen Elizabeth Central Hospital, Blantyre	Human	Blood	0	Child	Female	Typhimurium	313	ST313 L2	3	R3, S0, U0	R	R	R	S	S	U	U	U	U	U	U	U	U	U	aadA1, aph(3'')-Ib, aph(6)-Id, blaTEM-1B, catA1, dfrA1, sul1, sul2	streptomycin, kanamycin, ampicillin, chloramphenicol, trimethoprim, sulfisoxazole	pBT1, pBT2, pBT3, pSLT*	BTP1, Gifsy-2*, ST64B*, Gifsy-1*, BTP5*	0.1335	No
A48916	FD01875828	ERR3639207	5	11	2007	Africa	Malawi	Queen Elizabeth Central Hospital, Blantyre	Human	Blood	42	Adult	Male	Typhimurium	313	ST313 L2	3	R3, S0, U0	R	R	R	S	S	U	U	U	U	U	U	U	U	U	aadA1, aph(3'')-Ib, aph(6)-Id, blaTEM-1B, catA1, dfrA1, sul1, sul2	streptomycin, kanamycin, ampicillin, chloramphenicol, trimethoprim, sulfisoxazole	pBT1, pBT2, pBT3, pSLT*	BTP1, Gifsy-2*, ST64B*, Gifsy-1*, BTP5	0.1335	No
D42017	FD01875829	ERR3639208	20	4	2007	Africa	Malawi	Queen Elizabeth Central Hospital, Blantyre	Human	Blood	3	Child	Male	Typhimurium	313	ST313 L2	4	R3, S0, U0	R	R	R	R	S	U	U	U	U	U	U	U	U	U	aadA1, aph(3'')-Ib, aph(6)-Id, blaTEM-1B, catA1, dfrA1, sul1, sul2	streptomycin, kanamycin, ampicillin, chloramphenicol, trimethoprim, sulfisoxazole	pBT3, pSLT*	BTP1, Gifsy-2*, ST64B*, Gifsy-1*, BTP5*	0.1168	No
O0717_027	FD01876464	ERR3639597	Unknown	Unknown	2004	Africa	Central African Republic	Unknown	Human	Blood	Unknown	Unknown	Unknown	Typhimurium	313	ST313 L2	6	R2, S1, U0	R	R	S	S	S	S	S	S	R	S	S	R	R	R	aadA1, aph(3'')-Ib, aph(6)-Id, blaTEM-1B, dfrA1, sul1, sul2, tet(A)	streptomycin, kanamycin, ampicillin, trimethoprim, sulfisoxazole, tetracycline	pBT3, pSLT*	BTP1, Gifsy-2*, ST64B*, Gifsy-1*, BTP5*	0.1385	Yes
P0503117	FD01876466	ERR3639599	Unknown	Unknown	2005	Africa	Central African Republic	Unknown	Human	CSF	Unknown	Unknown	Unknown	Typhimurium	313	ST313 L2	6	R2, S1, U0	R	R	S	S	S	S	R	S	R	S	S	S	R	R	aadA1, aph(3'')-Ib, aph(6)-Id, blaTEM-1B, catA1, dfrA1, sul1, sul2, tet(B)	streptomycin, kanamycin, ampicillin, chloramphenicol, trimethoprim, sulfisoxazole, tetracycline	pBT2, pBT3, pSLT*	BTP1, Gifsy-2*, ST64B*, Gifsy-1*, BTP5*	0.1405	Yes
W0907057	FD01876495	ERR3639610	Unknown	Unknown	2012	Africa	Central African Republic	Unknown	Human	Blood	Unknown	Unknown	Unknown	Typhimurium	313	ST313 L2	5	R2, S1, U0	R	R	S	S	S	S	S	S	R	S	S	S	R	R	aadA1, aph(3'')-Ib, aph(6)-Id, blaTEM-1B, catA1, dfrA1, sul1, sul2	streptomycin, kanamycin, ampicillin, chloramphenicol, trimethoprim, sulfisoxazole	pBT2, pBT3, pSLT*	BTP1*, Gifsy-2*, ST64B*, Gifsy-1*, BTP5*	0.1385	Yes
TM_85_1169	FD01876496	ERR3639611	Unknown	Unknown	1985	Africa	Central African Republic	Unknown	Human	Blood	Unknown	Unknown	Unknown	Typhimurium	19	ST19 Lineages	0	R0, S3, U0	S	S	S	S	S	S	S	S	S	S	S	S	S	S	None Detected	Sensitive	pBT3*?, pSLT*	Gifsy-2*	0.1108	Yes
CAAEIQ	FR10241925	SRR12152315	27	4	2018	Africa	Malawi	Queen Elizabeth Central Hospital, Blantyre	Human	Blood	11	Child	Female	Typhimurium	313	ST313 L2	4	R3, S0, U0	R	R	R	S	S	U	U	R	U	U	U	U	U	U	aadA1, aph(3'')-Ib, aph(6)-Id, blaTEM-1B, catA1, dfrA1, sul1, sul2	streptomycin, kanamycin, ampicillin, chloramphenicol, trimethoprim, sulfisoxazole	pBT2, pBT3, pSLT*	BTP1, Gifsy-2*, ST64B*, Gifsy-1*, BTP5*	0.1385	Yes
CAA54T	FR10241926	SRR12152336	15	6	2017	Africa	Malawi	Queen Elizabeth Central Hospital, Blantyre	Human	Blood	6	Child	Male	Typhimurium	313	ST313 L2	3	R2, S1, U0	S	R	R	S	S	U	U	R	U	U	U	U	U	U	aadA1, aph(3'')-Ib, aph(6)-Id, blaTEM-1B, catA1, dfrA1, sul1, sul2	streptomycin, kanamycin, ampicillin, chloramphenicol, trimethoprim, sulfisoxazole	pBT2, pBT3, pSLT*	BTP1*, Gifsy-2*, Gifsy-1*, BTP5	0.1335	No
BHAB36	FR10241927	SRR12152373	25	2	2015	Africa	Malawi	Queen Elizabeth Central Hospital, Blantyre	Human	Blood	51	Adult	Male	Typhimurium	313	ST313 L2	2	R1, S2, U0	S	R	S	S	S	U	U	R	U	U	U	U	U	U	aadA1, aph(3'')-Ib, aph(6)-Id, blaTEM-1B, catA1, dfrA1, sul1, sul2	streptomycin, kanamycin, ampicillin, chloramphenicol, trimethoprim, sulfisoxazole	pBT2, pBT3, pSLT*	BTP1, Gifsy-2*, ST64B*, Gifsy-1*, BTP5*	0.1342	No
CAAFQY	FR10241928	SRR12152314	21	4	2018	Africa	Malawi	Queen Elizabeth Central Hospital, Blantyre	Human	Blood	1	Child	Female	Typhimurium	313	ST313 L2	3	R2, S1, U0	S	R	R	S	S	U	U	R	U	U	U	U	U	U	aadA1, aph(3'')-Ib, aph(6)-Id, blaTEM-1B, catA1, dfrA1, sul1	streptomycin, kanamycin, ampicillin, chloramphenicol, trimethoprim, sulfisoxazole	pBT2?, pBT3, pSLT	BTP1, Gifsy-2*, ST64B*, Gifsy-1*, BTP5	0.1335	No
CAAEWL	FR10241930	SRR12152313	11	5	2018	Africa	Malawi	Queen Elizabeth Central Hospital, Blantyre	Human	Blood	1	Child	Male	Typhimurium	313	ST313 L2	2	R1, S2, U0	S	R	S	S	S	U	U	R	U	U	U	U	U	U	blaTEM-1B	ampicillin	pBT2*?, pBT3, pSLT*	BTP1?, Gifsy-2*, ST64B*, Gifsy-1*, BTP5*?	0.115	No
BHALPU	FR10241932	SRR12152335	21	4	2017	Africa	Malawi	Queen Elizabeth Central Hospital, Blantyre	Human	Blood	23	Adult	Male	Typhimurium	313	ST313 L2	4	R3, S0, U0	R	R	R	S	S	U	U	R	U	U	U	U	U	U	aadA1, aph(3'')-Ib, aph(6)-Id, blaTEM-1B, catA1, dfrA1, sul1, sul2	streptomycin, kanamycin, ampicillin, chloramphenicol, trimethoprim, sulfisoxazole	pBT2, pBT3, pSLT*	BTP1*, Gifsy-2*?, ST64B*, Gifsy-1*, BTP5*	0.1335	No
BHAT8X	FR10241933	SRR12152312	10	4	2018	Africa	Malawi	Queen Elizabeth Central Hospital, Blantyre	Human	Blood	23	Adult	Female	Typhimurium	313	ST313 L2	3	R2, S1, U0	S	R	R	S	S	U	U	R	U	U	U	U	U	U	aadA1, aph(3'')-Ib, aph(6)-Id, blaTEM-1B, catA1, dfrA1, sul1, sul2	streptomycin, kanamycin, ampicillin, chloramphenicol, trimethoprim, sulfisoxazole	pBT2, pBT3, pSLT*	BTP1, Gifsy-2*, ST64B*, Gifsy-1*, BTP5?	0.1334	No
CAADRV	FR10241936	SRR12152311	16	3	2018	Africa	Malawi	Queen Elizabeth Central Hospital, Blantyre	Human	Blood	1	Child	Male	Typhimurium	313	ST313 L3	1	R0, S3, U0	S	S	S	S	S	U	U	R	U	U	U	U	U	U	None Detected	Sensitive	pBT2?, pBT3, pSLT	BTP1* (similar to UK strains), Gifsy-2*, ST64B*, Gifsy-1*, RE-2010	0.1825	No
BKQU3R	FR10241937	SRR12152360	12	9	2016	Africa	Malawi	Queen Elizabeth Central Hospital, Blantyre	Human	Blood	2	Child	Female	Typhimurium	3257	ST313 L2	4	R3, S0, U0	R	R	R	S	S	U	U	R	U	U	U	U	U	U	aph(3'')-Ib, aph(6)-Id, blaTEM-1B	streptomycin, kanamycin, ampicillin	pBT2, pBT3, pSLT*	BTP1, Gifsy-2*, ST64B*, Gifsy-1*, BTP5*	0.1385	Yes
BKQTCL	FR10241938	SRR12152359	15	9	2016	Africa	Malawi	Queen Elizabeth Central Hospital, Blantyre	Human	Blood	4	Child	Male	Typhimurium	313	ST313 L2	4	R3, S0, U0	R	R	R	S	S	U	U	R	U	U	U	U	U	U	None Detected	Sensitive	pBT2, pBT3, pSLT*	BTP1, Gifsy-2*, ST64B*, Gifsy-1*, BTP5*	0.1385	No
BVT16X	FR10241945	SRR12152372	11	9	2015	Africa	Malawi	Queen Elizabeth Central Hospital, Blantyre	Human	Blood	4	Child	Female	Typhimurium	313	ST313 L2	4	R3, S0, U0	R	R	R	S	S	U	U	R	U	U	U	U	U	U	aadA1, blaTEM-1B, catA1, dfrA1	streptomycin, ampicillin, chloramphenicol, trimethoprim	pBT2*?, pBT3, pSLT*	BTP1, Gifsy-2*, ST64B*, Gifsy-1*, BTP5*	0.1335	No
BKQZM9	FR10241947	SRR12152334	19	1	2017	Africa	Malawi	Queen Elizabeth Central Hospital, Blantyre	Human	Blood	3	Child	Female	Typhimurium	313	ST313 L3	1	R0, S3, U0	S	S	S	S	S	U	U	R	U	U	U	U	U	U	None Detected	Sensitive	pBT2, pBT3, pSLT*	BTP1* (similar to UK strains), Gifsy-2*, ST64B*, Gifsy-1*, RE-2010	0.1877	Yes
BHAMYS/(US)	FR10241949	SRR12152333	12	6	2017	Africa	Malawi	Queen Elizabeth Central Hospital, Blantyre	Human	Blood	59	Adult	Male	Typhimurium	3257	ST313 L2	4	R3, S0, U0	R	R	R	S	S	U	U	R	U	U	U	U	U	U	aadA1, aph(3'')-Ib, aph(6)-Id, blaTEM-1B, catA1, dfrA1, sul1	streptomycin, kanamycin, ampicillin, chloramphenicol, trimethoprim, sulfisoxazole	pBT2, pBT3, pSLT*	BTP1, Gifsy-2*, ST64B*, Gifsy-1*, BTP5*	0.1347	No
BKQPPG	FR10241955	SRR12152358	28	2	2016	Africa	Malawi	Queen Elizabeth Central Hospital, Blantyre	Human	Blood	1	Child	Male	Typhimurium	313	ST313 L2	3	R2, S1, U0	S	R	R	S	S	U	U	R	U	U	U	U	U	U	aadA1, aph(3'')-Ib, aph(6)-Id, blaTEM-1B, dfrA1, sul2	streptomycin, kanamycin, ampicillin, trimethoprim, sulfisoxazole	pBT2, pBT3, pSLT*	BTP1*, Gifsy-2*, ST64B*, Gifsy-1*, BTP5*	0.1213	Yes
BKRDGW	FR10241958	SRR12152332	13	3	2017	Africa	Malawi	Queen Elizabeth Central Hospital, Blantyre	Human	Blood	0	Child	Male	Typhimurium	313	ST313 L2	4	R3, S0, U0	R	R	R	S	S	U	U	R	U	U	U	U	U	U	aadA1, aph(3'')-Ib, aph(6)-Id, blaTEM-1B, catA1, dfrA1, sul1, sul2	streptomycin, kanamycin, ampicillin, chloramphenicol, trimethoprim, sulfisoxazole	pBT2, pBT3, pSLT*	Gifsy-2*, ST64B*, Gifsy-1*, BTP5*	0.1447	Yes
BHALTD	FR10241960	SRR12152331	18	2	2017	Africa	Malawi	Queen Elizabeth Central Hospital, Blantyre	Human	Blood	69	Adult	Female	Typhimurium	313	ST313 L2	4	R3, S0, U0	R	R	R	S	S	U	U	R	U	U	U	U	U	U	aadA1, blaTEM-1B, catA1, dfrA1, sul1	streptomycin, ampicillin, chloramphenicol, trimethoprim, sulfisoxazole	pBT2?, pBT3, pSLT	Gifsy-2*, ST64B*, Gifsy-1*, BTP5*	0.131	No
BKQVRP	FR10241961	SRR12152357	2	11	2016	Africa	Malawi	Queen Elizabeth Central Hospital, Blantyre	Human	Blood	14	Child	Male	Typhimurium	313	ST313 L2	3	R2, S1, U0	S	R	R	S	S	U	U	R	U	U	U	U	U	U	None Detected	Sensitive	pBT2?, pBT3, pSLT	BTP1, Gifsy-2*, ST64B*, Gifsy-1*, BTP5	0.1548	No
BKQ902	FR10241962	SRR12152291	Unknown	Unknown	Unknown	Africa	Malawi	Queen Elizabeth Central Hospital, Blantyre	Human	Blood	Unknown	Unknown	Unknown	Typhimurium	3257	ST313 L2	0	R0, S0, U3	U	U	U	U	U	U	U	U	U	U	U	U	U	U	aadA1, aph(3'')-Ib, aph(6)-Id, blaTEM-1B, catA1, dfrA1, sul1	streptomycin, kanamycin, ampicillin, chloramphenicol, trimethoprim, sulfisoxazole	pBT2, pBT3, pSLT*	BTP1, Gifsy-2*, ST64B*, Gifsy-1*, BTP5*	0.139	No
CAA21L	FR10241963	SRR12152330	18	3	2017	Africa	Malawi	Queen Elizabeth Central Hospital, Blantyre	Human	Blood	9	Child	Female	Typhimurium	313	ST313 L2	2	R1, S2, U0	S	S	R	S	S	U	U	R	U	U	U	U	U	U	aadA1, aph(3'')-Ib, aph(6)-Id, dfrA1, sul1, sul2	streptomycin, kanamycin, trimethoprim, sulfisoxazole	pBT1, pBT2, pBT3, pSLT*	Gifsy-2*, ST64B*?, Gifsy-1*, BTP5*	0.1333	No
BHAEMR	FR10241964	SRR12152356	14	5	2016	Africa	Malawi	Queen Elizabeth Central Hospital, Blantyre	Human	Blood	29	Adult	Female	Typhimurium	313	ST313 L2	4	R3, S0, U0	R	R	R	S	S	U	U	R	U	U	U	U	U	U	aadA1, aph(3'')-Ib, aph(6)-Id, blaTEM-1B, catA1, dfrA1, sul1, sul2	streptomycin, kanamycin, ampicillin, chloramphenicol, trimethoprim, sulfisoxazole	pBT2, pBT3, pSLT*	BTP1, Gifsy-2*, ST64B*, Gifsy-1*, BTP5*	0.1335	No
CAA8BY	FR10241965	SRR12152329	15	10	2017	Africa	Malawi	Queen Elizabeth Central Hospital, Blantyre	Human	Blood	0	Child	Female	Typhimurium	313	ST313 L3	1	R0, S3, U0	S	S	S	S	S	U	U	R	U	U	U	U	U	U	None Detected	Sensitive	pBT2, pBT3, pSLT*	BTP1* (similar to UK strains), Gifsy-2*, ST64B*, Gifsy-1*, RE-2010	0.189	Yes
BHATZY	FR10241967	SRR12152310	15	6	2018	Africa	Malawi	Queen Elizabeth Central Hospital, Blantyre	Human	Blood	49	Adult	Male	Typhimurium	313	ST313 L2	4	R3, S0, U0	R	R	R	S	S	U	U	R	U	U	U	U	U	U	aadA1, aph(3'')-Ib, aph(6)-Id, blaTEM-1B, catA1, dfrA1, sul1, sul2	streptomycin, kanamycin, ampicillin, chloramphenicol, trimethoprim, sulfisoxazole	pBT2, pBT3, pSLT*	BTP1, Gifsy-2*, ST64B*, Gifsy-1*, BTP5	0.1335	No
BHAJL1	FR10241971	SRR12152327	15	2	2017	Africa	Malawi	Queen Elizabeth Central Hospital, Blantyre	Human	Blood	19	Adult	Male	Typhimurium	313	ST313 L2	4	R3, S0, U0	R	R	R	S	S	U	U	R	U	U	U	U	U	U	aadA1, aph(3'')-Ib, aph(6)-Id, blaTEM-1B, catA1, dfrA1, sul1	streptomycin, kanamycin, ampicillin, chloramphenicol, trimethoprim, sulfisoxazole	pBT2, pBT3, pSLT*	BTP1* (similar to UK strains), Gifsy-2*, ST64B*?, Gifsy-1*, BTP5*	0.1256	No
BHAM2Y	FR10241973	SRR12152326	3	2	2017	Africa	Malawi	Queen Elizabeth Central Hospital, Blantyre	Human	Blood	35	Adult	Female	Typhimurium	313	ST313 L2	2	R1, S2, U0	S	S	R	S	S	U	U	R	U	U	U	U	U	U	aadA1, aph(3'')-Ib, aph(6)-Id, dfrA1, sul2	streptomycin, kanamycin, trimethoprim, sulfisoxazole	pBT1, pBT2, pBT3, pSLT*	Gifsy-2*, ST64B*, Gifsy-1*, BTP5*	0.1335	No
CAA4Q7	FR10241975	SRR12152325	17	5	2017	Africa	Malawi	Queen Elizabeth Central Hospital, Blantyre	Human	Blood	9	Child	Male	Typhimurium	313	ST313 L2	3	R2, S1, U0	S	R	R	S	S	U	U	R	U	U	U	U	U	U	aadA1, aph(3'')-Ib, aph(6)-Id, blaTEM-1B, dfrA1, sul1, sul2	streptomycin, kanamycin, ampicillin, trimethoprim, sulfisoxazole	pBT1, pBT2, pBT3, pSLT*	BTP1, Gifsy-2*, ST64B*, Gifsy-1*, BTP5*	0.135	No
BVI167	FR10241976	SRR12152355	16	1	2016	Africa	Malawi	Queen Elizabeth Central Hospital, Blantyre	Human	Blood	10	Child	Female	Typhimurium	313	ST313 L2	4	R2, S1, U0	S	R	R	R	S	U	U	R	U	U	U	U	U	U	aadA1, aph(3'')-Ib, aph(6)-Id, blaTEM-1B, dfrA1, sul2	streptomycin, kanamycin, ampicillin, trimethoprim, sulfisoxazole	pBT2*?, pBT3, pSLT*	BTP1, Gifsy-2*, ST64B*, Gifsy-1*, BTP5	0.1335	No
CAAAW4	FR10241978	SRR12152309	4	1	2018	Africa	Malawi	Queen Elizabeth Central Hospital, Blantyre	Human	Blood	0	Child	Male	Typhimurium	313	ST313 L3	1	R0, S3, U0	S	S	S	S	S	U	U	R	U	U	U	U	U	U	None Detected	Sensitive	pBT2, pBT3, pSLT*	BTP1* (similar to UK strains), Gifsy-2*, ST64B*, Gifsy-1*, RE-2010	0.1861	No
CAAE9J	FR10241979	SRR12152308	20	3	2018	Africa	Malawi	Queen Elizabeth Central Hospital, Blantyre	Human	Blood	6	Child	Male	Typhimurium	313	ST313 L2	4	R3, S0, U0	R	R	R	S	S	U	U	R	U	U	U	U	U	U	aadA1, aph(3'')-Ib, aph(6)-Id, blaTEM-1B, catA1, dfrA1, sul1, sul2	streptomycin, kanamycin, ampicillin, chloramphenicol, trimethoprim, sulfisoxazole	pBT2, pBT3, pSLT*	BTP1*, Gifsy-2*, ST64B*, Gifsy-1*, BTP5*	0.1385	No
BHAKIT	FR10241981	SRR12152324	3	3	2017	Africa	Malawi	Queen Elizabeth Central Hospital, Blantyre	Human	Blood	30	Adult	Male	Typhimurium	313	ST313 L2	4	R3, S0, U0	R	R	R	S	S	U	U	R	U	U	U	U	U	U	aadA1, aph(3'')-Ib, aph(6)-Id, blaTEM-1B, catA1, dfrA1, sul1, sul2	streptomycin, kanamycin, ampicillin, chloramphenicol, trimethoprim, sulfisoxazole	pBT2?, pBT3, pSLT	BTP1, Gifsy-2*, ST64B*, Gifsy-1*, BTP5*?	0.1313	No
CAAFHF	FR10241982	SRR12152307	11	4	2018	Africa	Malawi	Queen Elizabeth Central Hospital, Blantyre	Human	Blood	2	Child	Male	Typhimurium	3257	ST313 L2	4	R3, S0, U0	R	R	R	S	S	U	U	R	U	U	U	U	U	U	aadA1, blaTEM-1B, catA1, dfrA1, sul1	streptomycin, ampicillin, chloramphenicol, trimethoprim, sulfisoxazole	pBT2*, pBT3, pSLT	BTP1*, Gifsy-2*, ST64B*, Gifsy-1*, BTP5*	0.1341	No
CAA9QN	FR10241983	SRR12152323	17	11	2017	Africa	Malawi	Queen Elizabeth Central Hospital, Blantyre	Human	Blood	5	Child	Male	Typhimurium	313	ST313 L2	2	R1, S2, U0	S	R	S	S	S	U	U	R	U	U	U	U	U	U	aph(3'')-Ib, aph(6)-Id, blaTEM-1B	streptomycin, kanamycin, ampicillin	pBT1*, pBT2, pBT3, pSLT	BTP1*, Gifsy-2*, ST64B*, Gifsy-1*, BTP5	0.1335	No
BVI17Y	FR10241984	SRR12152354	22	2	2016	Africa	Malawi	Queen Elizabeth Central Hospital, Blantyre	Human	Blood	2	Child	Female	Typhimurium	313	ST313 L2	4	R3, S0, U0	R	R	R	S	S	U	U	R	U	U	U	U	U	U	aadA1, aph(6)-Id, blaTEM-1B, dfrA1, strA, sul1	streptomycin, kanamycin, ampicillin, trimethoprim, sulfisoxazole	pBT2*, pBT3, pSLT	BTP1, Gifsy-2*, ST64B*, Gifsy-1*, BTP5*	0.1347	No
BVI1A7	FR10241985	SRR12152353	26	4	2016	Africa	Malawi	Queen Elizabeth Central Hospital, Blantyre	Human	Blood	9	Child	Male	Typhimurium	313	ST313 L2	4	R3, S0, U0	R	R	R	S	S	U	U	R	U	U	U	U	U	U	catA1	chloramphenicol	pBT2, pBT3, pSLT*	BTP1, Gifsy-2*?, ST64B*, Gifsy-1*, BTP5*	0.1359	No
BVI1B4	FR10241987	SRR12152352	24	5	2016	Africa	Malawi	Queen Elizabeth Central Hospital, Blantyre	Human	Blood	3	Child	Male	Typhimurium	302	ST19 Lineages	1	R0, S3, U0	S	S	S	S	S	U	U	R	U	U	U	U	U	U	None Detected	Sensitive	pBT2, pBT3, pSLT*	Gifsy-2*, ST64B*, Gifsy-1*	0.1397	No
BHAMYY	FR10241988	SRR12152322	26	6	2017	Africa	Malawi	Queen Elizabeth Central Hospital, Blantyre	Human	Blood	33	Adult	Male	Typhimurium	313	ST313 L2	3	R2, S1, U0	S	R	R	S	S	U	U	R	U	U	U	U	U	U	aadA1, aph(3'')-Ib, aph(6)-Id, blaTEM-1B, dfrA1	streptomycin, kanamycin, ampicillin, trimethoprim	pBT2, pBT3	BTP1, Gifsy-2*, ST64B*, Gifsy-1*, BTP5*	0.1411	No
BHAEEX	FR10241989	SRR12152351	28	2	2016	Africa	Malawi	Queen Elizabeth Central Hospital, Blantyre	Human	Blood	Unknown	Unknown	Female	Typhimurium	3257	ST313 L2	4	R3, S0, U0	R	R	R	S	S	U	U	R	U	U	U	U	U	U	aadA1, aph(3'')-Ib, aph(6)-Id, blaTEM-1B, catA1, dfrA1, sul1, sul2	streptomycin, kanamycin, ampicillin, chloramphenicol, trimethoprim, sulfisoxazole	pBT2*, pBT3, pSLT	BTP1, Gifsy-2*, ST64B*, Gifsy-1*, BTP5*	0.134	No
BKQHDC	FR10241991	SRR12152361	15	3	2015	Africa	Malawi	Queen Elizabeth Central Hospital, Blantyre	Human	Blood	10	Child	Male	Typhimurium	313	ST313 L2	3	R2, S1, U0	S	R	R	S	S	U	U	R	U	U	U	U	U	U	aadA1, aph(3'')-Ib, aph(6)-Id, blaTEM-1B, catA1, dfrA1, sul1	streptomycin, kanamycin, ampicillin, chloramphenicol, trimethoprim, sulfisoxazole	pBT2*?, pBT3, pSLT*	BTP1, Gifsy-2*, ST64B*, Gifsy-1*, BTP5	0.1335	No
BHAML5	FR10241995	SRR12152321	29	4	2017	Africa	Malawi	Queen Elizabeth Central Hospital, Blantyre	Human	Blood	2	Child	Female	Typhimurium	313	ST313 L2	4	R3, S0, U0	R	R	R	S	S	U	U	R	U	U	U	U	U	U	aadA1, aph(3'')-Ib, aph(6)-Id, blaTEM-1B, catA1, dfrA1, sul1, sul2	streptomycin, kanamycin, ampicillin, chloramphenicol, trimethoprim, sulfisoxazole	pBT2?, pBT3, pSLT	BTP1, Gifsy-2*, ST64B*, Gifsy-1*, BTP5*	0.1385	No
CAADZP	FR10241997	SRR12152305	27	3	2018	Africa	Malawi	Queen Elizabeth Central Hospital, Blantyre	Human	Blood	3	Child	Male	Typhimurium	313	ST313 L2	4	R3, S0, U0	R	R	R	S	S	U	U	R	U	U	U	U	U	U	aadA1, aph(3'')-Ib, aph(6)-Id, blaTEM-1B, catA1, dfrA1, sul1, sul2	streptomycin, kanamycin, ampicillin, chloramphenicol, trimethoprim, sulfisoxazole	pBT2?, pBT3, pSLT	BTP1, Gifsy-2*, ST64B*, Gifsy-1*, BTP5*	0.1335	No
CAA1NT	FR10241999	SRR12152320	6	3	2017	Africa	Malawi	Queen Elizabeth Central Hospital, Blantyre	Human	Blood	3	Child	Female	Typhimurium	313	ST313 L2	3	R2, S1, U0	S	R	R	S	S	U	U	R	U	U	U	U	U	U	blaTEM-1B	ampicillin	pBT2?, pBT3, pSLT	BTP1, Gifsy-2*, ST64B*, Gifsy-1*, BTP5	0.1399	No
CAAEY7	FR10242002	SRR12152304	15	5	2018	Africa	Malawi	Queen Elizabeth Central Hospital, Blantyre	Human	Blood	1	Child	Female	Typhimurium	313	ST313 L3	1	R0, S3, U0	S	S	S	S	S	U	U	R	U	U	U	U	U	U	None Detected	Sensitive	pBT2, pBT3, pSLT*	BTP1* (similar to UK strains), Gifsy-2*, ST64B*, Gifsy-1*, RE-2010	0.1865	No
BKQIHV	FR10242003	SRR12152350	21	4	2015	Africa	Malawi	Queen Elizabeth Central Hospital, Blantyre	Human	Blood	1	Child	Female	Typhimurium	313	ST313 L2	4	R3, S0, U0	R	R	R	S	S	U	U	R	U	U	U	U	U	U	aadA1, aph(3'')-Ib, aph(6)-Id, blaTEM-1B, catA1, dfrA1, sul1, sul2	streptomycin, kanamycin, ampicillin, chloramphenicol, trimethoprim, sulfisoxazole	pBT2, pBT3, pSLT*	BTP1, Gifsy-2*, ST64B*, Gifsy-1*, BTP5*	0.1435	No
CAA2D4	FR10242004	SRR12152319	11	4	2017	Africa	Malawi	Queen Elizabeth Central Hospital, Blantyre	Human	Blood	3	Child	Female	Typhimurium	313	ST313 L3	1	R0, S3, U0	S	S	S	S	S	U	U	R	U	U	U	U	U	U	None Detected	Sensitive	pBT2?, pBT3, pSLT	BTP1* (similar to UK strains), Gifsy-2*, ST64B*, Gifsy-1*, RE-2010	0.1802	Yes
BHAR1J	FR10242011	SRR12152318	25	8	2017	Africa	Malawi	Queen Elizabeth Central Hospital, Blantyre	Human	Blood	35	Adult	Male	Typhimurium	313	ST313 L2	3	R2, S1, U0	S	R	R	S	S	U	U	R	U	U	U	U	U	U	aadA1, aph(3'')-Ib, aph(6)-Id, blaTEM-1B, catA1, dfrA1, sul1, sul2	streptomycin, kanamycin, ampicillin, chloramphenicol, trimethoprim, sulfisoxazole	pBT2, pBT3, pSLT*	BTP1, Gifsy-2*, ST64B*, Gifsy-1*, BTP5*	0.1335	No
BHAU8B	FR10242013	SRR12152303	25	5	2018	Africa	Malawi	Queen Elizabeth Central Hospital, Blantyre	Human	Blood	49	Adult	Male	Typhimurium	313	ST313 L2	4	R3, S0, U0	R	R	R	S	S	U	U	R	U	U	U	U	U	U	aadA1, aph(3'')-Ib, aph(6)-Id, blaTEM-1B, catA1, dfrA1, sul1	streptomycin, kanamycin, ampicillin, chloramphenicol, trimethoprim, sulfisoxazole	pBT2, pBT3, pSLT*	BTP1, Gifsy-2*, ST64B*, Gifsy-1*, BTP5*	0.1385	No
BHAAJI	FR10242014	SRR12152339	18	2	2015	Africa	Malawi	Queen Elizabeth Central Hospital, Blantyre	Human	Blood	40	Adult	Male	Typhimurium	313	ST313 L2	4	R3, S0, U0	R	R	R	S	S	U	U	R	U	U	U	U	U	U	blaTEM-1B, catA1	ampicillin, chloramphenicol	pBT1*, pBT2, pBT3, pSLT	BTP1, Gifsy-2*, ST64B*, Gifsy-1*, BTP5*	0.1347	No
BHAE2E	FR10242015	SRR12152349	6	2	2016	Africa	Malawi	Queen Elizabeth Central Hospital, Blantyre	Human	Blood	25	Adult	Female	Typhimurium	313	ST313 L2	3	R2, S1, U0	S	R	R	S	S	U	U	R	U	U	U	U	U	U	aadA1, aph(3'')-Ib, aph(6)-Id, blaTEM-1B, catA1, dfrA1, sul1, sul2	streptomycin, kanamycin, ampicillin, chloramphenicol, trimethoprim, sulfisoxazole	pBT2, pBT3, pSLT*	BTP1, Gifsy-2*?, ST64B*, Gifsy-1*, BTP5*	0.1323	No
BHAGI1	FR10242017	SRR12152348	28	9	2016	Africa	Malawi	Queen Elizabeth Central Hospital, Blantyre	Human	Blood	46	Adult	Male	Typhimurium	313	ST313 L3	3	R2, S1, U0	R	R	S	S	S	U	U	R	U	U	U	U	U	U	None Detected	Sensitive	pBT2?, pBT3, pSLT	BTP1* (similar to UK strains), Gifsy-2*, ST64B*, Gifsy-1*, RE-2010	0.1827	Yes
BKQIL4	FR10242018	SRR12152328	1	5	2015	Africa	Malawi	Queen Elizabeth Central Hospital, Blantyre	Human	Blood	2	Child	Male	Typhimurium	313	ST313 L2	1	R0, S3, U0	S	S	S	S	S	U	U	R	U	U	U	U	U	U	None Detected	Sensitive	pBT2?, pBT3, pSLT	BTP1, Gifsy-2*, ST64B*, Gifsy-1*, BTP5	0.1548	No
BKR6BM	FR10242019	SRR12152317	8	2	2015	Africa	Malawi	Queen Elizabeth Central Hospital, Blantyre	Human	Blood	11	Child	Male	Typhimurium	313	ST313 L2	3	R2, S1, U0	S	R	R	S	S	U	U	R	U	U	U	U	U	U	blaTEM-1B, catA1	ampicillin, chloramphenicol	pBT2*?, pBT3, pSLT*	BTP1, Gifsy-2*, ST64B*, Gifsy-1*, BTP5*	0.1385	No
BHATUX	FR10242021	SRR12152302	12	7	2018	Africa	Malawi	Queen Elizabeth Central Hospital, Blantyre	Human	Blood	Unknown	Adult	Male	Typhimurium	313	ST313 L2	4	R3, S0, U0	R	R	R	S	S	U	U	R	U	U	U	U	U	U	aadA1, aph(3'')-Ib, aph(6)-Id, blaTEM-1B, catA1, dfrA1, sul1, sul2	streptomycin, kanamycin, ampicillin, chloramphenicol, trimethoprim, sulfisoxazole	pBT2*?, pBT3, pSLT*	BTP1, Gifsy-2*, ST64B*, Gifsy-1*, BTP5*	0.1335	No
BHAC7L	FR10242023	SRR12152306	3	9	2015	Africa	Malawi	Queen Elizabeth Central Hospital, Blantyre	Human	Blood	31	Adult	Male	Typhimurium	313	ST313 L2	4	R3, S0, U0	R	R	R	S	S	U	U	R	U	U	U	U	U	U	aadA1, aph(3'')-Ib, aph(6)-Id, blaTEM-1B, catA1, dfrA1, sul1, sul2	streptomycin, kanamycin, ampicillin, chloramphenicol, trimethoprim, sulfisoxazole	pBT2, pBT3, pSLT*	BTP1* (similar to UK strains), Gifsy-2*, ST64B*, Gifsy-1*, BTP5*	0.1049	No
BHAF2B	FR10242027	SRR12152347	22	4	2016	Africa	Malawi	Queen Elizabeth Central Hospital, Blantyre	Human	Blood	40	Adult	Male	Typhimurium	313	ST313 L2	3	R2, S1, U0	S	R	R	S	S	U	U	R	U	U	U	U	U	U	blaTEM-1B	ampicillin	pBT2?, pBT3, pSLT	BTP1*, Gifsy-2*, ST64B*, Gifsy-1*, BTP5*	0.1397	No
BKQLD7	FR10242028	SRR12152295	7	10	2015	Africa	Malawi	Queen Elizabeth Central Hospital, Blantyre	Human	Blood	0	Child	Male	Typhimurium	313	ST313 L2	3	R2, S1, U0	S	R	R	S	S	U	U	R	U	U	U	U	U	U	aadA1, aph(3'')-Ib, aph(6)-Id, blaTEM-1B, dfrA1, sul1, sul2	streptomycin, kanamycin, ampicillin, trimethoprim, sulfisoxazole	pBT2?, pBT3, pSLT	BTP1, Gifsy-2*, ST64B*, Gifsy-1*, BTP5*	0.1385	No
BHADR9	FR10242029	SRR12152346	26	1	2016	Africa	Malawi	Queen Elizabeth Central Hospital, Blantyre	Human	Blood	47	Adult	Female	Typhimurium	313	ST313 L2	4	R3, S0, U0	R	R	R	S	S	U	U	R	U	U	U	U	U	U	aadA1, aph(3'')-Ib, aph(6)-Id, blaTEM-1B, catA1, dfrA1, sul1, sul2	streptomycin, kanamycin, ampicillin, chloramphenicol, trimethoprim, sulfisoxazole	pBT2, pBT3, pSLT*	BTP1, Gifsy-2*, ST64B*, Gifsy-1*, BTP5*	0.1306	No
BZD2WD	FR10242030	SRR12152316	4	7	2017	Africa	Malawi	Queen Elizabeth Central Hospital, Blantyre	Human	Blood	0	Child	Male	Typhimurium	313	ST313 L3	1	R0, S3, U0	S	S	S	S	S	U	U	R	U	U	U	U	U	U	None Detected	Sensitive	pBT2?, pBT3, pSLT	BTP1* (similar to UK strains), Gifsy-2*, ST64B*, Gifsy-1*, RE-2010	0.205	No
BKQJ7X	FR10242037	SRR12152289	4	7	2015	Africa	Malawi	Queen Elizabeth Central Hospital, Blantyre	Human	Blood	2	Child	Female	Typhimurium	313	ST313 L2	3	R2, S1, U0	S	R	R	S	S	U	U	R	U	U	U	U	U	U	aadA1, aph(3'')-Ib, aph(6)-Id, blaTEM-1B, dfrA1, sul2	streptomycin, kanamycin, ampicillin, trimethoprim, sulfisoxazole	pBT2*?, pBT3, pSLT*	BTP1, Gifsy-2*, ST64B*, Gifsy-1*, BTP5*	0.1335	No
BHATW9	FR10242044	SRR12152301	16	7	2018	Africa	Malawi	Queen Elizabeth Central Hospital, Blantyre	Human	Blood	29	Adult	Female	Typhimurium	313	ST313 L2	2	R1, S2, U0	S	S	R	S	S	U	U	R	U	U	U	U	U	U	aadA1, aph(3'')-Ib, aph(6)-Id, dfrA1, sul1, sul2	streptomycin, kanamycin, trimethoprim, sulfisoxazole	pBT1*, pBT2?, pBT3, pSLT	BTP1*, Gifsy-2*, ST64B*, Gifsy-1*, BTP5	0.1346	No
BHADUG	FR10242047	SRR12152345	19	2	2016	Africa	Malawi	Queen Elizabeth Central Hospital, Blantyre	Human	Blood	Unknown	Adult	Female	Typhimurium	19	ST19 Lineages	1	R0, S3, U0	S	S	S	S	S	U	U	R	U	U	U	U	U	U	None Detected	Sensitive	pBT2*?, pBT3, pSLT*	Gifsy-2*, ST64B*	0.1128	No
BKQJW3	FR10242051	SRR12152371	24	7	2015	Africa	Malawi	Queen Elizabeth Central Hospital, Blantyre	Human	Blood	3	Child	Male	Typhimurium	313	ST313 L2	4	R3, S0, U0	R	R	R	S	S	U	U	R	U	U	U	U	U	U	aadA1, aph(3'')-Ib, aph(6)-Id, blaTEM-1B, catA1, dfrA1, sul1, sul2	streptomycin, kanamycin, ampicillin, chloramphenicol, trimethoprim, sulfisoxazole	pBT2, pBT3, pSLT*	BTP1, Gifsy-2*, ST64B*, Gifsy-1*, BTP5*	0.1273	No
BKQYKI	FR10242053	SRR12152344	23	12	2016	Africa	Malawi	Queen Elizabeth Central Hospital, Blantyre	Human	Blood	2	Child	Female	Typhimurium	313	ST313 L3	1	R0, S3, U0	S	S	S	S	S	U	U	R	U	U	U	U	U	U	None Detected	Sensitive	pBT2*?, pBT3, pSLT*	BTP1* (similar to UK strains), Gifsy-2*, ST64B*, Gifsy-1*, RE-2010	0.1952	Yes
BHACI4	FR10242054	SRR12152370	15	9	2015	Africa	Malawi	Queen Elizabeth Central Hospital, Blantyre	Human	Blood	36	Adult	Male	Typhimurium	313	ST313 L2	4	R3, S0, U0	R	R	R	S	S	U	U	R	U	U	U	U	U	U	aadA1, aph(3'')-Ib, aph(6)-Id, blaTEM-1B, catA1, dfrA1, sul1, sul2	streptomycin, kanamycin, ampicillin, chloramphenicol, trimethoprim, sulfisoxazole	pBT1*?, pBT2, pBT3, pSLT	Gifsy-2*, ST64B*, Gifsy-1*	0.1374	Yes
BHAA2Z	FR10242055	SRR12152369	7	1	2015	Africa	Malawi	Queen Elizabeth Central Hospital, Blantyre	Human	Blood	33	Adult	Male	Typhimurium	313	ST313 L2	4	R3, S0, U0	R	R	R	S	S	U	U	R	U	U	U	U	U	U	aadA1, aph(3'')-Ib, aph(6)-Id, blaTEM-1B, catA1, dfrA1, sul1, sul2	streptomycin, kanamycin, ampicillin, chloramphenicol, trimethoprim, sulfisoxazole	pBT2?, pBT3, pSLT	BTP1, Gifsy-2*, ST64B*, Gifsy-1*, BTP5*	0.1335	No
BHABHD	FR10242060	SRR12152368	30	6	2015	Africa	Malawi	Queen Elizabeth Central Hospital, Blantyre	Human	Blood	36	Adult	Male	Typhimurium	313	ST313 L2	4	R3, S0, U0	R	R	R	S	S	U	U	R	U	U	U	U	U	U	aadA1, aph(3'')-Ib, aph(6)-Id, blaTEM-1B, catA1, dfrA1, sul1	streptomycin, kanamycin, ampicillin, chloramphenicol, trimethoprim, sulfisoxazole	pBT1*, pBT2*?, pBT3, pSLT*	BTP1, Gifsy-2*, ST64B*, Gifsy-1*, BTP5*	0.1395	Yes
CAAH1Q	FR10242062	SRR12152300	12	7	2018	Africa	Malawi	Queen Elizabeth Central Hospital, Blantyre	Human	Blood	1	Child	Female	Typhimurium	313	ST313 L2	3	R2, S1, U0	S	R	R	S	S	U	U	R	U	U	U	U	U	U	aadA1, aph(3'')-Ib, aph(6)-Id, blaTEM-1B, catA1, dfrA1, sul1, sul2	streptomycin, kanamycin, ampicillin, chloramphenicol, trimethoprim, sulfisoxazole	pBT2?, pBT3, pSLT	BTP1, Gifsy-2*, ST64B*, Gifsy-1*, BTP5*	0.1383	No
BVY17A	FR10242063	SRR12152290	Unknown	Unknown	Unknown	Africa	Malawi	Queen Elizabeth Central Hospital, Blantyre	Human	Blood	Unknown	Unknown	Unknown	Typhimurium	313	ST313 L2	1	R1, S2, U0	S	S	R	U	U	U	U	U	U	U	U	U	U	U	aadA1, aph(3'')-Ib, aph(6)-Id, dfrA1, sul1, sul2	streptomycin, kanamycin, trimethoprim, sulfisoxazole	pBT1*, pBT2, pBT3, pSLT	BTP1, Gifsy-2*, ST64B*, Gifsy-1*, BTP5*	0.1396	No
BKQM6N	FR10242069	SRR12152367	17	11	2015	Africa	Malawi	Queen Elizabeth Central Hospital, Blantyre	Human	Blood	0	Child	Male	Typhimurium	313	ST313 L2	4	R3, S0, U0	R	R	R	S	S	U	U	R	U	U	U	U	U	U	aadA1, aph(3'')-Ib, aph(6)-Id, blaTEM-1B, catA1, dfrA1, sul1, sul2	streptomycin, kanamycin, ampicillin, chloramphenicol, trimethoprim, sulfisoxazole	pBT1*, pBT2, pBT3, pSLT	BTP1*, Gifsy-2*, ST64B*, Gifsy-1*, BTP5*	0.1335	No
BHATC5	FR10242070	SRR12152299	13	5	2018	Africa	Malawi	Queen Elizabeth Central Hospital, Blantyre	Human	Blood	33	Adult	Male	Typhimurium	313	ST313 L2	4	R3, S0, U0	R	R	R	S	S	U	U	R	U	U	U	U	U	U	aadA1, aph(3'')-Ib, aph(6)-Id, blaTEM-1B, catA1, dfrA1, sul1, sul2	streptomycin, kanamycin, ampicillin, chloramphenicol, trimethoprim, sulfisoxazole	pBT2*?, pBT3, pSLT*	BTP1*, Gifsy-2*, ST64B*, Gifsy-1*, BTP5*	0.1361	No
BHACY3	FR10242075	SRR12152366	30	10	2015	Africa	Malawi	Queen Elizabeth Central Hospital, Blantyre	Human	Blood	31	Adult	Male	Typhimurium	313	ST313 L2	4	R3, S0, U0	R	R	R	S	S	U	U	R	U	U	U	U	U	U	aadA1, aph(3'')-Ib, aph(6)-Id, blaTEM-1B, catA1, dfrA1, sul1, sul2	streptomycin, kanamycin, ampicillin, chloramphenicol, trimethoprim, sulfisoxazole	pBT2*?, pBT3, pSLT*	BTP1*, Gifsy-2*, ST64B*, Gifsy-1*, BTP5*	0.1447	No
BZD14L	FR10242077	SRR12152343	24	10	2016	Africa	Malawi	Queen Elizabeth Central Hospital, Blantyre	Human	Blood	0	Child	Female	Typhimurium	313	ST313 L2	4	R3, S0, U0	R	R	R	S	S	U	U	R	U	U	U	U	U	U	aadA1, aph(3'')-Ib, aph(6)-Id, blaTEM-1B, catA1, dfrA1, sul1, sul2	streptomycin, kanamycin, ampicillin, chloramphenicol, trimethoprim, sulfisoxazole	pBT2*?, pBT3, pSLT*	BTP1, Gifsy-2*, ST64B*, Gifsy-1*, BTP5	0.1335	No
BUV1C4	FR10242078	SRR12152342	12	1	2016	Africa	Malawi	Queen Elizabeth Central Hospital, Blantyre	Human	Blood	31	Adult	Female	Typhimurium	313	ST313 L2	4	R3, S0, U0	R	R	R	S	S	U	U	R	U	U	U	U	U	U	aadA1, aph(3'')-Ib, aph(6)-Id, blaTEM-1B, catA1, dfrA1, sul1, sul2	streptomycin, kanamycin, ampicillin, chloramphenicol, trimethoprim, sulfisoxazole	pBT2?, pBT3, pSLT	BTP1, Gifsy-2*, ST64B*, Gifsy-1*, BTP5	0.1335	No
BHABX1	FR10242083	SRR12152365	19	5	2015	Africa	Malawi	Queen Elizabeth Central Hospital, Blantyre	Human	Blood	37	Adult	Female	Typhimurium	313	ST313 L2	4	R3, S0, U0	R	R	R	S	S	U	U	R	U	U	U	U	U	U	aadA1, aph(3'')-Ib, aph(6)-Id, blaTEM-1B, catA1, dfrA1, sul1, sul2	streptomycin, kanamycin, ampicillin, chloramphenicol, trimethoprim, sulfisoxazole	pBT1*, pBT2?, pBT3, pSLT	BTP1, Gifsy-2*, ST64B*, Gifsy-1*, BTP5*	0.1516	No
BHAS5G	FR10242084	SRR12152298	24	1	2018	Africa	Malawi	Queen Elizabeth Central Hospital, Blantyre	Human	Blood	38	Adult	Female	Typhimurium	313	ST313 L2	3	R2, S1, U0	S	R	R	S	S	U	U	R	U	U	U	U	U	U	aadA1, aph(3'')-Ib, aph(6)-Id, blaTEM-1B, dfrA1, sul2	streptomycin, kanamycin, ampicillin, trimethoprim, sulfisoxazole	pBT2, pBT3, pSLT*	BTP1, Gifsy-2*, ST64B*, Gifsy-1*, BTP5*	0.1416	No
BHATQ2	FR10242085	SRR12152297	24	6	2018	Africa	Malawi	Queen Elizabeth Central Hospital, Blantyre	Human	Blood	28	Adult	Male	Typhimurium	3257	ST313 L2	4	R3, S0, U0	R	R	R	S	S	U	U	R	U	U	U	U	U	U	aadA1, aph(3'')-Ib, aph(6)-Id, blaTEM-1B, catA1, dfrA1, sul1, sul2	streptomycin, kanamycin, ampicillin, chloramphenicol, trimethoprim, sulfisoxazole	pBT2*, pBT3, pSLT	BTP1, Gifsy-2*, ST64B*, Gifsy-1*, BTP5*	0.1297	No
BKQFQV	FR10242086	SRR12152364	14	1	2015	Africa	Malawi	Queen Elizabeth Central Hospital, Blantyre	Human	Blood	6	Child	Female	Typhimurium	313	ST313 L2	4	R3, S0, U0	R	R	R	S	S	U	U	R	U	U	U	U	U	U	aadA1, aph(3'')-Ib, aph(6)-Id, blaTEM-1B, catA1, dfrA1, sul1, sul2	streptomycin, kanamycin, ampicillin, chloramphenicol, trimethoprim, sulfisoxazole	pBT1, pBT2?, pBT3 pSLT	BTP1, Gifsy-2*, ST64B*, Gifsy-1*, BTP5*	0.1335	No
BHAAQM	FR10242091	SRR12152363	5	2	2015	Africa	Malawi	Queen Elizabeth Central Hospital, Blantyre	Human	Blood	24	Adult	Male	Typhimurium	313	ST313 L2	2	R1, S2, U0	S	S	R	S	S	U	U	R	U	U	U	U	U	U	aadA1, aph(3'')-Ib, aph(6)-Id, dfrA1, sul1, sul2	streptomycin, kanamycin, trimethoprim, sulfisoxazole	pBT1*, pBT2, pBT3, pSLT	BTP1, Gifsy-2*, ST64B*, Gifsy-1*, BTP5*?	0.1331	No
CEE13Q	FR10242093	SRR12152296	28	5	2018	Africa	Malawi	Queen Elizabeth Central Hospital, Blantyre	Human	Blood	2	Child	Male	Typhimurium	313	ST313 L2	4	R3, S0, U0	R	R	R	S	S	U	U	R	U	U	U	U	U	U	aadA1, aph(3'')-Ib, aph(6)-Id, blaTEM-1B, catA1, dfrA1, gyrA (D87N), sul1, sul2	streptomycin, kanamycin, ampicillin, chloramphenicol, trimethoprim, ciprofloxacin I/R, nalidixic acid, sulfisoxazole	pBT1, pBT2*?, pBT3, pSLT*	BTP1*, Gifsy-2*, ST64B*, Gifsy-1*, BTP5*	0.1357	No
BHAEU9	FR10242094	SRR12152341	8	4	2016	Africa	Malawi	Queen Elizabeth Central Hospital, Blantyre	Human	Blood	37	Adult	Female	Typhimurium	313	ST313 L2	3	R2, S1, U0	S	R	R	S	S	U	U	R	U	U	U	U	U	U	aadA1, aph(3'')-Ib, aph(6)-Id, blaTEM-1B, dfrA1, sul2	streptomycin, kanamycin, ampicillin, trimethoprim, sulfisoxazole	pBT2, pBT3, pSLT*	BTP1, Gifsy-2*, ST64B*, Gifsy-1*, BTP5	0.1397	No
BKQQSL	FR10242099	SRR12152340	7	5	2016	Africa	Malawi	Queen Elizabeth Central Hospital, Blantyre	Human	Blood	Unknown	Unknown	Male	Typhimurium	313	ST313 L2	2	R1, S2, U0	S	R	S	S	S	U	U	R	U	U	U	U	U	U	blaTEM-1B	ampicillin	pBT2, pBT3, pSLT*	BTP1, Gifsy-2*, ST64B*, Gifsy-1*, BTP5*	0.1335	No
BHAD3Z	FR10242101	SRR12152338	5	1	2016	Africa	Malawi	Queen Elizabeth Central Hospital, Blantyre	Human	Blood	19	Adult	Female	Typhimurium	313	ST313 L2	3	R2, S1, U0	S	R	R	S	S	U	U	R	U	U	U	U	U	U	aadA1, aph(3'')-Ib, aph(6)-Id, blaTEM-1B, dfrA1, sul2	streptomycin, kanamycin, ampicillin, trimethoprim, sulfisoxazole	pBT2*?, pBT3, pSLT*	BTP1, Gifsy-2*, ST64B*, Gifsy-1*, BTP5*	0.1347	No
CAAD8L	FR10242102	SRR12152294	21	2	2018	Africa	Malawi	Queen Elizabeth Central Hospital, Blantyre	Human	Blood	1	Child	Female	Typhimurium	313	ST313 L2	3	R2, S1, U0	S	R	R	S	S	U	U	R	U	U	U	U	U	U	aadA1, aph(3'')-Ib, aph(6)-Id, blaTEM-1B, catA1, dfrA1, sul1, sul2	streptomycin, kanamycin, ampicillin, chloramphenicol, trimethoprim, sulfisoxazole	pBT2?, pBT3, pSLT	Gifsy-2*, ST64B*, Gifsy-1*, BTP5*	0.1335	Yes
CAABLE	FR10242107	SRR12152293	27	1	2018	Africa	Malawi	Queen Elizabeth Central Hospital, Blantyre	Human	Blood	0	Child	Female	Typhimurium	3257	ST313 L2	4	R3, S0, U0	R	R	R	S	S	U	U	R	U	U	U	U	U	U	aadA1, aph(3'')-Ib, aph(6)-Id, blaTEM-1B, catA1, dfrA1, sul1	streptomycin, kanamycin, ampicillin, chloramphenicol, trimethoprim, sulfisoxazole	pBT2, pBT3, pSLT*	BTP1, Gifsy-2*, ST64B*, Gifsy-1*, BTP5*	0.1386	No
CAAGQX	FR10242108	SRR12152292	1	7	2018	Africa	Malawi	Queen Elizabeth Central Hospital, Blantyre	Human	Blood	2	Child	Female	Typhimurium	313	ST313 L2	2	R1, S2, U0	S	S	R	S	S	U	U	R	U	U	U	U	U	U	aadA1, aph(3'')-Ib, aph(6)-Id, dfrA1, sul1, sul2	streptomycin, kanamycin, trimethoprim, sulfisoxazole	pBT1*, pBT2*, pBT3, pSLT*	BTP1*, Gifsy-2*, ST64B*, Gifsy-1*, BTP5*	0.1346	No
BVJ126	FR10242109	SRR12152362	9	6	2015	Africa	Malawi	Queen Elizabeth Central Hospital, Blantyre	Human	Blood	39	Adult	Male	Typhimurium	313	ST313 L2	3	R2, S1, U0	S	R	R	S	S	U	U	R	U	U	U	U	U	U	aadA1, aph(3'')-Ib, aph(6)-Id, dfrA1, sul1, sul2	streptomycin, kanamycin, trimethoprim, sulfisoxazole	pBT1*, pBT2, pBT3*, pSLT	BTP1*, Gifsy-2*, ST64B*, Gifsy-1*, BTP5*	0.1335	No
BKQWFD	FR10242110	SRR12152337	22	11	2016	Africa	Malawi	Queen Elizabeth Central Hospital, Blantyre	Human	Blood	7	Child	Female	Typhimurium	313	ST313 L2	1	R0, S3, U0	S	S	S	S	S	U	U	R	U	U	U	U	U	U	None Detected	Sensitive	pBT1, pBT2, pBT3, pSLT*	BTP1, Gifsy-2*, ST64B*, Gifsy-1*, BTP5*	0.1335	No
(* indicates SNPs compared to reference, ? Indicates low coverage in some regions)

## Sheet: Supplementary Table 3
Supplementary Table 3: Contextual metadata and accession numbers
Strain Name	Accession Number/Barcode	Accession Relates To	Citation	Day	Month	Year	Continent	Country	Further Location Details	Source	Source Site
STm_29	LVGE00000000	GenBank	Almeida et al. (2017) in Infection, Genetics and Evolution	Unknown	Unknown	1989	South America	Brazil	São Paulo	Human	Faeces
STm_30	LVGD00000000	GenBank	Almeida et al. (2017) in Infection, Genetics and Evolution	Unknown	Unknown	1990	South America	Brazil	São Paulo	Human	Faeces
STm_34	LVGA00000000	GenBank	Almeida et al. (2017) in Infection, Genetics and Evolution	Unknown	Unknown	1993	South America	Brazil	São Paulo	Human	Faeces
STm_35	LVFZ00000000	GenBank	Almeida et al. (2017) in Infection, Genetics and Evolution	Unknown	Unknown	1995	South America	Brazil	São Paulo	Human	Faeces
STm_39	LUJB00000000	GenBank	Almeida et al. (2017) in Infection, Genetics and Evolution	Unknown	Unknown	1998	South America	Brazil	São Paulo	Human	Faeces
STm_44	LVFU00000000	GenBank	Almeida et al. (2017) in Infection, Genetics and Evolution	Unknown	Unknown	2000	South America	Brazil	São Paulo	Human	Blood
STm_47	LUIX00000000	GenBank	Almeida et al. (2017) in Infection, Genetics and Evolution	Unknown	Unknown	2003	South America	Brazil	São Paulo	Human	Faeces
U1	SRR1646227	SRA	Ashton and Owen et al. (2017) in Genome Medicine	28	8	2012	Europe	United Kingdom	London	Human	Blood
U10	SRR1965263	SRA	Ashton and Owen et al. (2017) in Genome Medicine	3	6	2014	Europe	United Kingdom	Yorkshire and Humber	Human	Faeces
U11	SRR1965387	SRA	Ashton and Owen et al. (2017) in Genome Medicine	5	6	2014	Europe	United Kingdom	West Midlands	Human	Faeces
U12	SRR1967419	SRA	Ashton and Owen et al. (2017) in Genome Medicine	19	6	2014	Europe	United Kingdom	London	Human	Unknown
U13	SRR1966509	SRA	Ashton and Owen et al. (2017) in Genome Medicine	21	7	2014	Europe	United Kingdom	London	Human	Blood
U14	SRR1966418	SRA	Ashton and Owen et al. (2017) in Genome Medicine	26	8	2014	Europe	United Kingdom	East of England	Human	Blood
U15	SRR1645388	SRA	Ashton and Owen et al. (2017) in Genome Medicine	24	5	2012	Europe	United Kingdom	East Midlands	Human	Faeces
U16	SRR1645171	SRA	Ashton and Owen et al. (2017) in Genome Medicine	15	6	2012	Europe	United Kingdom	Yorkshire and Humber	Human	Faeces
U17	SRR1967883	SRA	Ashton and Owen et al. (2017) in Genome Medicine	7	5	2014	Europe	United Kingdom	London	Human	Blood
U18	SRR1966068	SRA	Ashton and Owen et al. (2017) in Genome Medicine	7	5	2014	Europe	United Kingdom	London	Human	Bronchial washings
U19	SRR1969775	SRA	Ashton and Owen et al. (2017) in Genome Medicine	7	5	2014	Europe	United Kingdom	London	Human	Faeces
U2	SRR1646230	SRA	Ashton and Owen et al. (2017) in Genome Medicine	2	11	2012	Europe	United Kingdom	East of England	Human	Faeces
U20	SRR3048536	SRA	Ashton and Owen et al. (2017) in Genome Medicine	7	5	2014	Europe	United Kingdom	London	Human	Bronchial alveolar lavage
U22	SRR3048892	SRA	Ashton and Owen et al. (2017) in Genome Medicine	18	6	2014	Europe	United Kingdom	South East	Human	Faeces
U23	SRR1969854	SRA	Ashton and Owen et al. (2017) in Genome Medicine	10	10	2014	Europe	United Kingdom	South East	Human	Faeces
U24	SRR1967447	SRA	Ashton and Owen et al. (2017) in Genome Medicine	23	10	2014	Europe	United Kingdom	London	Human	Faeces
U25	SRR1958036	SRA	Ashton and Owen et al. (2017) in Genome Medicine	10	11	2014	Europe	United Kingdom	London	Human	Faeces
U27	SRR1958303	SRA	Ashton and Owen et al. (2017) in Genome Medicine	7	11	2014	Europe	United Kingdom	London	Human	Faeces
U29	SRR1968084	SRA	Ashton and Owen et al. (2017) in Genome Medicine	26	1	2015	Europe	United Kingdom	London	Human	Faeces
U3	SRR1646238	SRA	Ashton and Owen et al. (2017) in Genome Medicine	10	12	2012	Europe	United Kingdom	East of England	Human	Faeces
U31	SRR1967938	SRA	Ashton and Owen et al. (2017) in Genome Medicine	18	2	2015	Europe	United Kingdom	London	Human	Faeces
U32	SRR1969492	SRA	Ashton and Owen et al. (2017) in Genome Medicine	25	2	2015	Europe	United Kingdom	London	Human	Blood
U33	SRR1968269	SRA	Ashton and Owen et al. (2017) in Genome Medicine	25	2	2015	Europe	United Kingdom	London	Human	Blood
U34	SRR1966635	SRA	Ashton and Owen et al. (2017) in Genome Medicine	5	3	2015	Europe	United Kingdom	West Midlands	Human	Faeces
U35	SRR1966023	SRA	Ashton and Owen et al. (2017) in Genome Medicine	4	3	2015	Europe	United Kingdom	London	Human	Blood
U36	SRR1966593	SRA	Ashton and Owen et al. (2017) in Genome Medicine	5	3	2015	Europe	United Kingdom	London	Human	Faeces
U37	SRR1968962	SRA	Ashton and Owen et al. (2017) in Genome Medicine	12	3	2015	Europe	United Kingdom	East of England	Human	Faeces
U38	SRR1967438	SRA	Ashton and Owen et al. (2017) in Genome Medicine	17	3	2015	Europe	United Kingdom	Yorkshire and Humber	Human	Faeces
U4	SRR1645545	SRA	Ashton and Owen et al. (2017) in Genome Medicine	20	12	2012	Europe	United Kingdom	West Midlands	Human	Faeces
U40	SRR1968061	SRA	Ashton and Owen et al. (2017) in Genome Medicine	18	3	2015	Europe	United Kingdom	London	Human	Faeces
U41	SRR3286620	SRA	Ashton and Owen et al. (2017) in Genome Medicine	27	5	2015	Europe	United Kingdom	London	Human	Blood
U42	SRR3285401	SRA	Ashton and Owen et al. (2017) in Genome Medicine	27	5	2015	Europe	United Kingdom	London	Human	Blood
U44	SRR5451287	SRA	Ashton and Owen et al. (2017) in Genome Medicine	26	5	2015	Europe	United Kingdom	London	Human	Faeces
U45	SRR5451277	SRA	Ashton and Owen et al. (2017) in Genome Medicine	17	7	2015	Europe	United Kingdom	London	Human	Blood
U46	SRR5451286	SRA	Ashton and Owen et al. (2017) in Genome Medicine	12	6	2015	Europe	United Kingdom	London	Human	Faeces
U47	SRR5451276	SRA	Ashton and Owen et al. (2017) in Genome Medicine	16	6	2015	Europe	United Kingdom	South West	Human	Faeces
U48	SRR5451252	SRA	Ashton and Owen et al. (2017) in Genome Medicine	29	6	2015	Europe	United Kingdom	Yorkshire and Humber	Human	Faeces
U49	SRR5451278	SRA	Ashton and Owen et al. (2017) in Genome Medicine	30	6	2015	Europe	United Kingdom	London	Human	Faeces
U5	SRR1645768	SRA	Ashton and Owen et al. (2017) in Genome Medicine	21	12	2012	Europe	United Kingdom	Wales	Human	Faeces
U50	SRR5451285	SRA	Ashton and Owen et al. (2017) in Genome Medicine	2	7	2015	Europe	United Kingdom	London	Human	Faeces
U51	SRR3323011	SRA	Ashton and Owen et al. (2017) in Genome Medicine	6	8	2015	Europe	United Kingdom	London	Human	Faeces
U52	SRR3284779	SRA	Ashton and Owen et al. (2017) in Genome Medicine	6	8	2015	Europe	United Kingdom	London	Human	Faeces
U53	SRR3285477	SRA	Ashton and Owen et al. (2017) in Genome Medicine	7	8	2015	Europe	United Kingdom	East of England	Human	Faeces
U54	SRR5193685	SRA	Ashton and Owen et al. (2017) in Genome Medicine	10	8	2015	Europe	United Kingdom	South East	Human	Faeces
U55	SRR3322345	SRA	Ashton and Owen et al. (2017) in Genome Medicine	8	9	2015	Europe	United Kingdom	North West	Human	Faeces
U56	SRR5451268	SRA	Ashton and Owen et al. (2017) in Genome Medicine	12	10	2015	Europe	United Kingdom	Yorkshire and Humber	Human	Faeces
U57	SRR5451279	SRA	Ashton and Owen et al. (2017) in Genome Medicine	25	9	2015	Europe	United Kingdom	London	Human	Faeces
U58	SRR5451270	SRA	Ashton and Owen et al. (2017) in Genome Medicine	1	10	2015	Europe	United Kingdom	South West	Human	Faeces
U59	SRR5451254	SRA	Ashton and Owen et al. (2017) in Genome Medicine	19	10	2015	Europe	United Kingdom	East of England	Human	Faeces
U6	SRR1967248	SRA	Ashton and Owen et al. (2017) in Genome Medicine	7	5	2014	Europe	United Kingdom	London	Human	Bronchial alveolar lavage
U60	SRR5451282	SRA	Ashton and Owen et al. (2017) in Genome Medicine	8	10	2015	Europe	United Kingdom	London	Human	Blood
U61	SRR5451275	SRA	Ashton and Owen et al. (2017) in Genome Medicine	27	10	2015	Europe	United Kingdom	South East	Human	Faeces
U62	SRR5451283	SRA	Ashton and Owen et al. (2017) in Genome Medicine	19	10	2015	Europe	United Kingdom	East of England	Human	Faeces
U63	SRR5451281	SRA	Ashton and Owen et al. (2017) in Genome Medicine	22	10	2015	Europe	United Kingdom	London	Human	Blood
U64	SRR5451266	SRA	Ashton and Owen et al. (2017) in Genome Medicine	27	10	2015	Europe	United Kingdom	London	Human	Faeces
U65	SRR5451255	SRA	Ashton and Owen et al. (2017) in Genome Medicine	28	10	2015	Europe	United Kingdom	London	Human	Faeces
U66	SRR3322379	SRA	Ashton and Owen et al. (2017) in Genome Medicine	3	11	2015	Europe	United Kingdom	London	Human	Faeces
U67	SRR3323046	SRA	Ashton and Owen et al. (2017) in Genome Medicine	23	11	2015	Europe	United Kingdom	East Midlands	Human	Blood
U68	SRR5451264	SRA	Ashton and Owen et al. (2017) in Genome Medicine	10	12	2015	Europe	United Kingdom	London	Human	Pus
U7	SRR1966408	SRA	Ashton and Owen et al. (2017) in Genome Medicine	14	5	2014	Europe	United Kingdom	East of England	Human	Faeces
U70	SRR5451259	SRA	Ashton and Owen et al. (2017) in Genome Medicine	4	1	2016	Europe	United Kingdom	London	Human	Faeces
U71	SRR5451271	SRA	Ashton and Owen et al. (2017) in Genome Medicine	3	2	2016	Europe	United Kingdom	London	Human	Blood
U72	SRR5451284	SRA	Ashton and Owen et al. (2017) in Genome Medicine	3	2	2016	Europe	United Kingdom	London	Human	Unknown
U73	SRR5451273	SRA	Ashton and Owen et al. (2017) in Genome Medicine	3	2	2016	Europe	United Kingdom	London	Human	Blood
U74	SRR5451280	SRA	Ashton and Owen et al. (2017) in Genome Medicine	3	2	2016	Europe	United Kingdom	North West	Human	Faeces
U75	SRR5451257	SRA	Ashton and Owen et al. (2017) in Genome Medicine	26	2	2016	Europe	United Kingdom	East of England	Human	Faeces
U76	SRR5451251	SRA	Ashton and Owen et al. (2017) in Genome Medicine	2	3	2016	Europe	United Kingdom	South East	Human	Faeces
U77	SRR5451260	SRA	Ashton and Owen et al. (2017) in Genome Medicine	29	2	2016	Europe	United Kingdom	East of England	Human	Faeces
U78	SRR5451265	SRA	Ashton and Owen et al. (2017) in Genome Medicine	11	3	2016	Europe	United Kingdom	West Midlands	Human	Faeces
U79	SRR5451263	SRA	Ashton and Owen et al. (2017) in Genome Medicine	11	3	2016	Europe	United Kingdom	West Midlands	Human	Faeces
U8	SRR1966656	SRA	Ashton and Owen et al. (2017) in Genome Medicine	29	5	2014	Europe	United Kingdom	London	Human	Faeces
U80	SRR5451253	SRA	Ashton and Owen et al. (2017) in Genome Medicine	21	3	2016	Europe	United Kingdom	East of England	Human	Faeces
U81	SRR5215816	SRA	Ashton and Owen et al. (2017) in Genome Medicine	29	3	2016	Europe	United Kingdom	East of England	Human	Faeces
U82	SRR5451272	SRA	Ashton and Owen et al. (2017) in Genome Medicine	4	4	2016	Europe	United Kingdom	London	Human	Faeces
U83	SRR5451267	SRA	Ashton and Owen et al. (2017) in Genome Medicine	22	4	2016	Europe	United Kingdom	South East	Human	Faeces
U84	SRR5451256	SRA	Ashton and Owen et al. (2017) in Genome Medicine	22	4	2016	Europe	United Kingdom	East of England	Human	Faeces
U85	SRR5451269	SRA	Ashton and Owen et al. (2017) in Genome Medicine	9	5	2016	Europe	United Kingdom	London	Human	Faeces
U86	SRR5451274	SRA	Ashton and Owen et al. (2017) in Genome Medicine	26	5	2016	Europe	United Kingdom	South East	Human	Faeces
U87	SRR5451262	SRA	Ashton and Owen et al. (2017) in Genome Medicine	26	5	2016	Europe	United Kingdom	North West	Human	Faeces
U9	SRR1968363	SRA	Ashton and Owen et al. (2017) in Genome Medicine	30	5	2014	Europe	United Kingdom	East of England	Human	Unknown
A130	ERA000075	SRA	Kingsley et al. (2009) in Genome Research	Unknown	Unknown	1997	Africa	Malawi	Unknown	Human	Blood
D23580	GCA_000027025.1	EBI	Kingsley et al. (2009) in Genome Research	Unknown	Unknown	2004	Africa	Malawi	Unknown	Human	Blood
A16802	ERR023650	EBI	Msefula et al. (2012) in PLOSone	Unknown	Unknown	2001	Africa	Malawi	Blantyre	Human	Blood
A19741	ERR023653	EBI	Msefula et al. (2012) in PLOSone	Unknown	Unknown	2003	Africa	Malawi	Blantyre	Human	Blood
A22804	ERR023654	EBI	Msefula et al. (2012) in PLOSone	Unknown	Unknown	2003	Africa	Malawi	Blantyre	Human	Blood
A50070	ERR023656	EBI	Msefula et al. (2012) in PLOSone	Unknown	Unknown	2008	Africa	Malawi	Blantyre	Human	Blood
A50315	ERR023657	EBI	Msefula et al. (2012) in PLOSone	Unknown	Unknown	2008	Africa	Malawi	Blantyre	Human	Blood
C5158	ERR023626	EBI	Msefula et al. (2012) in PLOSone	Unknown	Unknown	2002	Africa	Malawi	Blantyre	Human	CSF
C5371	ERR023627	EBI	Msefula et al. (2012) in PLOSone	Unknown	Unknown	2003	Africa	Malawi	Blantyre	Human	CSF
D15132	ERR023620	EBI	Msefula et al. (2012) in PLOSone	Unknown	Unknown	2002	Africa	Malawi	Blantyre	Human	Blood
D15176	ERR023624	EBI	Msefula et al. (2012) in PLOSone	Unknown	Unknown	2002	Africa	Malawi	Blantyre	Human	Blood
D15330	ERR023630	EBI	Msefula et al. (2012) in PLOSone	Unknown	Unknown	Unknown	Africa	Malawi	Blantyre	Human	Blood
D15759	ERR023625	EBI	Msefula et al. (2012) in PLOSone	Unknown	Unknown	2002	Africa	Malawi	Blantyre	Human	Blood
D16287	ERR023631	EBI	Msefula et al. (2012) in PLOSone	Unknown	Unknown	2002	Africa	Malawi	Blantyre	Human	Blood
D19828	ERR023622	EBI	Msefula et al. (2012) in PLOSone	Unknown	Unknown	2003	Africa	Malawi	Blantyre	Human	Blood
D36233	ERR023642	EBI	Msefula et al. (2012) in PLOSone	Unknown	Unknown	2006	Africa	Malawi	Blantyre	Human	Blood
D36435	ERR023638	EBI	Msefula et al. (2012) in PLOSone	Unknown	Unknown	2006	Africa	Malawi	Blantyre	Human	Blood
D36448	ERR023643	EBI	Msefula et al. (2012) in PLOSone	Unknown	Unknown	2006	Africa	Malawi	Blantyre	Human	Blood
D36457	ERR023639	EBI	Msefula et al. (2012) in PLOSone	Unknown	Unknown	2006	Africa	Malawi	Blantyre	Human	Blood
D36632	ERR023644	EBI	Msefula et al. (2012) in PLOSone	Unknown	Unknown	2006	Africa	Malawi	Blantyre	Human	Blood
D36807	ERR023640	EBI	Msefula et al. (2012) in PLOSone	Unknown	Unknown	2006	Africa	Malawi	Blantyre	Human	Blood
D37601	ERR023636	EBI	Msefula et al. (2012) in PLOSone	Unknown	Unknown	2006	Africa	Malawi	Blantyre	Human	Blood
D37712	ERR023634	EBI	Msefula et al. (2012) in PLOSone	Unknown	Unknown	2006	Africa	Malawi	Unknown	Human	Blood
5576	ERS004955	EBI	Okoro et al. (2012) in Nature Genetics	Unknown	Unknown	2005	Africa	Kenya	Unknown	Human	Faeces
5577	ERS004958	EBI	Okoro et al. (2012) in Nature Genetics	Unknown	Unknown	2004	Africa	Kenya	Unknown	Human	Blood
5579	ERS004962	EBI	Okoro et al. (2012) in Nature Genetics	Unknown	Unknown	2005	Africa	Kenya	Unknown	Human	Blood
5580	ERS004896	EBI	Okoro et al. (2012) in Nature Genetics	Unknown	Unknown	2004	Africa	Kenya	Unknown	Human	Blood
146U	ERS009045	EBI	Okoro et al. (2012) in Nature Genetics	Unknown	Unknown	2002	Africa	Uganda	Unknown	Human	Blood
14DRC	ERS009029	EBI	Okoro et al. (2012) in Nature Genetics	Unknown	Unknown	1988	Africa	Democratic Republic of Congo	Unknown	Human	Blood
1905U	ERS009036	EBI	Okoro et al. (2012) in Nature Genetics	Unknown	Unknown	1996	Africa	Uganda	Unknown	Human	Blood
198U	ERS009032	EBI	Okoro et al. (2012) in Nature Genetics	Unknown	Unknown	2002	Africa	Uganda	Unknown	Human	Blood
2017U	ERS004902	EBI	Okoro et al. (2012) in Nature Genetics	Unknown	Unknown	1996	Africa	Uganda	Unknown	Human	Blood
254DRC	ERS009040	EBI	Okoro et al. (2012) in Nature Genetics	Unknown	Unknown	1991	Africa	Democratic Republic of Congo	Unknown	Human	Blood
265DRC	ERS009034	EBI	Okoro et al. (2012) in Nature Genetics	Unknown	Unknown	1991	Africa	Democratic Republic of Congo	Unknown	Human	Blood
269DRC	ERS009048	EBI	Okoro et al. (2012) in Nature Genetics	Unknown	Unknown	1991	Africa	Democratic Republic of Congo	Unknown	Human	Blood
270DRC	ERS009046	EBI	Okoro et al. (2012) in Nature Genetics	Unknown	Unknown	1991	Africa	Democratic Republic of Congo	Unknown	Human	Blood
334U	ERS009044	EBI	Okoro et al. (2012) in Nature Genetics	Unknown	Unknown	2002	Africa	Uganda	Unknown	Human	Blood
356DRC	ERS004905	EBI	Okoro et al. (2012) in Nature Genetics	Unknown	Unknown	1991	Africa	Democratic Republic of Congo	Unknown	Human	Blood
373DRC	ERS009047	EBI	Okoro et al. (2012) in Nature Genetics	Unknown	Unknown	1991	Africa	Democratic Republic of Congo	Unknown	Human	Blood
415DRC	ERS009039	EBI	Okoro et al. (2012) in Nature Genetics	Unknown	Unknown	1992	Africa	Democratic Republic of Congo	Unknown	Human	Blood
5597B	ERS004898	EBI	Okoro et al. (2012) in Nature Genetics	Unknown	Unknown	2005	Africa	Kenya	Unknown	Human	Blood
5897U	ERS009037	EBI	Okoro et al. (2012) in Nature Genetics	Unknown	Unknown	1997	Africa	Uganda	Unknown	Human	Blood
666U	ERS004903	EBI	Okoro et al. (2012) in Nature Genetics	Unknown	Unknown	2002	Africa	Uganda	Unknown	Human	Blood
958U	ERS009035	EBI	Okoro et al. (2012) in Nature Genetics	Unknown	Unknown	2003	Africa	Uganda	Unknown	Human	Blood
A018	ERS007446	EBI	Okoro et al. (2012) in Nature Genetics	Unknown	Unknown	1997	Africa	Malawi	Unknown	Human	Blood
A082	ERS007447	EBI	Okoro et al. (2012) in Nature Genetics	Unknown	Unknown	1997	Africa	Malawi	Unknown	Human	Blood
A13198	ERS007457	EBI	Okoro et al. (2012) in Nature Genetics	Unknown	Unknown	2001	Africa	Malawi	Unknown	Human	Blood
A24910	ERS007464	EBI	Okoro et al. (2012) in Nature Genetics	Unknown	Unknown	2006	Africa	Malawi	Unknown	Human	Blood
A32751	ERS007465	EBI	Okoro et al. (2012) in Nature Genetics	Unknown	Unknown	2005	Africa	Malawi	Unknown	Human	Blood
A32773	ERS007466	EBI	Okoro et al. (2012) in Nature Genetics	Unknown	Unknown	2005	Africa	Malawi	Unknown	Human	Blood
A357	ERS007448	EBI	Okoro et al. (2012) in Nature Genetics	Unknown	Unknown	1998	Africa	Malawi	Unknown	Human	Blood
A3800	ERS007451	EBI	Okoro et al. (2012) in Nature Genetics	Unknown	Unknown	1999	Africa	Malawi	Unknown	Human	Blood
A38589	ERS007469	EBI	Okoro et al. (2012) in Nature Genetics	Unknown	Unknown	2005	Africa	Malawi	Unknown	Human	Blood
A38596	ERS007470	EBI	Okoro et al. (2012) in Nature Genetics	Unknown	Unknown	2005	Africa	Malawi	Unknown	Human	Blood
A39051	ERS007472	EBI	Okoro et al. (2012) in Nature Genetics	Unknown	Unknown	2002	Africa	Malawi	Unknown	Human	Blood
A39129	ERS007473	EBI	Okoro et al. (2012) in Nature Genetics	Unknown	Unknown	2006	Africa	Malawi	Unknown	Human	Blood
A39155	ERS007474	EBI	Okoro et al. (2012) in Nature Genetics	Unknown	Unknown	2006	Africa	Malawi	Unknown	Human	Blood
A4283	ERS007452	EBI	Okoro et al. (2012) in Nature Genetics	Unknown	Unknown	1999	Africa	Malawi	Unknown	Human	Blood
A4447	ERS007453	EBI	Okoro et al. (2012) in Nature Genetics	Unknown	Unknown	1999	Africa	Malawi	Unknown	Human	Blood
A680	ERS007450	EBI	Okoro et al. (2012) in Nature Genetics	Unknown	Unknown	1998	Africa	Malawi	Unknown	Human	Blood
C13184	ERS007471	EBI	Okoro et al. (2012) in Nature Genetics	Unknown	Unknown	2002	Africa	Malawi	Unknown	Human	Blood
C2110	ERS007454	EBI	Okoro et al. (2012) in Nature Genetics	Unknown	Unknown	2000	Africa	Malawi	Unknown	Human	CSF
C2167	ERS007455	EBI	Okoro et al. (2012) in Nature Genetics	Unknown	Unknown	2000	Africa	Malawi	Unknown	Human	CSF
C2364	ERS007456	EBI	Okoro et al. (2012) in Nature Genetics	Unknown	Unknown	2000	Africa	Malawi	Unknown	Human	CSF
D14916	ERS007461	EBI	Okoro et al. (2012) in Nature Genetics	Unknown	Unknown	2006	Africa	Malawi	Unknown	Human	Blood
D22889	ERS005403	EBI	Okoro et al. (2012) in Nature Genetics	Unknown	Unknown	2003	Africa	Malawi	Unknown	Human	Blood
D23769A	ERS007467	EBI	Okoro et al. (2012) in Nature Genetics	Unknown	Unknown	2003	Africa	Malawi	Unknown	Human	Blood
D25023	ERS004897	EBI	Okoro et al. (2012) in Nature Genetics	Unknown	Unknown	2004	Africa	Malawi	Unknown	Human	Blood
D25248	ERS004899	EBI	Okoro et al. (2012) in Nature Genetics	Unknown	Unknown	2004	Africa	Malawi	Unknown	Human	Blood
D25646	ERS004895	EBI	Okoro et al. (2012) in Nature Genetics	Unknown	Unknown	2004	Africa	Malawi	Unknown	Human	Blood
D25734	ERS004900	EBI	Okoro et al. (2012) in Nature Genetics	Unknown	Unknown	2004	Africa	Malawi	Unknown	Human	Blood
D26275	ERS023828	EBI	Okoro et al. (2012) in Nature Genetics	Unknown	Unknown	2004	Africa	Malawi	Unknown	Human	Blood
DT2B	ERS007580	EBI	Okoro et al. (2012) in Nature Genetics	Unknown	Unknown	2009	Europe	United Kingdom	Unknown	Human	Faeces
I3	ERS007483	EBI	Okoro et al. (2012) in Nature Genetics	Unknown	Unknown	2002	Africa	Mali	Unknown	Human	Blood
I32	ERS007484	EBI	Okoro et al. (2012) in Nature Genetics	Unknown	Unknown	2002	Africa	Mali	Unknown	Human	Blood
I45	ERS007485	EBI	Okoro et al. (2012) in Nature Genetics	Unknown	Unknown	2002	Africa	Mali	Unknown	Human	Blood
I7	ERS007486	EBI	Okoro et al. (2012) in Nature Genetics	Unknown	Unknown	2002	Africa	Mali	Unknown	Human	Blood
J17	ERS007480	EBI	Okoro et al. (2012) in Nature Genetics	Unknown	Unknown	2002	Africa	Mali	Unknown	Human	Blood
J20	ERS007482	EBI	Okoro et al. (2012) in Nature Genetics	Unknown	Unknown	2003	Africa	Mali	Unknown	Human	Blood
J27	ERS007481	EBI	Okoro et al. (2012) in Nature Genetics	Unknown	Unknown	2002	Africa	Mali	Unknown	Human	Blood
J3	ERS007479	EBI	Okoro et al. (2012) in Nature Genetics	Unknown	Unknown	2005	Africa	Mali	Unknown	Human	Blood
M1174516	ERS007629	EBI	Okoro et al. (2012) in Nature Genetics	Unknown	Unknown	2001	Africa	Mozambique	Unknown	Human	Blood
M1175849	ERS009051	EBI	Okoro et al. (2012) in Nature Genetics	Unknown	Unknown	2001	Africa	Mozambique	Unknown	Human	Blood
M1253289	ERS009022	EBI	Okoro et al. (2012) in Nature Genetics	Unknown	Unknown	2001	Africa	Mozambique	Unknown	Human	Faeces
M1605206	ERS007627	EBI	Okoro et al. (2012) in Nature Genetics	Unknown	Unknown	2002	Africa	Mozambique	Unknown	Human	Blood
M1776464	ERS007624	EBI	Okoro et al. (2012) in Nature Genetics	Unknown	Unknown	2002	Africa	Mozambique	Unknown	Human	Blood
M2815310	ERS009050	EBI	Okoro et al. (2012) in Nature Genetics	Unknown	Unknown	2004	Africa	Mozambique	Unknown	Human	Blood
M2907772	ERS007619	EBI	Okoro et al. (2012) in Nature Genetics	Unknown	Unknown	2003	Africa	Mozambique	Unknown	Human	Blood
P51	ERS007478	EBI	Okoro et al. (2012) in Nature Genetics	Unknown	Unknown	2006	Africa	Mali	Unknown	Human	Blood
P62	ERS007476	EBI	Okoro et al. (2012) in Nature Genetics	Unknown	Unknown	2005	Africa	Mali	Unknown	Human	Blood
P73	ERS007477	EBI	Okoro et al. (2012) in Nature Genetics	Unknown	Unknown	2005	Africa	Mali	Unknown	Human	Blood
P78	ERS007475	EBI	Okoro et al. (2012) in Nature Genetics	Unknown	Unknown	2005	Africa	Mali	Unknown	Human	Blood
PO1124	ERS009025	EBI	Okoro et al. (2012) in Nature Genetics	Unknown	Unknown	2010	Africa	Nigeria	Unknown	Human	Blood
PO1140	ERS009026	EBI	Okoro et al. (2012) in Nature Genetics	Unknown	Unknown	2010	Africa	Nigeria	Unknown	Human	Blood
PO1276	ERS009027	EBI	Okoro et al. (2012) in Nature Genetics	Unknown	Unknown	2010	Africa	Nigeria	Unknown	Human	Blood
PO609	ERS009024	EBI	Okoro et al. (2012) in Nature Genetics	Unknown	Unknown	2009	Africa	Nigeria	Unknown	Human	Blood
Q134A	ERS033111	EBI	Okoro et al. (2012) in Nature Genetics	Unknown	Unknown	2002	Africa	Malawi	Unknown	Human	Blood
Q134F9	ERS033123	EBI	Okoro et al. (2012) in Nature Genetics	Unknown	Unknown	2002	Africa	Malawi	Unknown	Human	Blood
Q175A	ERS033114	EBI	Okoro et al. (2012) in Nature Genetics	Unknown	Unknown	2002	Africa	Malawi	Unknown	Human	Blood
Q175F6	ERS033126	EBI	Okoro et al. (2012) in Nature Genetics	Unknown	Unknown	2003	Africa	Malawi	Unknown	Human	Blood
Q18A	ERS033110	EBI	Okoro et al. (2012) in Nature Genetics	Unknown	Unknown	2002	Africa	Malawi	Unknown	Human	Blood
Q18F3_S	ERS033124	EBI	Okoro et al. (2012) in Nature Genetics	Unknown	Unknown	2005	Africa	Malawi	Unknown	Human	Faeces
Q255A	ERS033115	EBI	Okoro et al. (2012) in Nature Genetics	Unknown	Unknown	2002	Africa	Malawi	Unknown	Human	Blood
Q255F4	ERS033127	EBI	Okoro et al. (2012) in Nature Genetics	Unknown	Unknown	2003	Africa	Malawi	Unknown	Human	Blood
Q258A	ERS033116	EBI	Okoro et al. (2012) in Nature Genetics	Unknown	Unknown	2002	Africa	Malawi	Unknown	Human	Blood
Q258F4	ERS033128	EBI	Okoro et al. (2012) in Nature Genetics	Unknown	Unknown	2003	Africa	Malawi	Unknown	Human	Blood
Q285A	ERS033117	EBI	Okoro et al. (2012) in Nature Genetics	Unknown	Unknown	2002	Africa	Malawi	Unknown	Human	Blood
Q285F5	ERS033129	EBI	Okoro et al. (2012) in Nature Genetics	Unknown	Unknown	2005	Africa	Malawi	Unknown	Human	Blood
Q303F5	ERS033130	EBI	Okoro et al. (2012) in Nature Genetics	Unknown	Unknown	2004	Africa	Malawi	Unknown	Human	Blood
Q340A	ERS033119	EBI	Okoro et al. (2012) in Nature Genetics	Unknown	Unknown	2002	Africa	Malawi	Unknown	Human	Blood
Q340F4	ERS033131	EBI	Okoro et al. (2012) in Nature Genetics	Unknown	Unknown	2004	Africa	Malawi	Unknown	Human	Blood
Q363A	ERS033120	EBI	Okoro et al. (2012) in Nature Genetics	Unknown	Unknown	2002	Africa	Malawi	Unknown	Human	Blood
Q363F3	ERS033132	EBI	Okoro et al. (2012) in Nature Genetics	Unknown	Unknown	2003	Africa	Malawi	Unknown	Human	Blood
Q367A	ERS033121	EBI	Okoro et al. (2012) in Nature Genetics	Unknown	Unknown	2002	Africa	Malawi	Unknown	Human	Blood
[truncated: 85 more rows]

## Sheet: Supplementary Table 4
Supplementary Table 5: Mutations in top predictor genes for invasiveness
[truncated: 200 more rows]
