# Supplementary material for: Stepwise evolution of Salmonella Typhimurium ST313 causing bloodstream infection in Africa
Source: Nat Microbiol. 2020 Dec 21;6(3):327–38. doi: 10.1038/s41564-020-00836-1 (PMC8018540; doi:10.1038/s41564-020-00836-1)
Supplement: Supplementary file 4 — BEAST xml file. [file 41564_2020_836_MOESM5_ESM.xml]

<?xml version="1.0" encoding="UTF-8" standalone="no"?><beast beautitemplate='Standard' beautistatus='' namespace="beast.core:beast.evolution.alignment:beast.evolution.tree.coalescent:beast.core.util:beast.evolution.nuc:beast.evolution.operators:beast.evolution.sitemodel:beast.evolution.substitutionmodel:beast.evolution.likelihood" required="" version="2.6">


    <data
id="msa_new"
spec="Alignment"
name="alignment">
                        <sequence id="seq_FD01847583_1971" spec="Sequence" taxon="FD01847583_1971" totalcount="4" value="AC-TTAACTCCGCCAACCGTCGCTCCTCGCTACCCCAAAGCTGTGTACGAACGAGCCTGGTAGGCCCGCTCTGCGCGCCAGTTCC-CGCCCANNNNNNNNNNNNNN--GGGAAAGGA-GCAG-AGGTCAATGTCAACCCTCGACGTCGATGTCTG-TTGTAGCCGCTTCGTTGCT-TGAGAC-TCTACTA--CC-CGCTCGCTTCGCGGGT--CGCGAGCGTGCT-TCGACCGGA-ATA--CTCCGGCCCCAATCCCACACCGGCTGCACAGA--ACCG-TGTGCAATATGC-CAGCTGCTACCCAGGTCTGAAGCTGGCCCTGGACCGCG-CCTAAGCCCCCG-CTCGCACCAAC---CGGAGGTCTGCTGGTTCCCCCTCGACCCGGCGTATGTTCGTCGGTATGAGGACAGGTGTACGCCGCTATGACTACG--CTTTACCATTGTCGA-CGCTTGCCTCCACTCGCCTC-AG-C--AATCGG-GCTAGG-CCCCAGTTCGCC--GTGC-ACGTTACA-T-GCTTACGAGAATACCCCTAGCGCATGCACCGTGTGTTCGGGA-CCGGTCACCGCGGCCGTACTAGGC---NNNNNNNNNNNNNNNNNNN-TGATACTCTTGTTCGGGCCTTTGCCACGCACCTAAACATTGTTGGGGG-GGT-TGGTCAGGGGTCCCCCAGTCCGCCACCCCAGCCAGCAGCCGAGGGTGG-CCGCC--GGCCCCTGGCAGCCGGCCCTAAAG-GGACCTCGTCCGCGGCTTACCGTTGATCGCGGGCCCCGCGCACAGGAGCGTCGCTGGCCGGATCTA-ATAGTTCGGGCGAGTCGTCCACGGTCAGCTGGGAACTGGTCTTCAACCTCCAACGCTTCACATGACCCTCGCTGCCACTCATGCCGATACCCGGAC-GT---GAT-CAGGTCCCCCGCCGACTAGT-TTGCACGCAAGCAGGGAGGCAGCGTCTGC-GCGCTCT-AGCG-CTCCCCACCCGCCGAC--CA---CCCGGG--GATCTCCTGG--C-TCGG-TCCTGGGCAGCCGCTCGCTTACCGGGA-CGCC-CCCGTGGAGCCATGTCGAGCGGGCTCGACTGGCCAGATCCACCCGGCAGGTGCCGCGACTCCGGCACCGACCTTTAGTA-GCGGGTCACGGCGAACTC--A-CCGCAC-GCAA-AAC-CTCGGGCCGAGCTTTGGCGGTCCGTGCCGTGCTCG-AACG-G-G-CGGCCCGAAAAGTCGAAGTCA---GTCTAGCTTCACGCTCGCGCANNNNNNNNNNNNNTGATGACGG-CGCCGCATCAGC-CCCG-CGGCCTCCTC-GT--GCGCCCGCGGCCAGGAG-CGGCCGTCCA-CC--GGGCGACCCAAGAGCGCTAGCAGTGGCCCGCCACGATCCCCCG-TAGGCAG-GCGAAGCGTCGACC--AAGG-CGGTCGACCGCGGGCGCCTCCGGGCGGGGACGTTA-CACACTTCCGGGGCG--GCGCGCCGGTGAATCCCTCCGCGG-----CCCTCGCGCCCAACCGGAGAGCGTCGACTCATCGGGATCCCGCGCG---GCGGCCCACGCC--GCCGCGTTCGCGACTTACGATGTCCAGCCGTGGCAGCAG-ATAGGA-TGATACTTGATCATCGAGTAGACGCTCTTGAAGTCAAAGCACCTGTCCCATCGTTCCGGCGGCAACCCGCAT--CTCGCACCGTCCTTCGCACGCGCGCGGGCGCCCCGCCTGTGTCCTGGTCCGCAACGCTGCCGCCG--CCGATGAGGACGCAAACCGC--CCCCTG---CCACCGAGGGGTCCTCTCGCCCGCCC-ACCGCGGGGTCCCGCGTAGACAGGTGGCTGCGCTTGTCGGGCGCCCGCCGTCCAGGCAACGCGAGC-GTG--CCGGCC---CCCGCGCGCCACCGTCCCCGCGCACACCCGGACCCCCGATG--TCGTTTCTCCAGCGCCGAAGCCTCCTTAGCAACTCTCGTCACACGCGCTACCCACGCCGTCCACCCACCGTGCTCGCCACCTCCCCGAGCAGCCTAACCCCGAGCATGGAGAGCACC--GGCCC-CC--CTCCG-CGGCGACTGGTTTGGCTTTTACCGGCAGGACCGGCTTAG-GAAACCCGGCTGCGTCCCCGCACCGGACGACGCTGACCGGGCCCTGGTCCCCTGTCATGCCGGAGTCCCAAGTACTACACCC--GCCCCGGCTGCCCTTCTCTACCTTATTTCTTTGATCGCGGATTGATGCGCCGAGGAAGAGCCCCC-CGAAGCCGA-GCGAGCCATGGCACGGCTACAACT-----CCGCACCGCCTCTCGGTTGATCCGCCGCCGCGCACGCCCCTCTACGCCTTTACCGAGGCAGCCCCCGCGATCCCAGACGGGGGCCGCCGGGCCTCCGGTGAACGGGCTCTACGGCTCACGAACCAGGTGCCCCTACCTCCCGCGTGGCAATCAGGTGCAAGAAGCAACGGGGCGGCCCTACTCTAGT-CAGCCGTTGGTCCAGGTTTCGCGTGGCCATGT-CCTATGGAGTCTGGGGGCCTTGACCGCTCTCCGGGACG-CCCCATGGGCACGAAAGTAAGCAGAGAGCCGCTGGCGCTCGGACGCAACGCAGGTAAAACGTCGGGGGCCTCCGTACGGGGGGGTGAACCCAGGGTTGGGTCATGAGAGGGAGTCGACTCGCTGGATCACCTCGGGGCGAGTATCGTCGGGCCAGGGGCGCAGTATCCTCACCCCACGATG--CGCC-GCGACGGGCGGGTGGACTTGTCGACAAGGAGTTCCCCTAACGCTATGTCTTGACGGGGGAG--G-TC-AGGGCGTGATGAGAAGAGGCGCTCACCATGAAACGGCAACGCAAGGACCAGAACCACGTGCGCGGGGGCAGGGGCTGTGCGCCGAGCGAGTAACGCCAACACAAGGGTACGCTCTTGAGGTGCACTTGCGAGCCGCTCGCGGGGGGGCCCATACGATCGGGCGGACGGTCCGCGTGGGGGGAGGG-CCCCCCCGGGCCCGTCTTGGCCGTGCCTGCCCCGTGCGGGACGGGGCGAACCTTCGATAGCCGCCAGC--GGGCTGCAGCGGGGCAGTGGGTCGTATCNNNNNNNNNNNNNNNNNNNNNNNNNNNNNNNNNNNNNNNNNNNNNNNNNGGACGGACGGGCTGAGCACCAGGGG-CTTGCTGC-GGG-ACCGCGTCAGCGCTGATCCGGTGT--CGAGTCGCGGGCAACAGCTTCGGGTTAGGGTTGCTATTTTGCAGTTCAATATGAGGCTAGGTCCAAC----AG-G----TGCACA-GGCGTGTCGCGGACCC-G----TAGGCGGCG--CGTTTTGGCGCGGGCGTTCCTGGGTGG--CG--TGCACCCAAACAGTCCGGGTGGAGGGGCCGGAAAGGAGGCACGGCGGCCGG-AGATAAAGTGCGGCCGGGTCGCTACCCTCTGACCGACGGGAGGCCGTGCGCGGT---GGG-AGTTCCGGCGCCC-GGTGAGGGCACCGAGCCGACCCCAGGCTTATGCTATACGACAGCACTGAG----------CGCCTTCT-TCGGAGC-----CTTCCGGGGT-CGGTGTTCTGCACGCGGCCTCGG-GGGACAGACGCTGCGCTGGC-GTCCCGTGGGGCCAACGCGCGGTT-AT-G-TGCGCCGCCTCCACGAG-CGGTCTGACGGCG-TAGATCTGGGAGCACGTGA-GGCCGTCCAGGTCCTACGCGGGCTGGCTCA-ACGCGC-AGAGC--GTCCGGGGCCGGGAAAGGTGGGGAGCGTGTTCAACC-GGCAGTTCGACTGCGTGCTCCGGCTGGG-GAAGAGGTTAGGCGCCTCAGGGGGCC-GGCGCCATCGCCC--T-A----C---CC--TGTCAGGAT--GGCCACAGCGGACCCCTAGGGCATC-GATGGCCCAAGG-AAC--GAGCGACCGTCGAAAGGACCAG--G---CGAGGGAGGGT-GCCC---GTCC--GGCGCT------TGGTGTGGTTCTGCCGCAAA-T--------GGG-GGTCGGTCGTA---TTTGTTAAAGCGGG--GGTACCTGGGTTAGCTGCC-C---G-GC-G-GGGCGGGCGCACTATGGCCTACGGGCCAGACACAACTCAGTGAGGTGTG----TCGGGAGCGGACTCGGGTACTGAGCTATGTGCGGAACNTATTCAATGTGTCATGTCACTGTGCTAAGGTCCCGGCAGCGGGGGTGGCTCGGGGGATAGCCCCGTATCTAAG-AATGCGCGTGCTTGTACG-AGTTCCCGCGTTGCCGAAGCTCTGATGGGCTCGGCGACCGATGCGAG---A-A-G--GGGGGTGCGCGGCCCGGGTGGAAGGATACGTAGCTATGCGGAGGACCTCGGGATCATCCCCAAAGAAAGCAACTCAGAGGGGGCTGACTAT----CGAGCCGACTTGCGCTATTATGGAGG-GTTTCCAAG--GTTACAACGTTTGGGTAAAG-GGGGAGCGGCGCCCGGCCACCGGGCACTCCCAG-CGACGT----GTTGTCCCGCTGCGG-ACGGGAGGTGATTCCTACGCGTGCTCGTGAAAATGCTGAGTCAGCCTATCGGGG-CG-CCG-AA----TC-CGGTAGTGGTACACCGGAGGCGGACGG--CGGCACGGACC-TCTACACGCTGCGAAGGTATGG-CGCGTC-G-GCGAACGTGTTACCCAAGGGGGGGATGCGGCTTAGACCCGGAAA--GCGGCGGGGAGTGTCAGGCGTCGAGCGCAGAAGACGGCGACGGCGGC-GAGTACATGTTAGGCTG---CGCGGGCTGGTGAGCCGGCCGCACTAAGCCCCGTC---CGATTCGC-GGCGCCCGTGGCCGAGGACTCCGC-AGCTCCGGTACCCGAGTGAGTGATGGC-CGCACCGAGTCGGTGTGCTGCGGGTCGCCGCTGGCTTGCAGGGGGCTTAGCCTGGTCACATGGGACTCGGTCGCTGTGGTGTTCGCGAGCGGTGCTTAGTACGCCCAATTGGTGCAGAGTGCGACGCGTATCGACCGGCGGATGCCCACGAAGGGTCCGCCG-AGCGGGGGTGCCTA--NNNNNNNNNNGCCGGGGGGCACTAGGGGTATTCGTAGCAGCGG-GGGTATCTGCCGTTGTAGGCATATGCTTAGAGGGTCTCCCGACCGGGCGGACTTGTGACGGCT-G-GTGATTAGCGTCACTTGGCCGGGGGCCCGGGGGATTCACCCGGCCAGCCGCGTGGGAGTCCGAGCCCGGATCTGCGGTAAGTGTG-GCGACGTGCGGGGTAGCGCTTTTCGNNNNNNNNNNNNNNNNNNNNNNNNNNNNNNNNGGACAGGACATAGGGGGAC-TTGCACTGGCGAAGTATGACCTTAA-TTGCTGGGCGGGGTGATTCAGCCGGCCAATGGTCATTCCGTGACAGAGCGTCGGCCAGGGGGCTCCCTT-CCCGTTCCC---TCTAGA-GGACTTA-C-GCGAGGCCGGGCCGG-CC-CCA-C-G--GA--AAATAGCGAGGAGGAATGTGTGCGCAG-ACGCT---CCAAGGG---CCG-CGACTGGCGGGATGAGGGGCTGTGGCCTACCCTGCGGCAGCGTGCACGGCTTTGCATCT-CA-A-CGACTT-CTGGGTGGCCCAGGA-GT-CGCGCCT-CA---CCGATTCTCCT--TCGA-TAACACCCCTCGAGGCGACTCCGACCAGT-C--AC--TGCGCCCGTAGTCCT-GGGCTCGCGTAACACGGAA-GGGAGCGGACCCCGGGCGGTGAGGCTGTCGGCTGGCCGAAGGGGGCTGGCTGGG--AA-CGCCCCTGTGGGATAGCCTCACATTGTGTAGGGCGGGCTTGAGCCGCAGTG-GGCTGCGCTTGGGCGAGGTGGGGTTCA-TGCCAACAGCGGACGTGG-G-GAGCGTGCGCGGTTGGCATGGTTTGGCTTGGGATAGAGGGCGCGTCCGTAGCGACGTAGTTTGGGA-CGAGTTGGGCGGACTGCGCCGGTGGCTT---------GTAG-GCTTAGCGGTCGGGCGTCGGGGCCCGAGACGGAAAGACGTTCCATCTCGGCT-CAGGAGGGGGCGCTATCCCGGCGCGGGCCGTCTGCGGTTCCAA-TGGCGGTGCTCGCCTCAGCAAACA---GCCGGGGGGTATACCGCAGCGGCTCGCCGAGCACTTGCGCCCCCACGCGCTACGTATGCTCCCGCCCCACTTGACCCC-CGCAGAGCGACGGGGACCGCCATCGCTCCGCCTGCAAGC-CAACGCCCGTCTGATTCCCCA-CGCCTCTCCCGACACCCCTGCGAAGAGCCTCCTTGTAACGGTCCGCCAGCCGAAGGAAGGGAAGGTGGGCATCGGACCGAGTCCATCCACCCTAGGC-CTG-ACCGT-CTGAAGCCC-ACCCCCGACTCCGGGCGGGCGGCCAC-GGTGCATCCCAGGTCC---------------GACACCTTAGAACTCCACAGCTTATATCA---GAATTCGCC-CCC-CGGGCACT---GAAGCGCCTGCCAGTCGCGCGGCGCCATAGACGTTCCTCCCGTG--GCCA--GAATCCCGGTCGCCCCCGGCTCGGGAGGAATCTGGACGTCGCGGGCGGGCCCTCGTCGCTACCACTAAGCCTTCGGCCATTACGACATGTAGACCTC-GCCCCA-GGAGATCAAGGAGCCGCAGTATACAAGCCGCCAGCCCATGCGAGGC-CTC-GACGACTCAGGTAAATAAGCCCAGATGCCAGCTCCTAAGTACCCCTGATCC-GCCC-CAAACCACGGGAGCCCATACTGGTCTCACCCACGGCCCCCTCGGACTGGCTCCGGCTACTCCGTCACGGAGCTCCCGGGGGGCGGGGCTC--ACCCTAGCCTGA-CGACAACCCCCGGCGAAATGGCCCTGTACTGTAGATCCCCCGCGG-CGCCCCGGCGCGAAACCGCACAGCATGAGCAA-GCATGCCACCATGTCCTTGCGCAACGAGGCTGTTCT-CCTCTAGGCAGCAACGTTCAACCAGCGACCCGAGGGTCGCGGACGCCGTGCTAGTGGCCACC-GCACGGAAACGGTGTGCGCCCCCAGCGCCTC---GGAGCGGGCCCCAAAGCGCACCAGGGTGCC-CCAG--TTGACTACTAGGCGATATCCTAGTAGACAGGTGCGCGGGATGGACAA"/>
                        <sequence id="seq_FD01847615_1972" spec="Sequence" taxon="FD01847615_1972" totalcount="4" value="ACCTTAACTCCGCCGACCGTCGTTCCTCGCTATCCCAAAGCTGTGTACGAGCAAGCCTGGTAGGCCCGCTCTGCACGCCAGTTCTCCGCCCAGAGGCCCTC--GCACCGGGAAAAAAGGTAGCGGGTCAATACCAACCCT-GACCTCAACGTCTGACTGCAGTCGCTTCGTTGCTGTGGGTCATCTTCAACCCCGCTCGCGCTTCGCGGGTA-CGCAAGCGCGCTGTCCACCGGAGATAGCCTCCGGCCCCAATCCCACGCCGGCTACACGTA--ACCGCTGTGCAGTATGCCCAGCTGCTACCCGGGTCGGAAGCTGGCCTTAGATCGTGCCCTAAGCCTCCGCATCGCACCAATCG-AGGGGGTCCGCTGGTTCC-CTTCGACCCGGCGTAAGTTCGTCGGTAAAAGGATCGGTGTATGCCGCGACGACTGA---CTT----ATAATC-----CTTACCTCCACTCGCTTCCGCCCCGAATCGG-GCTGGGGCCCCAGTTCACCCGGCGCAACGCAACACCGGCTTGCGGGAATACCTTCAGCGCATGTACCGTGTGTGCGGGACTCGGTCGCCGCGGCCGTACTAAGC-----------------------TGATCCTCTTGTTCGGGCCTTTGCCATGCATCTAAACATGGTCGGAGGAGTCCTAGCAAGGGATCTCTCAGCCCGCCGCCCCAGCCGGCAGCCGAGGGTGGGCCGCAATGGTCCTTGGCAGCCGGCCCTAGAGCTGACCTCGTCCGCGGCTTACCATTGATCGCGGGCCTCGCGCACGGGAGCGTCGCTTGCCGAATCTGCATAGTTCGGGTGAGTCGTCCATGGTCAGATGGAAACTGGCCTTCAACATCTAGCGCTTCCCAGGACCCGCGCTGCCACTCATGCCGATACTCGGACGAAGCCGATCTAGGTCCCCCGCCGACTAGTTTTGCACGCAAGCAGGGAGGTAGCGTCTGCAGCGCTCTAGGCGCCCCCCCACCCGCCGACCGCGATCCCCTAGCCGGTCTCCGGGACCGCCGGCCCCTGGGCAGCCGCTCGACCACCGGGACCGTCCCCCATGGAGCCATGTCGAGGGGGCCCTACTGGCCAGATCCCCCCGGCAGGGGCCGCGATTCCGGTACCGGCCTTTAGCACGCGAGTGACGGCGAACTCCCAGATGCACAGCGATTACCCTCGGGCCGAGTCCGGGCGGCCCGTACCGCGCTTGCAACGGGGGACGGCCTGAAACGTCGAAGTCA--TGTTCAG-TCCACGCTCGTACAATA-------CTCCGATGACGGACGCC-CACCGGCGCCTGCCGGCCTCCTCGGCAGGCGCCCGCAGCCAGGGGCCGGCCGTCCAACCCTGGGCGACCCAAGAGCGCTATCAGTGGCCCGTCACAGT-TCCCGCTAGGCAGGGCAAAGCGTCTACCCGAAGGGCGGCCGCCCGCGGACACTTTCAGGTGGGG-CGTTATCACACTTCCGGGGCGACGCATGCCGGTGAATCCCTCCACGGAAGGACCATCGCGTCCAACCGGAGGGCGTCGACTCGTTGGGACTCCGCGCGGCGGTGACCCACGC-GGGCCGCGCTCTCGACTCGCGATGCCCGACCGGGGCAGCAG--------AGATATCGGGTTTGCGCGTGGACACTCTCAGATTCAAAGCACCTATCCCAGCGTTCCGGCGACAACCCGA-----TCGCACCGTCCTTCGCGCGCGCGCGAGCGCCCCTACCGTGTCCTGGTCCACAGCGCTGCCGTCGCATCGATGAGGACGCAGGCTGTC-CCTCGGCCCCCACCGAGGGGTCCTCTCGCCTGCCCCACCGCAAGGTCCCGCGTAAGCAGGTGGCTGCTCTTGGCGGGCGAACGCCGTCCAGACGACGCGAGCGGTGGCCCGGCCG-CCCCGCGCGCCGCAGTCCCAGCGCACACTCGGGCCCCCGATGCGTCGTTTCTCCAGCGCCAAGGCCTCCTCAGCAACGCTCGTCACACGCTCAACCCACGCCGCCCAACCACCGTGCCCGCCGCTTCCACAAGCAGCCTAACCCCGAGCATGGAGAGCACCGCAGCCTCCCCTCTCCGGCGGTGACTGGTTTGGATTTCGCTGGCGGGACCGGCTTAGCGAAACCCGGTTGCGTCCCCGCGTTGAAAGACGTTGACTGGGCCCTGGTCCCCTGTCATGCCGGAGTCCCAAGTACTACACCCA-GCTTATGCTGCCCCGCCCTATCTTGCCTCTTTTATCGCGGGTTGATGCGCCGAGGAAGAGTCCCCGCGAGACCGACGCGAGCTATGGCACAGCTGCA--------TCGCACCGTCACCAGGTTGATTCGACGCCGCGCACGCTCCTCTGCGCCTTTAACGAAGCGGCTCCTGCGATCCCAGACGGGGGCTGACGAGCCTCC-GTGAACGGGCTCTACGACTCACGAATCAAGTGCCCCTACCTCCCGCGCGGCAATCAGGTGCACGAAGCAACGGGGCGGTCCTACTCTAATCCAGCCGTTGGTTCAAGTTTCGCGTGGCCTTGTGCTTATGGAGTCGAGGGGCCTTGTCCGTTCTCCGGGACGGCCCCATGGGAACGAGAGTAAGCAGAGAGCCGCTGGCGCTCGGACATAACTCAGGTAAAACGTCGGGGACATCCGTACGGGGGGGCGAACCCGGGGTGGGGTCATGGGCGAGAGCCGACTCGCTGGATCACCTCGGGGCGAGTATCGTTGGGCCAGGGGCGCAGTATCTTCACTCCACGCTGGGCGCTCGCGACGGGCGGGTGGACTTGTCGGCAGGGAGTTCCCCTAACGCTATGACTTAACGAGGGAGTAGCTCCGGGGTGTAACGAGAAGAGGGACTCGCCATGAAACGGCAATGCAAGGACCAGAATCACGTGCGCGGAAACAGGGGTTGTGCGCCGGGCGAACGACG-CAACACAGGGGTACACTCGTGAGGCGCACTTGCGAGCCGCTCGCGGGGGAGCCCATACGATCGGGCGGACGGCCCGCGTGGGGGGAGGGGCCCCCCCGGGCCAGTCTCGGCCGAACCTGCCCCGTGGGGGACGG-GCGAACTCTCGATAGCCGTCAGCA-GAGCTGCAGCGGCGCCGTGGGTAATATCGCACTGTACAATAGGTGAACATCGTGGCTCCCTCCAATCCGAGAACAGTGGCTGGACGGGCTGAGCACCGAAGGGCTTGCTGCCGGGAACCGCGTCAGCACCGATCCGGCGTGACGAATCGCGGTCCACAGCTTCGGGTACGGGTCGCTATTTTGTAGTCCAATATGAGGCTAGGTCCAACT-GCGGA-CGCGTGTACGGGGCGTGCCGCGGGCCCCGG-CGTAGGCGGCAGCCGTTTTGGCGCGGGCGTCCCGGGGTGG--C-GGAGCACCCAAACAGTCCGGGTGGAGGGACTGGAAAGGAGGCGCGGCGGCCGGGAGCTAAAGTGCGGCCGGGTCGCTACCCTCTGACCGACGAAGGGCCGTGCGCGGT--GGGGCAGTTCCGATGTCCAAGTGAGGGCAAGGAGCCGACCCCAGGCTTACGCTATACGGCAGCACTGAGCTACG-TAGC-GCCTTCTCTCGAAGACGAGCCTTCCGGGGCCCGGCGTTCTGGGCGCGACCTAGGCGGGACAGACGCTGCGCGGGCAGTCCCGTGGGGCCAACGTGCGATTGATCGGCGTGTCGCCTTTACGAGGCGGTCTGACGGCGGCCAGCCTGGGAGCGCGTGAGGGCTGGCCAGTTCCTGCGCGGGCTGGCTCCCACGCGCAAGAGTACGTCCGGGGCCGGGGAGGGTGGGGAACGTATTC-------------GACTGCGTGCTCCAGCCGGGCGA-GAGGTTAGGCGCCTCAGTGGGCCGGGCGCCGTCGTCCGGT-ATGGCCCTGCCCTGGTAAGGGCGCGGCCGCAGCGGTCCCCTGAGGCATCAGACGGCCCGAGGAACA--GAACGACCGCCGAGAGGACCGGCGGGGACGG-GGAGGGTCGCCAGGCGTCCG-GGCACTGCGGCCCGACGCGGTTCAGCCGCAAA-TCCAGGGCGAGGCGGTCGATCGTAGGGGTTATTAAAGCGGGTCGGTACTGGGGTTCGCTGCCGC-CCGCGTCGAGGGCGATCGCGCTACAGCCTACGGGCCAACCATAACTCGGTGAGGTATG----TCGGGAGCGGACGCGGGCACTGATATATGTGCGGAACGTATTCAATGTATCATGCCACTGTGCTAGGGTCCCGGCAGCGGGGGTGGCTCGAAGGATAGCCCCGTATCTA-G------------------C-AGATCCCGCGCTGCCGAAGCTCTGACGGGCCCGGCGACCGATGCACGCGAAGATGTGGGGCGTGCGTGGTCCGGGCGGCAGGATACGTAGCTATGTGGCGGGCCTCGGGGTTATCCCCAAAAAAAGCAACTCAGAAGGGGCAGACTATAGGACGAGCCGGCTTGTGCCACTATGGAGGGGTTTCCA-G--GTTACGTCGTTTGGGTAAAGGGGGGGGCGGCGCCCGGCCACCAGGCACTCCCAGACAACTCTTGTGTTGTCCCGCTGT-GAACGGGCGGTGATCCCTACGCGTGCTCTTGAAAATGCTGAGTCAGCCTATCGGGGGCGCCCGGAGA-GATTGCGGTAGTGATACCCCGGAATCGGCCGGGGCGGTCCGAACCCTCTACAAGCTGCGAAGGTATGGGCGCGTCGGTGCGGACGTATCACCTGGGGGGGGTATGCGGTCTAGACCCGGAAAGAACAGCGGGGAGTGTCGGGCATCAAGCGTAGAAGCCGGCGACGGTGGC-GGATACATGTTGGGCTG-CCAGCGGGCTGGTAAGCCGGCCGCACTAATCCCCGTCGCGCGATTCGAGGGCGCCCGCGGCCGAGAACTCGGCTAGCTCCGGTACCCGCATGAGTGGTGGCGCGCGCTAAGTCGGTGTACCACGGGTCGCCGCTGGCTTGCAGGAGGCTTAGCCTGTTCACACGGGGCTCGGCCGCTGTGGTGTTCGCGAGCGGTACTTAGTACGCCCGATTAGTGCAGAGTACGACACGCGTCGAACGGCGGATGCCCACAAAGGGTCCGCCGCAGCGGGGGTGCCCCNN-TG-------GCCGGGGGGCACGAGGAGTGTTCGTAGCGGCGGGGGGCATCCGCCGTTGTAGGCATGTGTGAAGAGGGTCTCCCGACCGTGAGAGCTTGTTCCGGCTTGAGTGATTAGCGTCGCTTGACCGGGGGCCCGGGGGATCCGCCCGGCTAGCCGCGTTGGAGCTAGGGCCCGGATCTGTTGTAAGTGTGAGAGAAGTCCGGGGTGGCGCTTTGGGGGA------------------ACACACCGGGGGGACC-AACGTAGGGAGACATTGCACTGGTGAAGTTCGACCGCCA------GGGCGGGGTGATTCAGCTGGCCAATGGCCATCCCGTGGCAGAGCGGAGGCCAGGGTACTCCCCTGCCCGTTCCA--ATCTAGACGGATTTACCCGCGAGAACGAGCCGGACC-CCAACCGAGGAGCAAATAGCGAGGAGGAATGTGTGCGCAGGACGCCGATCCGAGGGCG-ACGTCGACTGACGGGCTGAGGGGCTGTGACCTAACCTGAGGCGGCGTGCACGGTCTTACATCTCCAAATAGACTCGCTGGGTGGCCCAGAA-GTGTGCGCCTACGGGGTTGATTCTCCGCCTCGATTAGCACCTCCTGAGGCGACTCCGACCTGT-C-CACCTTGCGTCCGTAGTCCTGAGGCCTGCGTAACGCGGAAGGGGAGCAAACCACGGGCGATGGGGTTGTCGGCTGGTCAAAGGGGGCTGGCTGGGC-AAGCGC-CTTGTGAGGTAGCATCACATTGTGTAGGGCGGGCCTGAGCCGCAGTGCGGCGGCGCTCGAGCGAGTTGGGGTTCAGTGCCAACAGCGGGCGTAGAAGGAGCACGCGTAATTGGCATGGTTTGGCTTGGGGTAGATGGCGCGTCTGTAGCGACGTAGTTTGGGACCGAGTTGGGCGGACTGTGCCGGTGGCTTGGTC----------ACTTGGCGGTCGGGCGTCGGGGTCCAAGACGGAAAGAAGATCCATTTCGGCTCCCGGAGGGGGCGCTATCCCGGCGCGGGCCGTTTGCAGTTCCAACTGACGGTGCTCGCCCTGCTGAACACGCGCCGGGGGGTATACTGCAATGGCTCGCTGAACACTTCCGCCCCCACACGCTACGTATGCCCCCGCCCCGCTTGATCCTCCGCAGAGCGACAGGGACCACCACCGCTCCGCCNNNNNNN-CGCCGCCCGTCTGATTCCCCAGCGTTTCTCCCGACATCTCTACGAAGAGCCTCCTTATACCGGTCCTCTAGCCGAAGGAAGGGAAGGTGGGGATCGGACCGAGTCTGTCCACCCGAGGACCTAGGCCGTGCTGAAGCTCGACCCCCGATTCCGGGCGGGCGGCCACGGGTGAATCCCAGGCGTGCTG-AAACAGCCACGACACCTTGGAACTCCACAGCTTACATCACTCAAATTCGACGCCCCCGGCTGC----GGC---ACTGACAGTCGCGCGGCGCCATAAACGTTCCTTTCGTGCCGC-ACTGAATCCCGGTCGCT-CCAGCTCAAGAGCAATCTGGACGCCGCGGTCGGACCGTCGTCGCTGTGACAAAACCTTCGGTCATTACGACATTTAGACCTCCGCCCTACGGGGATCAAGGAGCCGCATGAGCCAAGCCGCCAGCCCACGCGAGGCACTCTGATGACTCAGGTGAATAAACCTAGATGCCAGTACCTAATTACTCCTAATCTCGCCCCCAATCCACGGGAGTCCACACTGAACGCATTCACGGTTCCCTCGGACTGGCTCCGGTTACTTCGTCACGGAGCTCCCGGGGGGCGGGGCTCCCGTCCCAGCTCGG-CGACGATACCCGGCGAAATGGCCCCGCACTGTAGATCCCCCGCTGCCACCCCGGCGCGAGACCGCGCAGCATGGGCAATGCGTTCCACCATGTCCTTGCGCAACGAGGCTGTTCTACCTCTAGACAGTAACGTTCATCCAGCGACCCGAGGGTCGCGGACGCCGTGCTAGTGGTCACCGGCCCGGAAACGGCGCGCTACCCCAGCGCCTCACAGGAGCAGACCCCGAAGCGCACCAGGGTGCCTCCAGGGTTGACTACTAGACGATATCCTAGTAGGCATGTGCGCGGGACGGACCA"/>
                        <sequence id="seq_FD01847630_1970" spec="Sequence" taxon="FD01847630_1970" totalcount="4" value="ACCTTAGCTCCGCCAACCGTCGCTCCTCGCTACCCCAAAGCTGTGTACGAGCAGGCCTGGTATGCCCGCTCTGCGCGTCAGTTCCCCGCCCANNNNNNNNNNNNNNN-GGGAAAGGAGGCAGCAGGTCAATGTCAACCCT-GATGTCGATGTCTAACTGCAGCCGCTTCGTTGCTGTGGGTCATCTACTAGCCCGCGCGCGCTTCGCAGGTACCGCGAGCGCGTTGTCGATCGGAGGTAGCCTCCGGCCCAAATCCCACACCGGCTACACGGAGAACCGCTGTGCAGTATGCTCAGTTGCTACCCAGGTCTGAAGCTGGCCCTGGACCGCGCCCTAAGCCCCTGCCTCGCTTCAACCA-ATGAGGTCCGCTGGTTTCCCCTCGATCCGTTGTATGTTCGTCGGTATGAGGACCGGTGTACACCGCTGCGGCG--G-------CTATTGCCGA--GCTTACCTCCACTCGCCTCCAGCCCGAATCAG-GCTAGGGCCCCAGGTCACCCGGCGCAACGCTTCACTAGCTTACGAGAATACCCCCAGCGCATGCACCGTGTGTTCGGAACCCGGTCGCCGCGGCCGTACTAGGC---NNNNNNNNNNNNNNNNNNN-TGGTACTCTTGTTCGAGTTTTTGCCACGCACCTAAACACTGTCGGGGGAGGCCTGGCAAGGGGTCCCTCAGCCTGCCACCCCAGCCGGCAGCCGAGGGTGGGCCGCCCTGGCCCCTGGTAGCCGGCCCTAGAGCGGACCGCGTCCGCGGCTTACCGTTGATCGCGGGCCCTGCGCACAGGAGCGTCGCTGGCCGAATCTACATAGTTCGGGCGAGTCGTCCACGGTCAGCTGGGAACTGGTCGTCAACCTCCAGCGCTTCCCTTGACCCGTGCTGCTACTCATGCCGACAC----------CCGATCCAGGTCCCCCGCAGACGAGTCTTGCACGCAAGCAGGGGGGCAACGTCTGCGGCGCGCTAAGCGCCCCCCCACCCGCCGACCGTACTCCTCGGGTTGATCTCCTGGACCGCCGGCCCATGGGCAACCGCTCGCTCACCGGGACCGCCCCCCGTGGAGCCATGTCAAGCGGGTCCGACTGTCCAGATCCCCCCGGCCGGTGCCGCGACTCCGGCACCGACCTTTAGTACTCGGGGCACGGCGAACTCCCAGCCGCACAGCAATAACCCTCGGGCCGAGCTTTGGCGGTCCGCGCCGCGCTCGCAACGGGGGACGGCCCGAAACGCCGAAGTCA--TGTCTAGCTTCTCGCTCGCGCAACGANNNNNNNNNCGATGACGGGCGCCGCACCGGCGCCCGCCGGCCTCCTCGGCAAGCGTCCGCGGCCAGGAGCCGGCCGTCTTCCCCGGGACGGCCCAAGAGCGCTATCAGTGGCCCGCCACGATCCCTCGTTAGGCAGGGCGAAGCGTCGACCCGAAGGGCGGCCGCCCGCGGGCGCCTCCGAGCGGGGGCGCGACCACACTTCCGGGGCGACGCGCGCCGGTGAGTCCCTCCGCGG-----CCCTCGCGCCCAACCGGAGGGCGTCGACTCATCGGGACCCCACGCGGCGGCGGCACACGCTGGGCCGCGCTCGCGACTCACTATGCCCGACCGTGGCAGCAG-GTAGGA-TGATACCTGATTGTCGAATAGACGCTCTTGAAGTTAAAGCACCTGTCCCAGCGCCTGGGCGGCAACAGGC----ACCGCACCGTCCTTCGCACGCGCGCGGGCGCCCCTCCCGCGTTCCGGTCCACAACGCTGCCGCCGCACCAAAGAGAACGCAAACCGCCTCCCGTGCCCCAATCGAGGGGTCCTCTCGCCCGCCCCACCGCGGGGTCCCGCGTAGACAGGTGGCTGCTCTTGGCGGGCGCCCGTCGTCCAGGCGACGCGAGCGGTGGCCCGGCCGGCCCCGCGCGCCACCGTCCCCGCGCACACCTGGACCACCGATGAGTCGTTTCTCCAGCGCCGAAACATCCTCAGCAACTCTCGTAGCACGCGCTACCCACGCCACCCACCCACCGTGCTCGCCGCCTCCCCAAGCAGCCTAACCCCGAGCATGGAGAGCACCGCGGCCCCCTCTATCCGACGGTGACTGATTCGGCTTTTGCCGACAGGACCGGCTTAGCGACACTCGGCTGCGTTCCCGCGCCGGACGACGCTGACCGGGCCCTGGTTCCCTGTCATGCCGGAGTCCCAAGTACTACACCCGAGCCCCGGCTGCCCCTCCCTGCCTTACCTCTTTGATCGCGGGTTGATGCGCCGAGGAAGAGCCCCCGCGAGGCCGAAGTGAACCATGGCACGGCTACAACTG--GACCGCACCGCCACCCGGTTGATCCGCCGCCGCCCACGCCCCTCTGCGCCTTTACCGAGACAGCCCCCGCGATCCCAGACGGGGGCCGCCGGGCCTCCGGTGAACGGGCTCTACGGTTCACGAACCAGGTGCCCCTACCTCCCGCGCGGCAATCAGGTGCAAGAAGCAACGGGACGGCTCTACTCTAGTCTAGCCGTTGGTCCAGGTTTCGCGTGGCGATGTGCCTATGGAGTCTGGGGACCTTGTTCGCTCTCCGGGACGGCCCCATGGGCACGAAAGTAAGCAGAGAGCCGCTGGCGCTCTGACGCAACGCAGGTAAAACGTCGGAGGCCTCCGTACGGGGAGGCGAACCCGGGATGGGGTCATGGGCGGGAGTCGACTCGCTGGATCACCTCGGGGCGAGTATCGTTGGGCCAGGGGCGCAGTATCCTCACCCCACAATGGGCGCTCGCGACGGGCGAGTGGACTTGCCGACAAGGANNTCCCCTAACGCTATTTCTTGACAGGGGAGTAGCTTCAGGGCGTGCCGAGAAGAGGCGCTCACCATGAAACGGCAATGCAAGGACCAGAACCACGTGCGCGGGGGCAGGGGCTGTGCGCCGAGCGAGTAACGCCAACACAAGGGTATACTCGTGAGGCCCACTTGTGAGCCGCTCGCGGGGGGGCCTATACGATTGGGCGGCCGGCCCGCGTGGGGGGAGGGACCCCCCAGGGCCCGTCTTGGCCGTGCCTGCCCCGTGGGGGACGGGGCGAACCCTCGATAACCGTCAGCG-GGGCTGCAGCGGGGCAGTGGGTCGAATCNNNNNNNNNNNNNNNNNNNNNNNNNNNNNNNNNNNNNNNNNNNNNNNNNGGCCTGACGTGCTGAGCCTCAGGAGGCTTGCTGCCGGGAACTGTGTCAGCACCGATCCGGCGTGCCGAGTCGCGGGCAACAGCTTCGGGTACGGGTCGCTATTTTGCAGTCCAATGCGAGGCTTGGTCAAACTAGCGGAGTGCGTGTATGGGGCGTGTCGCGGGCCCCGG-CGTAGGCGGCGGCCGTTTTGGCGCGGGCGTCCCGGGGTGG-CCGGGAGCACCCAAACAGCCCGGGTGGAGGGGCCGGAAAGGAGGTGCGGCGGCCGGGAGATAAAGTGCGGCCGGGTCGCTACCCTCTGACCGACGGGGGGCCATGCGCGGTTGGGGGCAGTTTCGGCGTCCAGGTGAGGGCACCGAGCCGACCCCAGGCTTATGCTGTACGACAGCGCTGAGCTACG------GCCTTCTCTCAGAGCCGGGCCTTCCGGGGCCCGGCGTTCTGCGCGCGGCCTCGGCGTGACAGACGCTGCGCTGGCGGTCCCTTGGGGCCAACGCGCGGTTGATCGGCGCGCCGCCTTCACGAGGCTGACTGACGGCGGTAGATCTGGGAGCGCGTGAAGGCCGTCCAGGTCCTGCGCGGGCTGGCTCCCACGCGCAAGAGCACGTCCGGGGCAGGGGAGGGTGGGGAACGTGTTCAACCTGGCAGTTCGACTGCGTGCTTCGGCCGGGCGAAGAGGTTAGGCGCCTCAGGGGGCCGGGCGCCGTCGCTCCGTGATGGCCCTGCCCTTGTCAGGGTACAGCCGCAGCGGACCCCTGGGGCATCCGATGGCCCAAGGAAAC--GAGCGACCGTTGAAAGGACCGGCGGGGACGA-GGGGGGTCGCCCGGCGTCCG-GGCGCTGCGGCCTGGTGCGGTTCAGCCGCAAA-TCCGGGGCGGGGCGGTCGGTCGTAGGGTTTGTTAAAGCGGGCCGGTACCGGGGTTAGCTGCCGCGCCGCGCCGAAGGCGGGTGCACTCTGGCTTACGGGCCGGACGCAACTCAGTGAGATGTT----TCGGGAGCGGACTCGGGCNNNNNNNNNNNNNNNNNNNNNNNNNNNNNNNNNNNNNNNNNNNNNNNNNNNNNCGGCAGCGGGGGTGGCTCGGGGAATAGCCCCGCATCTAAA-----CGCGTGCTTTTAC---AATCCCGCGTTGCCGAAGCTCTGATGAGCTCGGCGACCGATGCGAGCGAAAATGTGGGGGGTGCGCGGCCCGGGCGGAAAGATACGTAGTTATGCGGAGGGCCTCGGGATCATCCCCAAAGAAAGCAAATCAGAGGGGGCTGACTATGGGGCGAGTCGGCTTACGCCACTATGGAGGGGTTTCCAAGGAGTTACGACGTTTGGGTAAAGGGGGGGGCGGCGCCCGGCCACCGGGCACTCCCAGCCGACGTCTGTGTTGTCCCGCTGCGAAACGGGCGGTGATCCCTACGTGTGCTCGTGAAAATGCTGGGTCAGCCTATCGGGGGCGCCCGGAGA-GATCGCGGTAGTTGTACACCGGAGGCGGACGAAGCGGCCCGGACCCTCTACAAGCT-CGAAGGTATGGGCGCGTCGGCGCGAACGTGTTACCCAGGGGGGGGATGCGGCTTAGACCCGGAACGAGCGGCGGGGAGTGTCGGGCGTCGAGCGCAGAAGACGGCAAAGGCGGCCGGGTACATGTTGGGCGGCCCCGCGGGCCGGTGGGCCGGCCGCACTAGGTCCCATCGCGCGATTCGCGGGCGCCCGTGGCCGAGGACTCCGCGAGCTCTAGTACCCGAGTTGGTGGTGGCGCGCACCGAGTCGGTGTGCTGCAGGTCGCCGCCGGCCTGCGGGGGGATTAGCCTGGTCACATGGGGCTCGGTCGCCGTAGTGTTCGCGAGCGGGGCTTAGTACGCCCGATTGGTGCAGAGTGCGACGCGTGTCGACCGGCGGATGCCCAAGAAGGGCCCGCCGCAGCAGGGGTGACTAACNNNNNNNNNNGCCGGGGGGCACGA--GGTATTCGTAGCGGCGGGGGGCATCCGCCGTTGTAGGCATGTGTGAAGAGGGTCTTCCGACCGGGCGGGCTTGTGACGGCTTGGGTGGTTAGCGTCACTTGGCCGGGGGCCCGGGGGATTTGCCCGGCCAGCCGCGAGGGAGTTCGGGCCCGGATCTGTGGTAAATGTGAGCGACGTGCGGGGTGGCGCTTTTCNNGNACACGACTTCGGCCACGCACACACCGGGGGGACAGGACGTAGGGGGACATTGCACTGGCAAAGTACGACCGCAA-----------GGGTGATTCAGCCGGCCAATGGTCATCCAATGACAGAGCGTCGGCCAGGGGGCTCCCTTGCCCGTTCCCGGATCTAGATGAGCCTACCCGTGAGGACGGACCGGACC-CCAACCGAGGAGCAAATAGCGAGGAGCAATGTATGCGCAGGACGCTGGTCCGAGGGCGGACGTCGACTGGCGGGCTGAGGGGCTGTGGCCTACCCTGAGGCAGTGTGCACGGCCTTGCATCTCCAAACCGACTCGCTGGGTGGCCCAGGAAGTGCGTGCCTGCGGGGCTGATTCTCCTCCTCAATTAACACCCCCCGAGGCGACTCCGGCCAGTCCGTACCCTACGCTCGTAGTCCTAAGGCTCGCGTAACGCGGACTGGGAGCGGACCACGGGCGATGGGGCTGTCGGCTGGCCGAAGGGGGCTAGCTGAGC-AAGCGCCCCTGTGGGGTGGCCTCACATTGTGTAGAGCGGGCTTGAGCCGCAGTGCGGCGGCGCTCGGGCGAGGTAGGGTTCAGTGCCAACAGCGGGCGTGGAGGGAGCGCGCGCGGTTGGCATGGTTTGGCTTGGGGTAGAGGACGCGTCCGTAGCGACGTAGTTTGGGACCGAGTTGAGCGGACTGCGCCGGTGGCTTAACATA---ATAG-GCTTAGCGGTCGGGCGTCAGGGCCCGAGACGGAAAGACGTTCCATCTCGACTCCAGGAGGGGGCTCTATCCCGGCGCGGGCCGTCTGCGGTTCCAACTAGCGGTGCTCGCCTCACTGAACACGCGCCGGTAGGTGTACCGCAGCGGCTCGCCGAGCACTTGCGCCCCCACGCGCTACGTATGCTCCCGCCCCACTTGACCCCCCGAAGAGCGACGGAGACCGCCACCGTTCCGTCTGCAA---CGCCGCCCGTCTGATTCCCCAGCGCCTCTCCCGACACCCCTGTGAAGAGCCTCTTTGTACCGGTCCGCCAGCCGTAAGAAGGGAAAGTGGGCATCGGACCGAGTCCGTCCACCCGAGGACCTGGGCCGTGCTGAAGCCCAACCCCCGATTCCGCGCGGGCGGCCACAGATGCATCCCAGGCGTA----AACCAGCCACGACACCTTGGAACTCCACAGCTTATATCACTCGAATTCGCCGCCCCCGGGCACT---GAAGCGCCTGACAGTCGCGCGGCACCATAGACGTTGCTCCCGTGCCGCCACCGAATCCCGGTCGCCTCCGTCTCGGGAGGAATCTGGACGTCACGAGCGGGCCCTCATCGCTACGACAAAGCCTTAGGCCATTACGACATGTAGACCTCCGCCCCTCGGAGATCCGGGAGCCGCATTAGCCAAGCCTCCAGCCCATGCGAGACTCTCTGATGACTCGGGTAAATAAGCCCAGATGCCATCTCCTAAGCACCCCTGATCCCGCCCCCAATACGCGGGAGCCCACACGGGTCGCACCCACGGTCCCCTCAGACCGGCTCCGGCTACTCCGTCACGGAGCTCCTGGGGGGCGGGGCTCCCACCCCTGCCTGGCCGACGACCCCCGGCGAAATGGCCCTGCACAGTAGATCGCCCGCTTCCGCCCCGGCGCGAAACCACACAGCATGAACAATGCATGCCACCATGTCCTTGCGCAACGAGGTTGTTCTACCCCTAGACAGCTACGTTCAACCAGCAACCCGAAGGTCACGGACGCCGTGCTAGTGGCCACCAGCCCGGAAAAGACGTGCTCCCCCAGCGCCTCACAGGAGCGCGCCCCGAAGCGCACCAGGATGCCTCCAGGGTTGACTGCTAGACGATATCATAGTAGGCAGGTGCGCGGGATGGTCAA"/>
                        <sequence id="seq_FD01849051_1966" spec="Sequence" taxon="FD01849051_1966" totalcount="4" value="ACCCTAACTCCGCTGATCGTCGTTCCTCGCTACCCCAAAGCTGAGTACGAGCAAACCTGGTAGGCCCACTCTGCGCGCCAGTTCCCCGCCCCAGAGCCCTCACGCAC-GGGAAAGAAGGTAGCAGTTCAATGCCAACCCTCGACGTCGACGTCTGACTGCAGCCGCTTCGTTGCTGTGGGTCATTTTCTACCCCGCGCGCATTTCGCGGGTACCGCAAGCGCGCTGTCGACCGGGGATAGTCTCCGGCCCCAATCCCACACCGACTATACGGAGAACCGCTGTGCAGTATGCCCGGCCGCTACTCAGGTCGGAAGCCGGCCTTGGATCACGCCCTAAGCACCCGCCTCGCACCGATCACAGAAGGTCCGATTGTTCCCCCTCGACCCGGCATAAATTCGTCAGTATAAGGATCGGTGTACGCCGCTACCACTACGGGGAATACCATTGTCGACAGCTTATCTCCACTCGCTTCCGGCCCGGATCGGCGCTAGGGCCCTAGTTTACCCGGCGCAACGCAACATTAGCTTGCGAGAATACCTCCAGCGCATGCACCGTGTGTGCGGGACCCGTTCGTCGCAGCCGTACTANNNNNNAAAATTCGATATTTCGCACCTGATACTCTTGTTCGGGCCCTTGCCATGCACCTAAACATTGTCGGAGGAGGCCTGGCAAGGGATCCCTCAGCCCGCCACCCCAGCCGACAGCCGAGGGTGGACCGCACTGGTCCTTGGCAGCCGGCCCTAGAGCGGGCCTCTTACGCGGCTTACCGTAGGTCGCGAGCCCCGTGCACAGGAGCGTCGATTGCCGAATCTACATAGTTCGGTTGAGTCGTCCACGGTCAGCTGGAAACTGGCCTTCAACCTCCTGCGCTTCCCAGGACCCGCGCTGCCACTCAGGCCGATACCCGGACGAAGCCGATCCAGCTCCCCCGCCGGCTAGTCTTGCACGCAAGCAGGTAAGCAGCACCTGCAGCGCTCTAAGAGCCCCCCCACCCGCCGGCCACACTCCCCTAGCCGATCTCCTGAGCTGCCGGCCCCTGGGCAACCGCTCGACCACCGGAACCGCCCCCCGTGGAGCCATGTCGAGCGGGCCCTACTGGCCAGAGCCCCCCGGCAGGGGCCTCGATTCCGGCACCGACTTTTAGTACGCGAGTCACGGCGAACTCCCAGCCGCACAGCAACTACCCTCGGGCCGAGCTTTGGCGGTCCGTGCCGCGCTCTCAACGGGGGACGGCCCGAGACGTCGAAGTCAGATGTCTAGCTTCACGCTCGTGCAACGACTGATTTCTTGGTCGCGGGCGCCGCACCGGCGTCTGTCGGCCTCCTCTGCAAACGCCCGCGGCCAGGGGCCGGCCGTCCACCCCTGGGCAACCCAAGAGCGCTTTTAGTGGCACGTCACGATTCCCCGCTAGGCAGGGCAAAGCGTAGACCCGGAGGGCGGCCGCCCGCGGGCGCTTCCAGGCGGGGGCGTTATTGCACTTCCGGGGTGACGCACGCCGGTGAATCCCTCCGCGGAAGGACCATCGCGCCCAACCGGATGGCGTCGACTCATCGGGACCCCGCGCGGCGGTGACCCACGTCGTGTCGCGCTCGCGACCCGCGATGCCCGACCGTGGCAGCAG-GCAGGAGTGCTATCGTATTTTCGAGTAGACGATCTTGAATTCGAAGCACCCGGCCTAGCGTTCCGGCGGAAACCCGC--TACTCGCACCGTCCTTCGCACGCGCGCGGGCGCCCCTACCGTGTCCTGGTCCACAGCGCTACCGCCGCACCGATGAGGACGCAAGCCGCCTCCCCGGCCCCCACCGAGGGGTCCTCTCGACCGCCCCACCGCGAGGTCCAGCGTAAATAGGTGTCTGCTCTTTGTGGGCGACCACCGTCCAGACGACGCGAGCGGTGGCCCGGCCGGCCTCGCACGCCACCATCCCAGCGCACACCCGGGCCCCCGATGAGTCGTTTCTCCAGCGCCGAAGCCTCCTCAGCAACGCTCGTCACACGCTCTTCCCACGCCGCCCGCCCACCGTGCCCGCCGCCTCCACAAGCAGCCTAACCCTAAGCATGGAGAGCACCACGGCCCCCCCTCTCCGGCGGTGACTGGTTTAGATTTCGCCGGCAGGACCGGCTTAGCGAAACCCGGCTGCGTCCCCGCGTCTAAAGACGTTGACCGGGCTCTGGTCCCCTGTCATGCCGGAGTCCCAAGTACTACACCCAGGCTTCGGCGGCCCCGCCCTATCCTACCTCTTTGGTTGCGGGCTGACGCGCCGAGGAAGAGTCCCCGCAAGACCGGCGCGAGCTATGGCACGGCTACAACTGAAGACCGCGCCGCCACCCGGCTGATCCGACGCCGCGCACGCCCACCTGCGCCTTGACCGAGGCAGTCCCCGCGATCCCAGACGGGGGCCGCCGAGCCTCCGGTAAACGCGCTCCACGGCTCACGAACCAGGTGCCCCAACCTCCCGCGTGGCAATCAGGTACAAGAAGTAACAGGGCGGTCCTACTCTAGTCCAGCCGTTAGTCCAGTTTTCGCGTGGCCATATGCCTTTGGAATCTGGGGGCCTTGTCCGCTCTCCGGGACAATCCCATGGGCACGGGTGGTAGCAGAGAGCCGTTAGCGCGCGGCCGCAACTCAGGTAAAACGTCGGGGGCATCCGTACGGGGGGGCGAACCCGAGGTGGGATCATGGGCGAAAGTCGACTCACTGGATCACCTCGGGGCGAGCATCGTTGGGCCAGGGGCGCAGTATCCCCACCCCACGCTGGGCGCTCGCGACGGGCGGGTGGACTTGTCGACAAGGAGTTCCCCTAACGCAATGTCCTGACGGGGGAGTAGCTCCAGGGTGTGACGAGAAGAGGGGCCCACTATGAAACGGCAATGCAAGGACCAGAACCACGTGCGCGGAAGCAGGGGCTGTGCGCCGAGCGAACAACGCCAACACAAGGGTACACTCGTGAGGTGCACTCGCGAGCCGCTCGCGGGGGGGCCCATACGATCGGTCGGACGGCCCGTGTGGGGGAAGGGGCCCCCCCGGGCCCGTCTTGGCCGTGCCTGACCCGTGGGGGACGAGGCGAACTCTCGATAGCCGTCAGCGCGGATTGCAGCGGCGCAGTGGGTCGTATCACATTGTACAGTAGGTGAACATCGTGGCTCCTTCCAATCGGAGAACAGGGGCCGGACGGGCTGAGCACCAAGGGGCTTGCCGCCGGGACCCGCGTCAGCACCGATCCGGCGTGCCGAGTCGCGGTCCACGGCTTCGGGTACTGGTCGCTATTTTGCAGTCCAATATGAGGCTAGGTCCAACTAGCGGAGCGTGTGTACGGGGCGTGTCGCGGGCCCCGA-CGTAGGCGGCAGCCGTTCTGGCACGGGCGTCCCGGGGTGGGCCGGGAGCACTCAAACAGTCCGGGTAGAGGGACCGGAAAGGAGGCGCGGCGGCTGGGAGATAAAGTGCGGCCGGGTCGCTACCCTCCGACCGACGGGGGGCCGTGCGCGGTTGGGGGCAGTTCCGGCGTCAAGGTGAGGGCACGGAGCTGACCCCAGGCTTATACTATACGGCAGAACTGAGCTACGCTAACCGCCGTCTCTTGGGGCCGGGCCTTCCGGGGCCCGGCGTTCTGGGCGCGGCCTAGGCGGGACAGACGCTGCGCGGGCAGTCCCGTGGGGTCAACGCGCGATTGATCGGCGCGCCGCCTTCATGAGGCGGTCTGACGGCGGTAGATCTGGGAGCGCGTGAGGGCTGGCCAGTTCCTGCGCAGGCTGGCTCCTACGCGCAAGAGCACGTCCGGGGCCGGGGAGGGTAGGGAATGTGTTCCACCTGGCAGCTCGACCGCGTGTTCCGGCCGGGCGATGAGGTTAGGCGCTTCAGGGGGCCGGGTGCCGTCGCCCGGTGATGGCCCTGCCCTGGTAAGGGCGAGGCCGCAGCGGTCCTCTGGGGCATCCGATGGCCCAAGGAAACTAGAGCGACCGTCGAAAGGACCGGCGGGGACGAGGGAGGGTCGCCAGGCATCCGCAGCACTGAGGCCTGGTGCGGTTCAGCCGTAATGTCCGAGGCGAGGCGGTCGATCGTAGGGTTCATTAAGGCGGGTCGGTACTGGGGTTCACTGCTGCACCGCGCCAAGGGCGGTCTCGCTATGGCCTACGGGCCAGACACAACTCAGTGAGGTATGTA--GGGGGGGCGGACTCGGGCACTGATATATGTGCGGAACGTATTCAGTGCGCCATGTCACTGTACTAGGGTCCCGGCAGCGGGGGTTGCTCGGAGGATAGCCCCGTCTCTAAGGAATGCGCGTGCTTGTACCGAAATCTCGCGTTGCCGTAACTCTGATGGGCCCGGCGACAGATGCACGCGAAAATGTGGGGCGTGCGCGTCCCAGGCGGAAGGATACGTAACTATGCGGAAGGCCTCGGGGTTATCCCCAAAAAAAACAACTCAGAGGGGGCAGACTATAGGGCTAGCCGGCTTGTGTCACTATGGAGGGGTTTCCAAGGAGTTACGACGTTTGGGTAAAAGGGGGGGTGGCGACCGGCCACCGGATACTCGCAGACAGCTTCTGTGTTGTCCCACTGCGGAACGGGCGTTGATCCCTACGCGTGTTCTTGAAAATGTTGAGTCAGTCTATCGGGGGCGCCCGGAGAGGATTGCGGTAGCGGTACACCGGAGGTGGCCGGGGCGGCCCGAACCCTCTACAAGCTGCGAAGGTATGGGCGCGTCGGTTCGAACGTATCACATAGGGGGGGTATGCAGTCTAGACCCGGAAAGAGCGGCGGGGAGTGTCGGGCATAGAGCGCAGAAGCCGGCGACGGTGGTCGGGTAAATGTTGGGCTGCCTCGCGGTCTGGCAAGCCGGCCGCACTAAGCCCCGCCGCGCGATTCGCGGGCGCTAGCGGCCGAGGACTCCGCGAGCTCCGGTACCCGCATGAGTGGTGACGCGCAATGAGTCGGTGTGCTGCGGGTCGTCGCTGGCTTGCAGGAGACTTAGCCTGTTCACATGGGGCTCAGTCGCTGCGGTGTTAGCAAGCGGTGCTTGGTACGCCCGATTAGTGCGGAGTGCGGCGCGCGTCGACCGACGGATGCCCACGAAGGGTCCGCCGCAGCGGGGGTGCCTANNCCTGCCAGCCGCCGGGGGGCATGAGGAGTATTCGTATAGGCGGGGGGCATCCGCCGTTGCAGGCATGTGTGAAGAGGGTCTCCCGACCGGGAGGGCTTGTGACGGCTGGGGTAATTAGCGTCGCTTGACTGGGGGCCCGGGAGATTCGCCCGGCCAGCCGCGTGGGAGCTCGGGCCCGGATCTGTTGTAAGTGTGAGCGACATCCGGGGTGGCGCTTTTCAAGGACATGACTTCGGCCACGCACACACCGGAGGGACAGGACGTAGGGAGACATTGCACTAGCGAAGCTCAACCTTCAGTTGCCGGGCGGGGTGATCCAGCCGACCAATGGTCATCCCGTGGCAGAGCAGCGGCAAGGGTACTCCCTTACCCGTTCCAGGATCTGGATGGATTAACGCGCGAGAACGGGCCGGACCCCCAACCGAGGAGCAAATAGCGAGGAGGAATGTGTGCGCAGGACGCTGGTTCGAGGGCGGACGTCGACTGGCGGGCTGAGGGGCTGTGGCCTACACTGAGGTAGCGTGCACGGCCTTACAGCACCAAATCGACTCGCTGGGTGGCCCAGGAAGTGCGCGCCTGCGGGGTTGATTCCCCTCCTTGATTAGCACCCCCTGAGGCGACTCCGACCAGTCCGCACCCTGCGCCCATAGCCCTGAGGCTCGCGTAACGCGGAAGGGGAGCAGACCACGGGCGATGGGGTTGTCGACTGGTCGAAGGGGGCTGGCTGGGCGAAGCGCACCTGTGAGGTAGCATCATATTGTGTAGGGCGGGCCTGAACCGCGGTGCGGCGGCGCTCGGGCGAGTTGGGGTTAAGTGCCAGCAGCGGGCGTGGAAGGAGCGCGCGTGGTTGGCATGGTCTGGCTTGGGGTGGATGGCGCGTCTGCAGCGGAGTAATTTGGGGCCTAGTTGGGCGGACTGCGCCAGTGGCCCAACATACG-ACCACGCTTAGCGGTCGGGCGTCGGGGCCCGAGACGAGAAGAAGATCCATTTCGGCTCCAGGAAGGGGCGCTATCCCAGCGCGGGCCGTTTGCGGTGCCAACTGGCGGTGCTCGCCTCGCTGAACATGCGCCGTGGGGTATACCACAGCGGCTCGCCTAGCACTTCCGCCCCTACGCGTCACGTATGCTCCCGCCCCACTTGATCCTCCGCAGAGCGACGGGGACCGTCACTGCTCTGCCNNNNNNN-CAACGCCCGTCTGATTCCCCGGCGCCTCTCCCGACACACCTACGAAGAGCCTCCTTATACCGGTCCGCTAGCCGAAGGAAGGGAAGGTGGGGATCAGACCGAATCCGTCTACCCGAGGACCTGGGTCGTGTTGAAGCCCGACCCCCGATTCCGGGCGGGCGGCCACGGGTGCATCCCAGGCGTGCTGTAAACAGCCACGACACCTTGGAATTCCACAGCTTACACCACTTGAATTCGCCGCCCCCGGGCACA--CGGCGCGACTGACAGTCGCGCGGCGCCATAAACGTTCCTTCCGTGCCGCCACTGAATCCCGGTCGCTTCCAGCTCGGGAGCAATCTGGACGCCGCGGTCGGACCGTCGTTGCTACGACAAAACCTTCGGCTGTTACGACATGTAGACCTCCGCCACACGGAGATAAAGGAGCCGCGTTAGCCGAGCCGCTGGCCCACGCGAGGCTCTTTGATGACTCAAGTAAATAAGCCCCGATGCCAGTACCTAAGTACCCCTAATCCCGCTCCCAATCCACGGGAGTCCACACTGGACGCATCCTCGGTCCCCTCGGACTGGCTCCGGCTACTCCGCCACGGCGCTCCCGGGGCGCGGGGCTCCCACCCCAGCTTGGCCGACGGTCCCCAGCGGATTGGCCCCGCACTGTAGATCCCACGCTGCCGCCCCGGCGCTAGACCGTACAGCATGGGCAACGCGTGCCACCATGTCCTTGCGCAACGAGGCTGTTCTACCTCCAGACAGTAACTTTCATCCAGCGACCCGAGGGCCGCGGACGCCGTGCTGGTGGCCACCAGCCCAGAAACGGCGCGCTCCCCCAGCGCCTCACGGGAGCAGACCCCGAAGCGTACCAGGGTGCCTCCAGGGTGGACTACTAGACGGTATCCTGGTGGGCAGGTGCGCGGGATGGACAA"/>
                        <sequence id="seq_FD01849068_1976" spec="Sequence" taxon="FD01849068_1976" totalcount="4" value="AC-TTAACT-CGCCAACCGTCGTTCCTAGCTACCCCAAAGCTGTGTACGGGCAAGCCTGGTAGGCCCGCTCTGCGCGCC-ATTCCCCGCCTA--AGTGATC--TCA----GAAAGAAGGCAGCAGGTCAATGTTAACCCT-GGCGTC-TCGTCTGAC--C-GCCGCTTCGTGGCTGTGGGT--TCTTCT-CTACG-G--CGCTTCGCGGGTACCGCAATCGC-CTAGCGCCCGGA-ATAGCC-CCGGCTCCGATCCCAC--CG-CTACACGGAGA--CGC-GTGCAGTATGCCCAGCTGCTAC-CAG-TCGGAAGCTGGCCC-GGACCGCGCTCTAAGCCCCCGC-TCGCACCAA-CATAGGAGGTCCGCTGGT-CCACC-CGACCCGGCGTAAGTTCGTCGGTATAAAAACCGGTGTACGCCA-TACGACTAC----------ATTGTC----GC-TACTTCCACTCGCCTCCGGCC-GAATCGG-G-TA--G-CCCAGTTCACC-GGC-CAACGCA------GCTTGCGAGAATACCTCCAGCGCATGCACCGTGTGTTCGGGACCCGGCCGCCGCGGCTGTACTAG-C---NNNNNNNNNNNNNNNNNNN-TGATACTCTTGTTCGGGC-TTTGCCATGCACTTAAACATTCTCGGAGGA-GCCTGGCAAGGGGTCC-TCAGCCCGCC-CCCCAGCCGGCAACCGAGGGTGGGCCGCCCT-GTC-TTGG-AGC-GGCCCCAGAGCGGA-C-CGT-AGCGGATTATCGTTGATCGTGGGCCCCGCGCACAGGAGCGTCGCTTGCC-AATCT-CATAGTGCGGGTGAGTCGTCCACGG--AACTGGGAACTGG-CTTCAACC-CCAGTGCTTCCCAGGACC-GCG-TGCCACTCATGCCGATACCCGGATGAAG-CGATC-AGGTCCCCTGCCGACTAGTCTTGCAC--AAGCANGGAGGCAGCGTCTGCAATGCTCTAA-CG-C--CCCACCCGCCGACCGCACTCCCCT-GTCGATCTCA-GGACCGCCGG-CCCTGGGCAGCCGCTCGACCACCGGGAC-G-CCCCCGTGGAG-CATGTC-AGCGG-CCCTACT-GCCAGATC-CC-CGGCAGGGATT--G--TC-GGCA-CGACC-TTG--ACGTGAGT-ACGA---ATTCTCGGC-GCACAGCAA-TA-CCTCGGGCCGAGCTTTGGCGGTC-GTGCCGCGCT--CAACGGGGGACGGCCCGAAACGTCGAAGTCAGATGTCTAGCT-CACGCTCGTGCAACGANNNNNNNNNCGATGA-GG--G-CGCACCGGCGCCTGCC-G-CT-CTCGGC-AG--CTCGCG-CCAGTAGCCGGCTGTCCACCCC-GG-CGAC-CATG-----TATCAGTGGCCC-TCACGATCCCCCGCTAGGC-GGG-GAAGCGT-GAC--GAAGGGCGGCCGCCCGCGGGT-CT-CCAG-CGGAGGCGTTATC-CACTT-TGGGGCG--GCGCGCTGGTGAATCTCT-TGCGGGGAGA-CATCGCGCCCAACCGGAGGTCGTCGACTCATCGGGTCCCCGCGTGG-G--GACCCACGCCGGGCCGCGCTCGCGACTTGCG-TGCCCGACCGTGGCAGCAG-GCA-G--TGATATC-G-TTTTCGAGTAG-CGCTCTTGAAGTC-AAGCA-C-GTCCCAGCATTCCGGCGGCAACCCGC-----TCGCAC--TCCTTC--ACGCGCGCGGGCG-T-CTCC--TGT-CTAGTCCACAGCGCTGCCGCCGCA--GATGAGG-CGCAAGCCGCCCCCCCTGCCCC-CCCGAGGG-T-CTCTCGCCCGCCCCACCGCGAGGTCCCGCGTAGAC-GGTGGCTGCTCTTGGCGGGCGACCGCCGTCCA-ACGACGCG-GC-GT-GCCC-G-CGGCCCCGCGCGCTACC-T---CGC---CACCCGGACTC-CGA--AGTCG-TTCTCC-GCGC-AAA-CC-CCTCAGCAACGCTCATCACACGCGC-ACC-ACGC-GCCCAC--ACCCTGCCCGCCG-CTCCCCA-GCAGACT--CCCCGAG---GGAGT-CACCGCGGC-CCCCCTCTCCGGCGGTGA--GGTTTGGCTTTTGCCGGCAGGAC-GGCTTAGCAAAATCTAGCTGCGTCC-CGCGCCGAA-GCCGTTGAACGGA-C-TGGT-CCCTGTCATGCCGG--TC-CAAGTACTACACC-GAGC----G--GCC-CGCCCTACTTTACCTCTTTGATCGCGGGTTG-TGCGCCGA-GAAGAGCCCCCGA-A---CGACGCGAGCCATTG-ACG-TTACAA-TGAAGTC-GCACC-CCACCCGGTTGA-CCGAC-CTGCGCA-GCCCC-CT--GCCTTTAC---GGCAGC-CCCGCGAT-C-AGACGGGGGCCGC-GGGCCT--TGCGAACGGGCTCTACGGC--A--AACCAGGTGCCCCTACCTCCCGCGTGGCAATC-AGT-AAAGA-GCA-CGGGGCGATCCTACTCTAGTCC-ACCGT-G--CC--GTTTCGCGTGGCCACGTG-CTATGAAG-CTGGGAG-TTTGTCCGCTCTCCGGGACGGCCC-AT-GGCACGAGAGTAAGCAGAGAGCCGCTGGCGCTCGGACGCAACTCAGG--AA-CG-C-G--GCATCCGTACGGGGGGGCG-ACCCGGGGTGGGGTCATGGGCGG-A---GACTC-CT-GATTAC-TCGGGGCGAGTCTCGTTGAGCCAGGG-CGCGGTGTCCTC-CC-C-CGCTG-GCGCT-GCG-CGGGCGGGTGGACTTGTCGA-AAGGA--T-CCCTAACGCTAT-TCT-GATGGGGGAGTAA-TC-AGGGTGTGACGA-AAAAGG-GTTCACCATGA--CGGCAATGC--GGA--AG-ACCACGTGC-CGGAA-CAG-GGCT-T--GCC--GCGAGTA-CGCCAACACAAG-GTACACTCG-AAAGCCGCCTTGCGGGCCG-TCGCGGGGA-GCCCATACG-TCGGG-GGACGGC-C-CGTGGGGGGAG--G-CCCCCCGGGCCCGTCCTGGCCGTG-CTGCCC-GTGGG--ACGGGGCGAACCCTCGATAGCC-TCAGCGCGGGCTGCCGCGG--G-GTG-GTC-TATCACATCGTATGG---GT-AAC-TCGTGGCCCCCTCCNNTCGGAGAACAGGGG--GAACGGGC--AGCA-C---GGGCT-GCTG-CG-GA--CGCGTCAGCACCG-TCC-GCGCGCCGAGTCGCG-GCC-CAGCTTCGGGTACG-GTC-CTA-TTTGCCGTCCAATATGAGGCTAGGTC-A-CT---GG----CATGTA---GGCG-GTCGCGGGC-CCGG---TAGGTGGCAGCCG-TTTGGCGCGGTCGTCCCG-GGTG--CCGGGAGCA--CAAACAGTC-GGGTGGAG--ACCG-AAGGGAGGCGCGGCGGCCAG--TATAAAGT-CGGTT-GGT-GC-ACCATCTGACCGACGGGGGGCCG-GCGCGGTTGGG--CAGTTCCGGCGTCC-GG-GAAGGTACGGAGCCGACCCCAGTCTTATGCTATACGACAGCACTGAG-TACG--AGC-GCCTTCTCTCGGAGCC----CTT-C-GTGCCC-GCGTTCTG-GCGCGG-CT--AC---ACAGAC-CTGCG-T---GGTC--GTGAGGCCA--ACACGATTGA-CGG-G-GCC-CCTTCACGAGGC--TCTGACGGCGATAGATCTGGGAG-GCGTGAG-GCCGGCCAGGTCCTGTGT-GGCTGGCTC-C-CGCGCAAGAGCACG-C-GGGGCCGG-GAGGGTGGGGAACGTGTTCAACCGGGCAGTTTGACT-CGTGCTCCGGCCGG-CGATGAG-TCAGGC-CCTCAGGGGG----GCGCCGTCACC-G-TGAT-GCCC--CCCTTAACAGG-CGCGGCC-CAG-GGACCCCTGGGGCATCCGATGGCCCAAG-AA-C--GAGCGACCGTCGAAAGGACCGG-GGGAA-GAGGGAGGGT-CCCC--CGTCCG--GCACTG-GGCCTGGTG-GTTTCAACCGCA-A-TCCGGGGCGAGG-GGTCGGTCGT-GGGTTTGTTAAAGCGG-TCGAT---GG-GTTAGCTGCCGC-CCGCGCCGAGGGCGGGCGCGCTATGACCTAC-GGCCAGACACANNNNNNNGAGGTGT-----GCGGGAG-TGACTCGGGCACTGATATATGT-CGGATCGTATTC-ATGTGT-ATGTCACTGTGCT--GG---CGGCAGCGGGGGTGGCTC--AGGGTAGCCCCATA-CTA---------CGTGCTTGTAC-----TCCCGCGTTGCCGAAGCTCTGATGGGCTCGGTGACCGATGTAAG--AAA--G-GGGGCGTGCG-GGCCCGAGCG-AAGGATA-GTAGCTATGCGGAGGGCCTCGGGATCATCCCCAAAAAAAGCAACTCAGCGGG-GCTGACTATAGGGCGAGCCGGC-TGCGCCACTATGGAGGGATTTCTAAAGAGTTACGACGTT-GGG--CCGGTGGGGGCAGCGCCCGGCCACCGGGCACTCCCAGACGACTTC-GTGTTGTCACGCTG-GGAACGGGCGGTGATCCCTGCACGTGCTCTTGAAAATGCTGATTCATCCTATCGGGGGCA-CCGGAGAGGATTACGGTAGT-G-ACACCGGAGG-GGCCGGGGCGGCCCGGACCCTCTACAAA---CGAAGGCATGGGCGCGTCGGCGCGAATGTATCACCCAG-GGGGGTATGCGGCTTAGACCCGGAAAGAGCGGCGAGGAGTGTCGGGCATCGAGCGCAAAA-ACGGTGACGGCGGC-GGG-ACATGTTGGGCTGCCCCGCGGGCTGGTAAGTCGG-CGCACTAAGCCCCGTCACGCG-TTCGCGGGCGCCCGT--CCGAGG-CGCCGTGAGCTCCGGCACCCGCATGAGTGGTGGCACGCACTGAGTCGGTGT-CTGCGGG-CGCCGCTGGCTTTCAGGGGGCTTAGCCTGTTCACATGGGGTTCGGTCG-TGTGGTGTCCGCGAGC-G-GCTTAGTACGCCCGATC-GTGCAGAGTGCGACGCGCGTCGACCGGCGGATGCCCACGAAGGGTCCGCCGCAGCG-GGGTGCC-A--NNNNNNNNNNGCCGGGGGGCACGAGGAGTATTCGTAGCGGCGGAGGGC-TCCGCCATTGTAGGCATGTGTGAAGAGGGTCTCCCGACCGGGAGGGCTTGTGAC-GCT-GGGAGATTAGCAT-ACCTAACCGGGGGCCCAGGGGA--CGCCCCGCCAGCC-CGTGCGAGCTCGGGCCCGGATCTGTG-CAAGTGTGAGCGACGTGCGGGGTGGCG----------------------CCACGCAGACACCGGGGGGACAGG-CGTAGGGAGACATTGAACTGGCGAAGTACGACC---------CGGGCGGGGTG-T-CAG-CGGCCAATGATCATCTCGG-ACAG-GCGTCGGCCAGGGTACTCCCTTGCCTATTCCAGGATCCAG-TGGATTTA-CCGCGC-AACAGGCCGGACCCCCAACCGAGGGGCAAGTAGCGAGGAGGGATGTGTGCGCAGGACGCT-GTCCGAGGGCGGACGTCGACTGGCTGGCTGAGGAGCTGT-GCCTA--CTGAG-CAGCGTGCAAAGCCTTACATCTCCAAATCGACCCG-TCGGTGGCCCAGGAAGTGCGCGCCTGCGGGGCTGATCCTCCT-CTCGATTAACA-CCCCTGAG-CGACTCCGAC-AGTCA-CAACCTGCGCCCGTAGTCCTGAGGCTCGCATAACGCGGAAGGGGAGCAGACCACAGGCAATGGGGTTGTCGGCTAGTCGAAGGGGGCTGGCTGGGCGGAGC-CCCCTGTGGGGTAGCATCACATTGTGTAGGGCGGGCTTGAGCCGCAGTGCGGCGGCGTTCGGGCGAGTTGGGGT-CAGT-CCAACAGCGGGCGTGAAGGGAGCGCGCGTGGTTGGTATGGTTTGGCTTGGGGTAGA-GGCGCGTCTGTAGCGACGTAGTTTGG-ACCGAGTTGGGTGGACTGCGCGGGTGGCTTAACATACG-ATAGCGCTTAGCGGTCGGGCGTCGGGGCCCGAGACGGAAAGAAGATCCACCTCGGCTCCAGGAGGGGGCGCTATCCCG-CGCAGGCCGTTTGCGGTTCCAGCTGGCGGTGCGCGCCTCACTGA------GCCGGGGGGCATTCCGCAGCGGCGCGCCGAGCGCTTCCGCCCCCCCGCACTACGTATGCTCCC-CCTCACTTGATCCTCCGCAGAGC-ACGGGGACCGCCACCGC-CCGCC-----------CGCCTGTCTGATTCCCTAGCGCCCCTCCCGACACCCCTGCGAAGAGCCTC-TTGTACCGGTCCGCTAGCCGAAGAAGGGGAAGGTGGGCATCGGACCGAGTCCGTTCACCCGAGGACCTGGGCCGTGC-GAAGCCTGACTACCGATTTCGGGCGGGCGGCCACGGGTGCATCCCAGGCGTG--------------GAAACCTTGGA--TCCACAG-TTACATCCCTCGAATTCGCCGCCCCCGGGCACA---------ACTGACAGTCGCGCGGAGCCATAAACGTTCCGCCCGTGCAGCCACTGAATCCCGGCCGCCTCCAGCTCGGGAGCAATCTGGA--CCGC-GTCGG-CCCTCGTCGCTACGACAAAACCTTCGGCCATTACGACATGTAGACCTACACC-CACGGAGATCAAGGAGCCGCATTAG-CAAGCCGCCAGCCCATGCGAGGCTCTCTGATGACTCAGGTAAATAAGCCC-GATGCCAGTACCTAAGTACCCCTAATCCCGCCCCTAATCCACGGGAGTCTACACTGGACGCACCCACGGTCCTCTCGGACTGGCTCCGGCTACTCCGTCACGGAGCTCCCGGGGGGCGGGGCTCCCACCCCAGCTTG-CCGACGACCCCCGGTGAAATGGCCCCGCACTGCAAAGCCTCCGCTGC---CCCGGCGTGAGAC-GCACAGCATGGGCAATGCGTGCCACCATGTCTTTGCGCAACGAGGCTGTTCTA-CTCTAGACAGCAACGTT-ATCCAGCGACTCGAGGATCG--GACGCCGTACTAGTG-CCAC-AGCC-GGAAACGGCGCGC-CCCCCAACGCCTCACA-GAGCGG-CCCTGAAGCGCACCA-GGTGTCTCCAGGGTTGACTACTAGACGAAACCCTAGTAGGCAGGTGCTCGGGATGGACAA"/>
                        <sequence id="seq_FD01849100_1981" spec="Sequence" taxon="FD01849100_1981" totalcount="4" value="ACCTTAACTCCGTCAACCGTCGTTCCTAGCTACCCCAAAGCTGTGCAAGAGCAAGCCTGGTTGGCCCGCTCTGCGCGCCAATTCCCCGCCCAGGAGTGATCAC-----GGGAAAGAAGGCAGCAGGTCGATGTTAACCTTCGGCGTCGACGTTTGACTACAGCCTCTTCGTGGCTGTGGGTCATCTTCTACCCCGCGCGCGCTTCGCGGGTACCGCAAGCACGCTGTCGCCCGGAGATAGCCTCCGGCTCCAACCCCACACCGGCTACACGGAGAACCGCTGTGCAGTATGCCCAGCTGCTACCCAGGTCGGAAGCTGGCCCTGGACCGCGCTCTAAGCCCACGCCTCGCACCAATCACAGGAGGTCCGCTGCTTCCCCCTCTACCCGGCGTAAGTTCGTCGGTATAAGAACCGGTGTACGCCGCTACGACTAC--------CCATTGTCG---GCTTACCTCCATTCGCCTCCGGCCCGAATCGGTGCTAGGGCCCCAGTTCACCCGGCGCAATGCAACAC--GCTTGCGAGAATACCTCCAGCGCATACACCGTGTGTTCGGGACCCGGTCGCCGCGGCCGTACTAGGC---NNNNNNNNNNNNNNNNNNN-TGATACTCTTATTCGGGCCTTTGCCATGCACCTAAACATTGTCGGAGAAGGCCTGGCAAGGGGTCCCTCAGCCCGCCACCCCAGCCGGCAACCGAGGGTGGGCCTCCCTGGTCCTTGGCAGCCGGCCCTAGGGCGGACCTCGTCCGCGGATTACCGTTGATCGCGGGCCCCGCGCACAGGAGCGTCGCTTGCCGAATCGACATGGTGCGGGTAAGTCGTCCACGGTCAGCTGGGAACTGGTCTTCAACCTCCAGTGCTTCCCAGGACCCGCGCTGCCGCTCATGCTAATACCCGGATTAAGCCGATCCAGGTCCCCTGCCGACTAGTCTTGCACGTGAGCAGGGAGGCAGTGTCTGCAATACTCTAAGCGCCCTCCCACCCGCCGACCGCACTTCCCTAGTCGATCTCATGGACCGCCGGCCCCTGGGTAGCCGTTCGACCACCGGGACCGCCCCCCGTGGAGCCATGTCGAGCGGGCCCTACTGGCCAGATCCCCCCGGCAGGGGCCGCTATTCCGGCACCGACCTTTGGTACGTGAGTCACGGCGAACTTCTGGCCGTACATCAATTATCCTCGGGCCAAGCTTTGGCGGTCCGTGCCGCGCTCGCAACGGGGGACGGTCCGAAACGTCGAAGTCA--TGTCTAGCTTCACGCTTGTGCAACGANNNNNNNNNCGATGACGGGCGCCGCACCGGCGCCTGCCAGCCTCCTCGGCAAGCACCCGCGGCCAGTAGCCGGCCCTCCACCCCTGGGCGACCCAAGAGCGCTATCAGTGGCCCGTTACGATCCCCCGCTAGGCAGGGCGAAGCGTCGACCCAAAGAGCGGCCGCTCGCGGGTGCTCCCAGGCGGAAGCGTTATCACACTTCCGGGCCGACGCGCTCCGGTGAATCCCTCCGCGGAAGTGCCATCGCGCCCAACCAGAGGGCGTCGACTCATCGGGACCCCGCGTGGTGGCGACCCACGCCGGGCCGCGCTCGCAACTTGCGATGCCCGACCGTGGTAGCA--GTAGGA-TAATATCTGATTTTCGAGTAGACGCCCTTGAAGTCAAAGCACCTGTCCCAGCGTTCCGGCGGCAACCCGC----CTCGCACCGTCCTTCGCACGCGCGCGGGCGCCCCTCCCGTATCCTGGGCCACAGCGCTGCCGCCGCACCGATGAGGGCGCAAGCCGCCTCCCCTGCCCACACCGAGGGGTCCTCTCGCCCGCCCCACCGCGAGGTCCCGCGTAGACAGGTGGCTGCTCTTGGCGGGCGACCGCCTTCCAGACGACGCGAGCGGTGGCCCAGCCGGCCCCGCGCGCCACCGTCCCCGCGCACACCCGGACCCTCGATAAGTCGTTTCTCCAGCGCCGAAGCCTCCTCAGCAACGCTTGTCACACGCGCTACCCACGCCGCCTACCCATCCTGCCCGCCGCCTCCCCAAGCAGCCTAACCCCGAGCATGGAGTGCACCGCGGCCCCCCCTCTCCGGCGGTGACTGGTTTGGCTTTTGCCGGCAGGACCGGCCTAGCAAAGTCCAGCTGTGTCCCCGCGCCGAAAACCGTTGAACGGACCCTGGTCCCCTGTCATGCCGGAGTCCCAAGTACTACACCCGAGCTTCGGCTGCCCCGCCCTACCTTACCTCTTTGATCGCGGGTTGATGCGCCGAGGAAGAGCCCCCGCGAGACCGACGCGAGCCATGGCACGGTTACA----AAGTCCGCACCGCCACCCGGTTGAGCCGATGCCGAGCACGCCCCTCTGCGCCTTTACCGAGGCAGCCCCCGCGATTCCAGACGGGGGCCGCCGGGCCTCCGGTGAACGGGCTCTACGGCTCATGAACTAGGTGCCCCTACCTCCCGCGTGGCAATCAAGTGCGAGAAGCAACGGGGCGGTCCTACTCTAGTCCAGCCGTTGGTCCAGGTTTCGCGTGGCCATGTGCCTATGAAGTCTGGGAGCTTCGTCCGCTCTCCGGGACGGCCCCATGGGCACGAGAATAAGCAGAGAGCCGCTGGCGCTCGGACGCAACTCAGGTAAAACGTCGGGGGTATCCGTACGGGGGGGCGAACCCGGGGTGGGGTCATGGGCGGGAGTCGACTCGCTGGATCACCTCGGGGCGAGTATTGTTGAGCCAGGGGCGCGGTATCCTCACCCCACGCTGGGCGCTTGCGACGGGCGGGTGGACTTGTCGAAAAGGAGTTCCCCTAACGCTATGTCTTGACGGGGGAGTAGCTCCAGGGTGTGACGAGAAGAGGGGCTCACCATGAAACGACAATGCAAGGACCAGAACCACGTGCGCGGAAGCAGGGGCTGTGCGCCGAGCGAGTAACGCCAACACAAGGGTACACTCGTAAGGTGCACTTGCGAGCCGGTCGCGGGGGGGCCCATGCGATCGGGCGGACGGCCCGCGAGGGGGGAGGGGCCCCCCCGAGCCCGTCCTTGCCGTGCCTGCCCCGTGGGGGACGGGGCGAACCCTCGATAGCCGTCAGCGCGGGCTGCCGCGAGGCAGTTGGTCGTATCACATCGTATGGTAGGTGAACATCGTGGCCTCCTCCNNTCGGAGGACAGGGGCCGGACGGGCTGAGCCCCAAGGGGCTTGTTGCCGGGAAGCGCGTCTGCACCGATCCGGCGCACCGAGTCGCGGGCCACAGCTTCGGGTACGGGGCGCTATTTTGCAGTCCAATATGAGGCAAGGTCCAGCTAGCGGGGTGCGTGTACGGGGCGTGTCGCGGGCCCCGG-CGTAGGCGGCAGCCGTTTTGGCGCGGTCGTCCCGGGGTGG-CCGGGAGCACCCAAACAGTCAGGGTGGAGGGACCGGAAGGGAGGCGCGGTGGCCGGGAGATAAAGTGCGGCCGGGTCGCTACCATCTGACCGACGGGGAGCCGTGCGCTGTTGGGGGCAGTTCCGGCGTCCAGGTGAGGGTACGGAGCCGACCCCAGGCTTATGCTATACGACAGCACTGAGCTACG--AGC-GCCTTCTCTCGGAGCCGGGCCTTACGGGGCCCGGCGTTCTGCGCGCGGCCTAGACGGGACAGACGCTGCGCTGGCGGTCCCGTGGGGCCAACACACGATTGATCAGCGCGCCGCCTTCACGAAGCGGTCTGACGGCGGTAGATCTGGGAGCGCATGAGGGCCGGCCAGGTCCTGCGTGGGCTGGCTCCCACGCGCTAGAGCACGTCCGGGGCCGGGGAGGATGGGTAACGTGTTCAACCGAGCAGTTCGCATACGTGCTCCGGTCGGGCGATGAGGTTAGGCGCCTCATGGGGCCGGGCGCCGTCACCCGGTGATGGCCCTGCCCTTGTCAGGGCGCGGCCGCAGCGGACCCCTGGGGCATCCGATGGCCCAAGGAAAC--GAGCGACCGTCGAAAGGACCGTCGGGAACGAGGGAGGGTCCCCCGGCGTCCG-GGCACTGCGGCCTGGTGCGGTCCAGCCGCAAAGTCAGGGGCGAGGCGGCCGGTCGTAGGGTTTGCTAAAGCGGGTCGGTACCGGGGTTAGCTGCCGCGCCGCGCCGAGGGCGGGCGCGCTATGGCCTACGGGCCAGACACAACTCAGTGAGGTGTG----TCGGGAGCTGACTCGGGCACTGATATATGTGCGGAACGCATTTTATGTGTCATGTCATTATGCTGAGGTCCCGGCAGCGGTGGTGGCTCGGAGGATAGCCCCGTATCTA----------GTGCTTGTAC--AAATCCCGCGTTGCCGAAGCTCTGATGGGCTCGGTGACCGATGCAAGCGAAAATGTGGGGCGTCCGCGGCCCGGGCGGAAGGATACGTAGCTATGCGGAGGGCCTCGGGATCATCCCCAAAAAAAGCAACTCAGAGGGGGCTGACTATAGGGCGAGCCGGCTTGCGCCACTATGGAGGGATTTCTAAGGAGTTACGACGTTTGGGTAACGGTGGGGGCAGCGCCCGGCCACCGGGCACTCCGAGACGATTTCTGTGTTGTCACGCTGCGGAACGGGCGGTGATCCCTACGCGTGCTCTTAAAAATGCTGAGTCATCCTATCGGGGGCGCCCGGAGAGGATTACGATAGTGGTACACCGGAGGCGGCCGGGGCGGCCCGGACCCTTTACAA----CGAAGGTATGGGCGCGTCGACGCGAACGTATCACCCAGGGGGGGTATGCGGCTTAGACCCGGAAAGAGCGTCGGGGAGTGTCGGGCATCGAGCGCAAAAGACGGCGACGGCGGCCGGGTACATGTTGGGATGCCCCGCGGGCTGGTAAGTTGGCCGCACTTAGCCCCGTCGCGCGATTCGCGGGCGCCCGTGGCCGAGGACTCCGCGAGCTCCGGCACCCGCATGAGTGGTGGCGCGTACTGAGTCGGTGAGCTGCGGGTCGCCGCTGGCTTTCAGGGGGCTTGGCCTGTTCACATGGGGTTCGGTCGCTGTGGTGTCCGCGAGCGGTGCTTAGTACGCCCGATTGGTGCACAGTGCGACGCGCGTCGACCGGCGGACGCCCACGAAGGTTCCGCCGTAGCGGGGGTGCCTA--NNNNNNNNNNGACGGGAGGCACGAGGAGTATTCGTAGCGGCGGAGGGCATCCGCCGTTGTAGGCATGTGTGAAGAGGGTCTCCCGACCGGGAGGGCTTGTGACGGTTTGGGTGATTAGCATCACCTAACCGGGGGCCCGAGGAATTCGCCCGGCCGGCCACGTGCGAGCTCGGGCCCGGATCTGTGGTAAGTGTGAACGACGTGCGGGGTGGCGCTTTTCAACGACACGACTTCTCCTACGCACACACCAGGGGGACAGGACGTAGGGAGATATTGCACTGGCGAAGTACGACCTTCA-TCAGTGGGCGGGGTGATTCAGCCGGCCAATGGTCATCTCGTGACAGAGCGTCGGCCAGGGTACTCCCTTGCCCATTCCAGGCTCCAGATGGGCTTATCCGCGCGAACAGGCCGGACC-CCAACCGAGGGGCAAATAGCGAAGAGGAATGTGTGCGCAGGACGCTGGTCCGAGGGCGGACGTCGATTGGCGGGCTGAGGGGCTGTGGCCTACCCTGAGACAGCGTGCGAAGCCTTACATCTCCAAATCGTCCCACTGGGTGGCCCAGGAAGTGCTCGCCTGCGGGGCTGATTCTCCTCCTCGATTAACACCCCCTGAGGCAACTCCGACCAGTCA-CAACCTGCGCCCGTAGTCCTGAGGCTCGCGTAACGCAGAAGGGGAGCAGACCACGGGCAATGGGGTTGTTGGCTGGTAGAAGGGGGCTGGCTGGGCGGAGCGCCCCTGTGGAGTAGCATCACATTGTGTAGGGCGGGCTTGAGCCGCAGTGGGGCGGTGCTCGGGCGAGTTGGGGTTCAGTGCAAACAGCGGGCGTGGAGGGAGCGCGCGTGGTTGGCATGGTTTGGCTTGGGGTAGAGGGCGCGTCTGTAGCGACGTAGTTTGGGACTGAGTTGGGCGGACTGCGCCGGTGGCTTAACATACG-ATAGCGCTTAACGCTCGGGCGTCGGGGCCCGAGACGGAAAGAAGATCCACCTCGGCTCCAGGAGGGGGCGCTATCCCGGTGCGGGCCGTTTGCGGTTCCAACTGGCGGTGCTCTCCTCACTGAACACGCGTCGGGGGGCACAACGCAGCGGCTCGCCGGGCGCTTCCGCCCCCACGCACTACGTATGCTCCCGCCTCACTTGATCCTCCGCAGAGCGACGGGGACTGCCACCGCTCCGCTTGCA----CGACGCCCGTTTGATTCCCTAGCGCCTCTCCCGGCACCCCTGCGAAGAGCCTCCTTGTACCGGTCCGCTAGCCGAAGAAGGGGAAGGTGGGCATCGGACCGAGTCCGTTCACTCGAGGACCTGGGCCGTGCTGAAGCCCGACTCCCGATTCTGGGCGGGCGACCGCGGGTACATCCCAGACGTAGCA-AAACAGCCACGACACCTTGGAACTCCACAGCTTACATCCCTCGGATTCGCCGCCCCCG---------GAAGCGACTGACAGTCGCGCGGAGCCATAAACGTTCCTCCCGTGCCGCCACTGAAGCCCGGTCGCCTCCAGCTCGGGAGCAATCTGGACGCCGCGGTCGGGCTCTCGTCGCTACGAGAAAACCTTCGGCCATTACGGCATGTAGACCTCCACCCCACGGAGATCAAGGAGCCGCATTAGCCAAGCCGCCAGCCCATGCGAGGCTCTCTGATGACTCAGGTAAATAAGCCCAGATGCCAGTACCTAAGTGCCCCTAATCCCGTCCCTAATCCACGGGAGTACACACTGGACGCACCCACGGTCTTCTCGGACTGGCTCCGGCTACTCTGTCACGGAGCTCCCGGGGGGCGGGGCTCCCACCCCAGCTTGGCCGGCGACCCCCGGCGAAATGGCCCCGCACTGTAGAGCCCCCGCTGCCGTCCCGGCGTGAGACCGCACAGCATGGGCAATGCGTGCCACCATATCCTTGCGCAACGAGGCTGTTCTATCTCTAGACAGCAACGTTCATCCAGCGACTCGAGGATCGCGGACGCCGTGCTAGTGGCCACCAGCCCGGAAACGGCGCGCTCCCCCAGCGCCTCACAGGAACGGACCCTGAAGCGCACCAGGGTGTCTCCAGGGTTGACTACTAGACGATATCCTAGTAGGCAGGTGCGCGGAATGGACAA"/>
                        <sequence id="seq_FD01849107_2001" spec="Sequence" taxon="FD01849107_2001" totalcount="4" value="ACCTTAGCTCCGCCAACCGTCGCTCCTCGCTACCCCAAAGCTGTGTACGAGCAGGTCTGGTATGCACGCTCTGCGCGTCAGTTCCCCGCCCANNNNNNNNNNNNNNN-GGGAAAGGAGGCAGCAGGTCAATGTCAACCCT-GATGTCGATGTCTAACTGCAGCCGCTTCGTTGCTGTGGGTCATCTACTAGCCCGCGCGCGCTTCGCAGGTA-CGCGAGCGCGCTGTCGATCGGAGGTAGCCTCCGGCCCAAATCCCACACCGGCTACACGGAGAACCGCTGTGCAGTATGCTCAGTTGCTACCCAGGTCTGAAGCTGTCCCTGGACCGCGCCCTAAGCCCCTGCCTCGCTTCAACCA-ATGAGGTCCGCTGGTTTCCCCTCGACCCGGTGTGTGTTCGTCGGTATGAGGACCGGTGTACACCGCTGCGGCT--G-------CTATTGTCGT--GCTTACCTCCACTCGCCTCCAGCACGAATCAGCGTTAGGGCCCCAGTTCACCCGGCGCAACGCTTCACTAGCTTACGAGAATACCCCCAGCGCATGCACCGTGTGTTCGGGACCCGGTCGCCGCGGCCGTACTAGGC---NNNNNNNNNNNNNNNNNNN-TGATACTCTTGTTCGAGTTTTTGCCACGCACCTAAACACTGTCGGGAGAGGCCTGGCAAGGAGTCCTTCAGCCTGCCACCCCAGCCGGCAGCCGAGGGTGGGCCGCCCTGGCCCCTCGCAGCCGGCCCTAGAGCGGACCGCGTCCGCAGCTTACCGTTGATCGCGGGCCCCGCGCACAGGAGCGTCGCTGGCCGAATCTACATAGTTCGGGCGAGTCGTCCACGGTCAGCTGGGAACTGGTCGTCGATCTCCAGCGCTTCCCTTGACCCGTGCTGCTACTCATGCCGACAC----------CCGATCCAGGTCCCCCGCAGACTAGTCTTGCACGCAAGCAGGGGGGCAACGTCTACAGCGCGCTAAGCGCCCCCCCACCCGCCGACCGTACTCCTCGGGTTGATCTTCTGGACCGCCGGCCCCTGGGCAACCGCTCGCTCACCGGGACCGCCCCCCGTGGAGCCATGTCAAGCGGGTCCGACTGTCCAGATCCCCCCGGCCGGTGCCGCGACTCCGGCACCGACCTTTAGTACTCGGGGCACGGCGAACTCCCAGCCGCACAGCAATAACCCTCGGGCCGAGCTTTGGCGGTCCGCGCCGCGCTCGCAACGGGGGACGGCCCGAAACGTCGAAGTCAG-TGTCTAGCTTCACGCTCGCGCAACGANNNNNNNNNNGATGACGGGCGCCGCACCGGCGCCCGCCGGCCTCCTCGGCAAGCGCCCGCGGCCAGGAGCCGGCCGTCCTCCCCGGGACGGCCCAAGAGCGCTATCAGTGGCCCGCCACGATCCCTCGTTAGGCAGGGCGAAGCGTCGACCCGAAGGGCGGCCGCCCGCGGGCGCCTCCGAACGGGG-CGCGACCACACTTCCGGGGCGACGCGCGCCGGTGAGTCCCTCCGCGGA----CCCTCGCGCCCAACCGGAGGGCGTCGACTCATCGGGACCCCGCGCGGCGGCGGCCCACGCTGGGCCGCGCTCGCGACTCACTATGCCCGACCGTGGCAGCAG-GTATGAGTGATACCTGATTGTCGAATAGACGCTCTTGAAGTTAAAGCACCTGTTCCAGCGCCTGGGCGGCAACAGGA----CCCGCACCGTCCTTCGCACGCGCGCGGGCGCCCCTCCCGCGTTCCGGTCCACAACGCTGCCGCCGCACCAATGAGAATGCAAACCGCCTCCCGTGCCCCCATCGAGGGGTCCTCTCGCCCGCCCCACCGCGGGTTCCCGCGTAGACAGGTGGCTGCTCTTGGCGGGCGCCCGCCGTCCAGGCGACGCGAGCGGTGGCCCGGCCGGCCCCGCGCGCCACCGTCCCCGCGCACACCTGGACCACCGATGAGTCATTTCTCCAGCGCCGAAACCTCCTCAGCAACTCTCGTCGCACGCGCTACCCACGCCGCCCACCCACCGTGCTCGCCGCCTCCCCAAGCAGCCTAACCCCGAGCATGGAGAGCACCGCGGCCCCCCCTATCCGACGGTGACTGATTCGGCTTTTGCCGACAGGACCGGCTTAGCGACACCCGGCTGCGTTCCCGCGCCGGACGACGCTGACCGGGCCCTGGTTCCCTGTCATGCCGGAGTCCCAAGTACTACACCCGAGCCCCGGCTGCCCCTCCCTACCTTACCTCTTTGATCGCGGGTTGATGCGCCGAGGAAGAGCCCCCGCGAGGCCGAAGTGAACCATGGCACGGCTACA---------CGCACCGCCACCCGGTTGATCCGCCGCCGCCCACGCCCCTCTGCGCCTTTACCGAGATAGCCCCCGCGATCCCAGACGGGGGCCGCCGGGCCTCC-GTGAACGGGCCTTACGGTTCACGAACCAGGTGCCCCTACCTCCCGCGCGGCAATCAGGTGCAAGAAGCAACGGGACGGCTCTACTCTAGTCTAGCCGTTGGTCCAGGTTTCGCGTGGCCATGTGCCTATGGAGTCTGGGGACCTTGTTCGCTCTCCGGGACGGCCCCATGGGCACGAAAGTAAGCAGAGAGCCGCTGACGCTCTGACGCAACGCAGGTAAAACGTCGGAGGCCTCCGTACGGGGAGGCGAACCCGGGACGGGGTCATGGGCGGGAGTCGACTCGCTGGA-CACCTCGGGGCGAGTATCGTTGGGCCAGGGGCGCAGTATCCTCACCCCACAATGGGCGCTCGCGACGGGCGAGTGGACTTGCCGACAAGGANNTCCCCTAACGCTATGTCTTGACAGGGGAGTAGCTCCAGGGCGTGACGAGAAGAGGCGCTCACCATGAAACGGCAATGCAAGGACCAGAACCACGTGCGCGGGGGCAGGGGCTGTGCGCCGAGCGAGTAACGCCAACACAAGGGTATACTCGTGAGGTGCACTTGTGAACCGCTCGCGGGGGGGCCTATACGATTGGGCGGCCGGCCCGCGTGGGGGGAGGGACCCCCCAGGGCCCGTCTTGGCCGTGCCTGCCCCGTGGGGGACGG-GCGAACCCTCGATAACCGTCAGCG-G-GCTGCAGCGGGACAGTGGGTCGTATCNNNNNNNNNNNNNNNNNNNNNNNNNNNNNNNNNNNNNNNNNNNNNNNNNGGCCTGACGTGCTGAGCCTCAGGAGGCTTGCTGCCGGGAACTGCGTCAGCACCGATCCGGCGTGCCGAGTCGCGGGCAACAGCTTCGGGTACGGGTCGCTATTTTGCAGTCCAATGCGAGGCTTGGTCCAACTAGCGGAGTGCGTGTACGGGGCGTGTCGCGGGCCCCGG-CGTAAGCGGCGGCCGTTTTGGCGCGGGCGTCCTGGGGTGG-CCG-GAGCACCCAAACAGTCCGGGTGGAGGGGCCGGAAAGGAGGTGCGGCGGCCGGGAGATAAAGTGCGGCCGGGTCGCTACCCTCTGACCGACGGGGGGCCATGCGCGGT--GGGGTAGTTCCGGCGTCCAGGTGAGGGCACCGAGCCGACCTCAGGCTTATGCTGTGCGACAGCGCTGAGC---------GGCCTTCTCTCAGAGCCG-GCCTTCCGGGGCCCGGCGTTCTGCGCGTGGCCTCGGCGTGACAGACGCTGCGCTGGCGGTCCCTTAGGGCCAACGCGCGGTTGATCGGCGCGCCGCCTTCACGAGGCTGACTGACGGCGGTAGATCTGGGAGCGCGTGAAGGCCGTCCAGGTCCTGCGCGAGCTGGCTCCCACGCGCAAGAGCACGTCCGGGGCAGGGGAGGGTGTGGAACGTGTTCAACCTGGCAGTTCGACTGCATGCTTCGGCCGGGCGAAGAGGTTAGGCGCCTCAGGGGGCCGGGCGCCGTCGCTCCGT-ATGGCCCTGCC--TGTCAGGGTACAGCCGCAGCGGACCCCTGGGGCATC-GATGGCCCAAGGAAAC--TAGCGACCGTTGAAAGGACCGGCGGGGACGATGGGGGGTCGCCCGGCGTCCG-GGCGCTGCGGCCTGGTGCGGTTCAGCCGCAAA-TCCGGGGCGGGGCGGTCGGTCGTAGGGTTTGTTAAAGCGGGCCGGTACCGGGGTTAGCTGCCGCGCCGCGCCGAGGGCGGGTGCACTATGGCTTACGGGCCGGACGCAACTCAGTGAGATGTT----TCGGGAGCGGACTCGGGCNNNNNNNNNNNNNNNNNNNNNNNNNNNNNNNNNNNNNNNNNNNNNNNNNNNNNCGGCAGCGGGGGTGGCTCGGGGAATAGCCCCGCATCTA-------CGCGTGCTTTTAC--TAATCCCGCGTTGCCGAAGCTCTGATGGGCTCGGCGACCGATGCGAGCGAAAATGTGGGGGGTGCGCGGCCCGGGCGGAAAGATACGTAGTTATGCGGAGGGCCTCGGGATCATCCCCAAAGAAAGCAAATCAGAGGGGGCTGACTATGGGGCGAGTCGGCTTGCGCCACTATGGAGGTGTTTCCAAGGAGTTACGACGTTTTGGTAAAGGGGGGGGCGGCGCCCGGCCACCGGGCACTCCCAGCCGACGTCTGTGTTGTCCCGCTGCGAAACGGGCGGTGATCCCTACGTGTGCTCGTGAAAATGCTGGGTCAGCCTATCGGGGGCGCCCGGAGA-GATCGCGGTAGTGGTACACCGGAGGCGGACGAAGCGGCCCGGACCCTCTACAAGCT-CGAAGGTATGGGCGCGTCGGCGCGAACGTGTTACCCAGAGGGGGGATGCGGCTTAGACCCGGAACGAGCGGCGGAGAGTGTCGGGCGTCGAGCGCAGAAGACGGCAAAGGCGGCCGGGTACATGTTGGACTGC-CCGCGGGCCGGTGGGCCGGTCGCACTAGGTCCCATCGCGCGATTCGCGGGCGCCCGTGGCCGAGGACTCCGCGAGCTCTAGTACCCGAGTTGGTGGTGGCGCGCACCGAGTCGGTGTGCTGCAGGTCGCCGCCGGCCTGAGTGGGGATTAGCCTGGTCACATGGGGCTCGGTCGCCGTGGTGTTCGCGAGCGGGGCTTAGTACGCCCGACTGGTGCAGAGTGCGACGCGTGTCGACCGGCGGATGCCCAAGAAGGGCCCGTCGCAGTAGGGGTGACTA--NNNNNNNNNNGCCGGGGGGCACGCGGGGTATTCGTAGCGGCGAGGGGCATCCGCCGTTGTAGGCATGTGTGAAGAGGGTCTTTCGACCGGGCGGGCTTGTGACGGCTTGGGTGGTTAGCGTCACTTGGCCGGGGGCCCGGGGGATTTGCCCGTCCAGCCGCGAGGGAGTTCGGGCCCTGATCTGTGGTAAGTGTGAGCGACGTGCGGGGTGGCGCTTTTCAAGN------CTTC--CCACGCACACACCGGGGGGACAGGACGTAGGGGGACATTGCACTGGCAGAGTACGACC--AA-TTGCC---TGGGGTGATTTAGCCGGCCAATGGTCATCCCGTGACAGAGCGTCGGCCAGGGGGCTCCCTTGCCCGTTCCC--ATCTAGACGGATTTACCCGTGAGGACGGACCGGACC-CCAACCGAAGAGCAAATAGCGAGGAGCAATGTATGCGCAGGACGCTGGTCCGAGGGCGGACGTCGACTGGCGGGCTGAGGGGCTGTGGCCTACCCTGAGGCAGTGTGCACGGCCTTGCATCTCCAAACCGACTCGCTGGGTGGCCCAGGAAGTTCGTGCCCGCGGGGCTGATTCTCCTCCTCAATTAACCCCCCCCGAGGCGACTCCGGCCAGTCC-CAC--TGCGCTCGTAGTCCTGAGGCTCGCGTAACGCGGAATGGGAGCGGACCACGGGCGATGGGGCTGTCGGCTGGCCGAAGGGGGCTGGCTGAGC-AAGCGCCCCTGTGGGGTGGCCTCACATTGTGTAGAGCGGGTTTGAGCCGCAGTGCGGCGGCGCTCGGGCGAGGTGGGGTTCAGTGCCAACAGCGGGCGTGGAGGGAGCGCGCGCGGTTGGCATGGTTTGGCTTGGGGTAGAGGACGCGTCCGTGGCGACGTAGTTTGGGACCGAGTTGAGCGGACTGCGCCGGCGGCTTAACATA---ATAG-GCTTAGCGGTCGGGCGTCAGGGCCCGAGACGGAAAGACGTTCCATCTCGACTCCAGGAGGGGGCGCTATCCCGGCGCGGGCCGTCTGCGGTTCCAACTAGCGGTGCTCGCCTCAGCAAACACGCGCCGGGAGGTATACCGCAGCGGCTCGCCGAGCACTTGCGCCCCCACGCGCTACGTATGCTCCCGCCCCACTTGACCCCCCGAAGAGCGACGGAGACCGCCACCGTTCCGTCTGCAAGC-CGCCGCCCGTCTGATTCCCCAGCGCCTCTCCCGACACCCCTGTGAAGAGCCTCTTTGTACCGGTTCGCCATACGTAAGAAGGGAAAGTGGGCATCGGACCGAGTCCGCCCACCCGAGTACCTGGGCCGTGCTGAAGCCCGACCCCCGATTCCGCGCGGGCGGCCACGGATGCATCCCAGGCGTAGCA--------CACGACACCTTGGAACTCCACAGCTTATATCACTCGAATTCGCCGCCCCCGGGCACT---GAAGCGCCTGACAGTCGCGCGGCGCCATAGACGTTGCTCCCGTGCCGCCACCGAATCCCGGTCGCCTCCGTCTCGGGAGGAATCTGGACGTCACGGGCGGGCCCTCATCGCTACGACAAAGCTGTCGGCCATTACGACATGTAGACCTCCGCCCCTCGGAGATCCGGGAGCCGCATTAGCCAAGCCGCCAGCCCATGCGAGACTCTCTGATGACTCGGTTAAATAAGCCCAGATGCCATCTCCTAAGCACCCCTGATCCCGCCCCCAATCCACGGGAGCCCACACGGGTCGCACCCATGGTCCCCTCGGACCGGCTCTGGCTACTCCGTCACGGAGCTCCTGGGGGGTGGGGCTCCCACCCCTGCCTGGCCGACGACCCCCGGCGAAATGGCCCTGCACAGTAGATCGCCCGCTTCCGCCCCGGCGCGAAACCACACAGCATGAACAATGCATGCCACCATGTCCTTGCGCAACGAAGCTGTTCTACCCCTAGACAGCTACGTTCAACCAGCGACCCGAAGGTCACGGACGCCGTGCTAGTGGCCACCAGCCCGGAAAAGACGTGCTCCCCCAGCGCCTCACAGGAGCGCGCCCCGAAGCGCACTAGGATGCCTCCAAGGTTGACTGCTAGACGATATTCTAGTAGGCAGGTGCGCGGGATGGTCAA"/>
                        <sequence id="seq_FD01849123_1974" spec="Sequence" taxon="FD01849123_1974" totalcount="4" value="ACCTTAGCTCCGCCAACCGTCGCTCCTCGCTACCCCAAAGCTGTGTACGAGCAGGCCTGGTAGGCCCGCTCTGCGCACCAGTTCCCAGCCCANNNNNNNNNNNNNNNCGGGAAAGGAGGCAGCAGGTCAATGTCAACCCCCGACGCCGATGTCTGACTGCAGCCGCTTCGTTGCTGTGGGTCATCTAATAGCCCGCGCGCGC-TCGCAGGTA-CGCGAGCGCGCTGTCGACCGTAGGCAGCCTCCGGCCCAAATCCCATACCGGCTACACGGAGAACCGCTGTGCAGTATGCCCAGTTGCTACCCAGGTCTGAAGCTGGCCCTGGACCGCGCCCTAAGCCCCTACCTCGCATCAGCCA-A-GAGGTCCGCTGGTTTCCCCTTGACCCGGCGTATGCTCGTCGGTATGAGGACCGTTGTACACCGCTGCGACT----------CTATTG--G---GCTTACCTCCACTCACCTCCAGCCCGAATCGG-GCTAGGTCCCCAGTTCACCCGGCGCAACGCTACACTAGCTTACGAGAATACCCCCAGCGCATGCACCGTGTGTTCGGGA-CCGGTCGCCGCGGCCGTACTAGGC---NNNNNNNNNNNNNNNNNNN-TGA-AC--CTGTTC----------------------------------A--CCTGGCAAGGGGTCCCTCAGCCTGCCACCCCAGCCGGCAGCCGAGGGTGGGCCGCCCTGGCTCCTGGCAGCCGGCCCTAGAGCGGACCTCGTCCGCGGCTTACCGTTGATCGCGGGCCCCGCGCACAGGAGCGTCGCTGGCCGAATCTACATAGCTCG-GCGAGTCGTCCACGGTCAGCTGGGAACTGGTCGTCAACCTCCAGCGCTTCCCTTGACCCGTGCTGCCACTCATGCCGATGC----------CCGATCCAGGTCCCCCGCCGACTAGTCTTGCACGCAAGCAGGGAGGCAGCGTCTGCAGCGCGCTAAGCGC--CCCCACCCGCCGACCGTACTCCCCGGGTCGATCT-CTGGACCGCCGGCCCCTGGGCAGCCGCCCGCTCACCGGGACCGCCCCCCGTG-AGCCATTTCAAGCGGGTCCGACTAGCCAGATCCCCCCGGCCGGTGCCGCGACTCCGGCACCGACCTTTAGTACTCGGGTCACGGCGAACTCCCAGCCGCACAGCAATAACCCTCGGGCCGAGCTTTGGCGGTCCGCGCCGCTCTCGCAACGGGGGACGGCCCGAAACGTCGAAGTCAG-TGTCTAGCTTCACGCTCGCGCAACGANNNNNNNNNCGATGACGGGCGCCGCACCGGCGCCCGCCGGCCTCCTCGGCAAGCGCCCGCGGCCAGGAGCCGGCCGTCCTCCCCTGGACGACCCAAGAGCG-TATCAGTGGCCCGCCACGATCCCCCGCTAGGCAGGGCGAAGTGTCGACCCGAAGGGCGGCCGCCCGAGGGCGCCTCCGGGCAGGG-CGCTACCACACTTCCGGGGCGACG---GCCGGTGAATCCCTCCGCGG-----CCCTCGCGCCCAACTGGAGGGCGTCGACTCATCGGGACCCCGCGCG-CGGCGGCCCACGCTGGGCCGCGCTCGCGACTCACTATGCCCGACCGTGGCAGCC--GTAGGG-TGATACCTGATTGTCGAATAGACGCTCTTGAAGTTAAAGCACCTGTCCCA-CGCCTGGGCGGCAACAGGC----CTCGCACCGTCCCTCGCACGCGCGCGGGCGCCCCTCCCGTGTCCTGGTCCAGAATGCTGCCGCCGCACCGATTAGAACGCAAACCGCC-CCCGTGCCCCCATCGAGGAGTCCTCTCGCCCG-CCCACCGCGGGGTCCCGCGTAGACAGGTGGCTGCTCTTGGCGGGCGCCCGCTGTCCAGGCGACGCGAGCGGTGGCCCGGCCGGCCCCGCGCGCCACCGTCCCCGCGCACACCCGGACCACCGA-GAGTCGTTTCTCCAGCGCCGAAGCCTCCTCAGCAACTCTCGTCGCACGCGCTACTCACGCCGCCCACCCACCGTGCTCGCCGCCTCCCGAAGCAGCCTAACCCCGAGCATGGAGAGCACCGCGGCCCCCCCGCTTCGGCGATGACAGGTTTGGCTTTTGCCGACAGGACCGGCTTAGCGAAACCCGGCTGCGTTCCCGCGCCGGACGACGCTGACCGGGCCCT-GTTCCCTGTCATGCCGGAGTCCCAAGTACTACACTCGAGCCCCGGCTGCCCCTCCCTACCTTACCTCTTTGATCGCGGGTTGATGCGCCGAGGAAGAGCCCCCGCGAGGCCGACGCGA-CCATGGCACGGCTACA---------CGCACCGCCAC--GGTTGATCCGCCGCCGCGCACGCCCCTCTGCGCCTTTACCGAGACAGCCCCCGCGATCCCAGACGGGGGCCGCCGGGCCTCCGGTGAACGGGCTCTGCGGCTCACGACCCAGGTGCCCCTACCTCTCGCGCGGCAATCAGGTGCAAGAAGCAACGGGACGGCTCTACTCTAGTCCAGCCGTTGGTCC-GGTTTCGCATGGCCATGTGCCTATGGAGTCTGGAGACCTTGTTCGCTCTCCGGGACGGCCCCATGGGCCCGAAAGTAAGCAGAGAGCCGCTGGCGCTCGGACGCAACGCAGGTAAAACGTCGGAGGCCTCCGTACGGGGAGGCGAACCCGGGGTGGGGTCATGGGCGGGAATCGACTCGCTGGATCACCTCGGGGCGAGTATCGTTGGGCCAAGGGCGCAGAATCCTCACCCCACGATGGGCGCTCGCGACGGACGAGTGGACTTGCCGACAAGGANNTCCCCTAACGCTATGTTTTGACGGGGGAGTAGCTCCAGGACGTGACGAGAAGAGGCGCTGACCATGAAACGGCAATGCAAGGACCAGAACCACGTGTGCGGGGGCAGGGGCTATGCGCCGAGCGAGTAACGCCAACACAAGGGTACACTCGTGAGGCGCACTTGCGAGCCGCTCGCGGGGGGGCCTATACGATCGTGCGGACGGCCCGCGTAGGGGGAGGGGCCCCCCAGGGCCCGTCTTGGCCGTGCCTGCCCCGTGGGGGACGGGGCGAACCCTCGATAGCCGTCAGCG-GGGCTGCAGCGGGGCAGTGGGTCGTATCNNNNNNNNNNNNNNNNNNNNNNNNNNNNNNNNNNNNNNNNNNNNNNNNNGGCCTGACGGGCTGAGCACCAGGAGGCTTGCTACCGGGAACTACGTCAGCACCGATCCGGCATGCCGAGTCGCGGGCAACAGCTTCGGGTACGGGTCGCTATTTTGCAGTCCAATACGAGGCTAGGTCCAACTAGCGGAGTGCGTATACGGGGCGTGTCGCGGGCCCCGG-CGTAGGCGGCGGCCGTTTTGGCGCGGGCGTCCCGGGGTGG-CC---AGCACCCAAACAGTCCGAGTGGAGGGGCCGGAAAGGAGGCGCGGCGGCCGGAAGATAAAGTGCGGCCGGGTCGCTACCCTCTGACCGACGGGGGGCCGTGCGCGGTCGGGGGCAGTTCCGGCGTCCAGGTGAGGGCACCGAGCCGACTCCAGGCTTATGCTATACGACTGCACTGAACTACGA-----GCCTTCTCTCGGAGCCGGGCCTTCCGGGGCCCAGCGTTCTGCGCGCGGCCTCGGCGTGACAGACGCTGCGCTGGCGGTCCCGTGGGGCCAACGCGCGGCTGAGCGGCGCGCCGCCTTCGCGAGGCGGTCTGACGGCGGTAGATCTGGGAGCGCGTGAAGGCCGTCCAGGTCCTGCTCGGGCTGGCTCCCACGTGCA-GGGCACGTCCGGGGCCGGGGAGGGTGGGGAACGTGTTCAACCTGGCAGTTCGACTGCGTGCTCCGGCCGGGCGAAGATGTTAGGCGCCTTAGGGGGCCGGGCGCCGTCGCTCCGTGATGGCCCTGCCCTTGTCAGGGTACAGCCGCAGCGGACCCCTGGGGCATCCGATGGCCCAAGGAAAC--GAGCGACCGTCGAAAGGACCGGCGGGGGCGATGGGGGGTCGCCCGGCGTCCG-GGCGCTGCGGCCTGGTGCGGTTCAGCCGCAAA---CGGGGCAGGGCGGTC--TCGTGGGGTTTGTTAAAGCGAGTCGGTACCGGGGTTAGCTGCCGCGCTGCGCCGCGGGCGGGTGCAATATGGCCTACGGGCCGGACGCAACTCAGTGAGGTGTG----TCGGGAGCGGACTCAGGCNNNNNNNNNNNNNNNNNNNNNNNNNNNNNNNNNNNNNNNNNNNNNNNNNNNNNCGGCAGCGGGGGTGACTCGGGGAATAGCCCCGTATCTA-------CGCGTGCTCTTAC----ATCCCGAGTTGCCGAAGCTCTGATGGGCTCGGCGACCGATGCGAGCGAAAATGTGGGGGGTGCGCGGCCCGGGCGGAAAGATACGTAGTTATGCGGAGGGCCTCGGGATCATCCCCAAAGAAAGCAAATCAGAGGGGGCTGACTATAGGGCGAGTCGGCTTGCGCCACTATGGAGGGGTTTCCAAGGAGTTACGACGTTTGGGTAAAGGGGGGGGCGGCGCCCGGTTTCCGGGCACTCCCAGCCGACGTCTGTGTTGTCCCGCTGCGAAACGGGCGGTGATCCCTACGCGTGCTCGTGAAAATGCTGAGTCAGCCTATCGGGGGCGCCCGGAGA-GATCGCGGTAGTGGTACACCGGAGGCGGACGAAGCGGCCCGGACCCTCTACAAGCT-CGAAGATATGGGCGCGTCGGCGCGAACGTGTTACCCAGGGGGGGGATGCGGCTTAGACCCGGAACGAGCGGCGGGGAGTATCGGGCGTCGAGCGCAGAAGACGGCGACGGCGGCCGGGTACATGTTGGGCTACCCCGCTGGCTGGTGAGCCGGCCGCACTAAGTCCCGTCGCGCGATTCGCGGGCGCCCGTGGCCGAGGACTCCGCGAGCTCTAGTACCCGAGTGGGTGGTGGCGCGCACCGAGTCGGTGTGCTGCGGGTCGCCGCCGGTCTGCAGGGGGCTTAGCCTGGTCACATGGAGCTCGGTCGCCGTGGTGTTCGCGAGCGATGCTTAGTACGCCCGATTGGTGCAGAGTGCGACGCGTGTCGACCGGCGGATGCCCAAGAAGGGTCCGCCGCGGCGGGGGTGCCTA--NNNNNNNNNNGCCGGGGGGCACGAGGGGTATTCGTGGCGGCGGGGGTCATCCACCGTTGTAGGCATGTGTGAAGAGGGTCTTCCGACCGGGCGGGCTTGTGACGGCTTGGGTGATTAGCGTCACTTGGACGGGGGCCCGGGGGATTTGCCCGGCCAGCCGCGAGGGAGTTCGGGCCCGGATCTGTGGTAAGTGTGTGCGACGTGCGGGGTGGCGCTTTTCAAGGAC-CG-CTTCGGCCACGCACACATCGGGGGGACAGGACGTAGGGGGACATTGCACTGGCGAAGTACGACCGC---TTGCCGGGCGGGGCGATTCAGCCGGCCAATGGTCATCCCGTGACCGAGCGTCGGCCAGGGGGCTACCTTGCCCGTTCCCGGATCTAGACAGATTTACCCGTGAGGACGGGCCGGAGCCCCAACCGAGGAGCAAATTGCGAGGAGGAATGTATGCGCAGGACGCTGGTCCGAGGGCGGACGTCGACTGGCGGGCTGAGGGGCTGTGGCTTACCCTGAGGCAGCGTGCACGGCCTTGCATCTCCAAACCAACTCGCTGGGTGGCCCAAGA-GTGCGTGCCTGCGGAGCTGATTCTCCTCCTCAATTAACACCCCCCGAGGCGACTCCGGCCAGTCCGCACCCTGCGCCCGTAGTCCTGAGGCTCGCGTAACGCGGAAGGGGAGCGGACCACGGGCGATGGGTCTGTCGGCTGGCCGAAGGGGGCTGGCTGAGCGAAGCGCCCCTGTGGGGTAGCCTCACATTGTGTAGAGCGGGCTTGAGCCGCAGTGCGGCGGCGCTCGGACGAGGTGGAGTTCAATGCCAACAGCGGGCGTGGAGGGAGCGCGCGCGGTTGGCATGGTTTGGCTTGGGGTAGAGGGCGCGTCCGTAACGACGTAGTTTGGGACCGAGTTAAGCGGACTGCGCCGGTGGCTTAACACG---ATAGGGCTAAGCGGTCGGGCGTCAGGGCTCGAGACGGAGAGACGTTCCATCTCGACTCCAGGAGGTGGCGCTATCCCGGCGCGGGCCGTCTGCGGTTCCAACTAGCGGTGCTCGCCTCACTGAACACGCGCTGGGAGGTATACCGCGGCGGCTCGCCGAGCACTTGCGCCCCCACGCGCTACGTATGCTCCCGCCCCACTTAACACCCCGCAGAGCGACGGAGACCGCCACCGCTCCGCCTGC--------CGCCCGTCTGATTCCCCAGCGCCTCTCCCGACACCCCTGTGAAGAGCCTCTTTGTA-CGGTCCGCCAGCCGAAAGAAGGGAAGGTGGGCATCGGACCGAGTCCGTCCACCCGAGGACCTGGGCCGTGCTGAAGCCCGACCCCCGATTCCGGGCGGGCGGCCACGAGTGCATCCCAGGCGTAGCA-AGCCAGCCACGACACCTTGGAACTTCACA-CTTATATCACTCGAATTCGCCGCCCCCGGGCACT---------CCTGACGGTCGCGCGGCGCCATAGACGTTCCTCCCGTGCCGCCACCGAATCCCGGTCGCCTCCGTCTCGGGAGGAATCTGGACGTCGCGGGCGGGCCCTCATCGCTACGACAAAGCCTTCGGCCATCACGACATGTAGACCTCCGCCCCTCGGAGATCCAGGAGCCGAATTAGCCAAGCCGCCAGCCCATGCGAGACTCTCTGATGACTCAGGTAAATAAGCCCAGATGCCAGCTCCTAAGCACCCCTGATCCCGCCCCCAATCCACGGGAGCCCACACTGGTCGCACCCACGGTCCCCTCGGGCTGGCTCCGGCTACTCCGTCACGGAGCTCCCGGGGGGCGGGGCTCCCACCCCAGCCTGGCCGACGACCTCCGGCTAAATGGCCCTGCACTGTAGAGCCCCCGCTGCCGCCCCGGCGCGAAACCACACAGCATGAACAATGCATGCCACCATGTCCTTGCGCAACGAGGCGGTTCTACCTCTAGACAGCATCGTTCAACCAGCGACCCGAGGGTCATGGACGCCGTGCTAGTGGCCACCAGCCCGGGAAAGACGTGCTCCCCCAGCGCCTCACAGGAGCGCGCCCCGAAGCGCACCAGGGAGCCTCCAGGGTTGACTGCTAGACGATATCCTAGTAGGCAGGTGCGCGGGATGGACAA"/>
                        <sequence id="seq_FD01849139_1976" spec="Sequence" taxon="FD01849139_1976" totalcount="4" value="ACCTTGACTCCGCCGATCGTCGTTCCTCGCTACCCCAAAGCTGTGTACGAGCAAGCCTGGTAGGCCCACTCTGCGCGCCAGTTCCCCGCCCA---GCCCTCA-GCA--GGGAAGGAAGGTAACAGTTTAATGCCAACCCTTGACGTCGACGTCTGACTGCAGCCGCTTTGCTACTGTGGGTCATCTTCTACCCCGCGCGCGTTTTGCGGGTACCGCAAGCGCGCTGTCGACCGGGGATAGCCTCCGGCCCCAATCCCACACCGGCCACACGGAGAACCGCTGTGCAGTATGCCCAGCTGCTACCCAGGTCGGAAGCTGGCCTTGGATCGCGCCCTAAGCCCCCGCCTCGTACCAAT-A-AGAAGGTCCGCTGGTTCCCCCTCGACCCTGCATAAGTTCGTCGGTATAAGGATCGGTGTACGCCGCTACGACTAC--------CCACTG------GCTTACCTCCACTCGCTTCCGGCCTGAATCGGCGCTAGGGCCCCAGTTCACCCGGCGCAACGCAACATTAGCTTGCGAGAACACCTCCAGCGCATGCACCGTGTGGGCGGGACCCGTTCGCCGTGGCCGTACTAGGCGTANNNNNNNNNNNNNNNNNNNTTGATACTCTTGTTCGGGCCCTTGCCATTCACCCAAACATTGTCTGAGGAGGCATGGCAAAGGATCCCTCAGCCCGTCACCCCAGCCGGCAGCCAAGGTTGGGCCGCACTGGTCCTTGGCAGCCGGCCCTAGAGTGGACCTCGTCCGCGGCTTAC-GTTTATCGCTGGCCCCGCGCACAAGAGCGTCGCTTGCCGAATCTACACAGTTCGGGTGAGCCGTCCACGGTCAGCTGGAAACTGGCCTTCAACCTCCAGCGCTTCCCAGGATCCGCGCTGCCACTC-GGCCGATACCCGGACGAAGCCGATCCAGCTCCCCCGCCGACTAGTCTTGCACGCAAGCAGGGAAGCAGCATCTGCAGCGCTCTAAGAGCCCCCCCATCAGCCGACCACACTCCCCTAGCCGATCTCCTGGACCGCCGGCCCCTGGGCAGCCGCTCGACCACCGGGACCGCC-CCCGTGGAGCCAGGTCGAGCAGGCCCTACTGGCCAGAGCCCCCCGGCAGGGGCCGCGATTCCGGCACCGACCTTTAGTACGCGAGTCACGGCGAACTCCCAGCCGCACAGCAACTACCCTC-GGCCGAGCTTTGGCGGTCCGTGCCGCGCTCGCAACGTGGGACGGCCCGAAACGTCGAAGTCAG--GTCTAGCTTCACGCTCGTGCAACGACTG-----TTGATGACGGGCGCCGCACCGGCGCCTGCCGGCCCCCTCGGCAAGCGCCCGCGGCCAGGGGCCGGCCGTCCACCCCTGGGCAACCCAATAGCGCTTTCAGTGGCCCGTCACGATTCCCCGCTAGACAGGGCAAAGCGTCGACCCGAAGGGCGGCCGCCCGCGGGCGCTTCCAGGCGTGGGCGTTATCACACTTCCGGGGTGACACACGCCGGCGAATCCCTCCGCGG-----CCATCGCGCCCAACCGGAGGGCGCCGACCCATCGGGACCCCGCGCGGCGGTGACCTGCGTCGGGTCGCGCTCGCGGCTCGCGATGCCCGACCGTGGCAGCAG-GTAGGA-TGCTATCGTATTTTCGAGTAGACGCTTTTGAATTCAAAGCACCTGTCCCAGCGTTCCGGCGGAAACCCGCNNNNNNNNNNNNNNNNNNNNNACGCGCGCGGGCGCCCCTACCGTGTCCTGGTCCACAGCGCTACCGCCGCACCGATGAGGACGCAAGCCGCC-CCCCGGCCCCCACCGGGGGGTCCTCTCGACCGCCCCACCGCGAGGTCCCTCGTAAACAGGTGGCTGCTCTTGGTGGGCGACCGCCGTCCAGACGACGCGAGCGGTGGCCCGGCCGGCCCCGCGCGCCATCATCCCAGCGCACACCCGGGCCCCCGATGAGTCGTCTCTCCAGCGCCGAAGCCTCATCAGTAACGCTCGTCACACGCTCTTCCCACGCCGCCCGCCCACCGTGCCCGCCGCCTCCACAAGCAGCCTAACCCCGAGCATGGAGAGCACCGCGGCCCCCCCTCTCCGGCGGTGACTGGTTTGGATTTCGTCGGCAGGACCGGCTTAGCGAAACCCGGCTGCGTCCCCGCGTCGAAAGACGTTGACCGGGCTCTGGCCCCCTGTCATGCCGGAGTCTCAAGTACTACACCCAAGCTTCGGCGGCCCCGCCCCATCTTACCTCTTTGGTTGCGGGCTGATGCGCCGAGGAAGAGTCCCCGCAAGACCGACGCGAGCTATGGCACGGCTACA---------CGCACCGCCACCCGGCTGATCCGACACCGCGCACGCCCCTCTGCGCCCTGACCGAGGCAGTCCCCGCGATCCCAGACGGGGACCGCCGAGCCTCC-GTGAACGGGCTCTACGGCTCACGAACCAGGTGATCCTACCTCCCGCGTGGAAAGCAGGTACAAGAAGCAACAGGGCGGTCCTACTCTAGTCCAGCCGTTGGTCCAGGTTTCGCGTGGCCATGTGCCTATGGAGTCTGGGGGCCTTGTCCGCTCTCCGGGACGGCCCCATGAGCACGGGTGGTAGCAGAGATCCGCTGGCGTTCGGACGCAACTTAGGTAAAACGTCGGGGGCATCCGTACGGGGGGGCGAACCCGGGGTGGGGTCATGGGCGAGAGTCGACTCGCTGGGTCACCCCGGGGCGAGTATCGTTGGGCCAGGGGCGCAGTATCCTCACCCCACGCTGGGCGCTCGCAATGGGCGGGTGGACTTGTCGACAAGGAGTTCCCCTAACGCAATGTCTTGACGGGGGAGTAGCTCCAGGGTGTGACG-GAGGAGGGGCTCACCATGAAGCGGCAATGCGAGGACTAGAACCACGTGCGCGGAAGCAGGGGCTGTGCGCCGAGCGCACAACGCCAACACAAGGGTACACTCGTGAGGCGCACTCGCGAGCCGCTCGCGGGGGGACCCATACGATCGGGCAGACGGCCCGCGTGGGGGAAAGGGCCCCCCCGGGCCCGTATTGGCCGTGCCTGACCCGTGGGGGACGG-GCGAACTCTCGATAGCCGTCAGCGTGGACTGCAGCGGCGCAGTGGGTCGTATC---NNNNNNNNNNNNNNNNNNNNNNNNNNNNNNNNNNNNNNNNNNNNNNGGCCGGACGGGCTGAGCACCAAGGGGCTTGCTGCCAGGACCCGCGTCAGCACCGATCCGGCGTGCCGAGTCGCAGTCCACGGCTTCAGGTACTGGTCGATATTTTGCAGTCCAATATGAGGCTAGGTCCAACTAGCGGAGCGTGTGTACGGGGCGTGTCGCGGGCTCCGG-CGTAGGCAGCAGCCGTTTCTGCACGGGCGTCTCGGGGTGG-CC--GAGCACCCAAACAGTCCGGGCGGAGGGACCGGAAAGGAGGCGCGGCGGCCGGGAGATAAATTGCGGCCGGGTCGCTACCCTCTGATCGACGGGGGGCCGTGCGCGGTTGGGTGCAGTTCCGGCGTCCAGGTGAGGGCACGGAGCTGACCCAAGGCTTATACTATACGGCAGCACTGGGCTACG--AGCCGCCTTCTCTTGGAGCCTGGCCTTCCGGGGCCTGGCGTTCTGGGCGCGGCCTAGGTGGGACAGACGCTGCACGGGCAGTCCCGTGGGGCCAACGCGCGATTGATCGGCGCGCCGCCTTCACGAGGCGGTCTGACGGCGGTAGATCCGGGAGCGTGTGAGGGCTGGCCAGTTCCTGCGCGGGCTGGCTCCCACGCGCAAGAGCACGTCCGGGGCCGGGGAGAGTGGGGAACGTGTTCCACTTGACAGCTCGACTGCGTGCTCCGGCCGGGCGATGAGGTTAGGCGCCTCAGGGGGCCGGGTGCCGTCGCCTGGTGATGGCCCTGCCCGGGTACGGGCGAGACCGCAGCGGTCCCCTGGGGCATCCGATGGCCCAAGGAAAC--GGGCGACCGTCGAAAGGATCGGCAGGGACGAGTGAGGGTCGCCAAGCATCCG-GGCACTGCGGCCTGGTGCGGTTCAGCCGTAAA-TCCGGGGCGAGGCGGTCAATCGTAGGATTTATTAAAGCGGGTCGGTACTGAGGTTCACTGCTGCACCGCGCCAAGGACGGTCTCGCTATGGCCTACGGGTCAGACACAACTCAGTGAGGCGTT----TCGGGGACGGACTCGGGCACTGATATATGTGCGGAACGTATTCAATGCGCCATGTCACTGTGCTAGGGTCCCGGCAGCGGGGGTTGCTCGGAGGATAGCCCCGTAT------------CGTGCTTGTAC---AATCCCGCGTTGCCGTAGCTCTGATGGGCCCGGCGACCGATGCACGCGAAAATGTGGGGCGTGCGCGTCCCAGGCGGAAGGATACGTAGCTATACGGAAGGCCTCGAGGTTATCCACAAAAAAAACAACTCAGAGGGGGCAGAATATAGGGCTAGCCGGCTTGTGCCACTATGGAGGGGTTTCCC-GGAGTTAAGAAGTTTGGGTAAAAGGGGGGGTGGCTCCCGGCCACCGGGCACTACCAGACAGCTTCTGTGTTGCCCCGCTGCGGAACAGGCGTTGATCCCTACGCGTGCTCTTGAAAATGTTGAGTCAGCCTATCGGGGGCGCCCGGAGAGGATTGCAGTGGTGGTACACCGGAGGCGGCCGGGGCGGCCCGAACCCTCTACGAG-TGCGAAGGTATGGGCGCGTCGGTGCGAACGCATCACATAGGGGGGGTATGCGGTCTAGACTCGGAAAGAGCGGCGGGGAGTGTCGGGCATCGAGCGCAGAAGCCGGCGACGGTGGTAGGGTACATGATGGGCTGCCCCGCGGGCTGGTAAGCCGGCCGCACTAAGCCCCGTCGCGCGATTCGCGGGCGCCAGCGGCTGAGGCCTCCGCGAGCTCCGGTACCTGCACGAGTGGTGACGCGCAATGAGCCGGTGTGCTGCGGGTCGTCGCTGGCTTGCAGGAGGCTTAGCCTGTTCACATGGGGCTCAGTCGCTGCGGTGTTCGCGAGCGGTGCTTAGTACGCCCGATTAGTGCAGAGTGCGACGCGCGTCGACAGGCGGATGTCCACGAAGGGTCCGCCGCAGCGGGGGTGCCTANNCCTTCCAGCCGCCGAGGGGCGCGAGGAGCATTCGTAGCGGCGGGGTGCATCCGCCGTTGTAGGCATGTGTGAAGAGGGTCTCCCGACCGGGAGGGCTTGTGACGGCTTTGGTGATTAGCGTCGCTTGACCGGAGGACCGGGGGATTCGCCCGGCCAGCCGCGTGGGAGCTCGGGCCCGGATCTGTTGTAAGTGTGAGCGACATCCGGGATGGCGCTTTTCAAGG----------GGACACGCACACACCGGAGGGACAGGACGTAGGGAGACATTGCACTGGCGAAGTTCAACCTT---TTGCCGGGCGGGGTGATTCAGCCGACCAATGGTCATCCCGTGGCAGAGCGGCGACAAGGGTACTCCCTTACCCGTTTCA--ATTTAGATGGATTAACCCGCGAGAACGGGCCGGACCCCCAACCGAGGAGCAAATAGCGAGGAGGAATGTGTGCGCAGGACGCTGGTCCGAGGGCGGACGTCGACCGGCGGGCTGAGGGGCGGTGGCCTACCCTGAGGTAGCGTGCACGGCCTTACAGCTCCAAATCGACTCGCTGGGTGGCCCAGGAAGTGCGCGCCTGCGGGGTTGATTCTCCTCCTCGATTAGCACCCCCTGAGGCGACCCCGACCAGTCCGCACCCTGCGCCCGTAGTCCCGAGGCTCGCGTAACGCGGAAGGGGAGCAGACTACGGGCGATGGGGTTGTCGACTGGTCGAAGGGGGCCGGCTGGGCGAAGCGCATCTGTGAGGTAGCATCACATTGTGTAGGGCGGGCCTGAACCGCGGTGCGGCGGCGCTCGGGCGAGTTGGGGTTCAGTGCCAGCCGCGGGCGTGGAAGGAGCGCGCGTGGTTGGCATGGTCTGGCCTGGGGTAGATGGCGCGTCTGTAGCGACGTAGCTTGGGGCCGAGTTGGGCGGACTGCGCCGGTGGCCCAACATA---ACCA-GCTTAGCGGTCGGGCATCGGGGCCCGAGACGAGAAGAAGATCCATTTCGGCTTCAGGAAGGGGCGTTATCCAGGCGCGGGCCGATTGAGGTTCCAACTGGCGATGCTCGCCTCGCTGAACATGCGCCGGGGGGTATACCGCAGCGGCTCGCCGAGCACTTCCGCCCCCACGCGCTACGTATGCTCCCGCCCCACTTGATCCTCCGCAGAGAGACGGGGACCGTCACTGCTCTGCCNNNNNNN-CAACGCCCGTCTGATTCCCCGGCGCCTCTCCCGACACCCCTACGAAGAGCCTCCTTACGCCGGTCCGCTAGCCGAAGGAAGGGAAGGTGGGGATCAGACCGAGTCCGTCCACCCGAGGACTTGGGTCGTGCTGAAGCCCGACCCCCGATTCCGGGCGGGCTGCCACGGGTGCATTTCAGGCGTGCTG---ACAGCCACGACACCTTGGAACTCCACAGCTTACATCACTCGAATTCGCCGCCCCCGGGCACA---GGCGCGACTGACAGTTGCGCGGCGCCATAAACGTTCCTTCCGTGCCGCCACTGAATCCCGGTCGCTTCCAGCTCGGGAGCAATCTGGACGCCGCGGTCGGACCGTCGCTGCTACGACAAAACCTTCGGCCATTACGACATGTAGGCCTCCGCCCCACGGAGATCAAGGAGCCGCGTTAGCCAAGCAGCCGACCCACGCGATGCTCTCTGATGACTCAAGTAAATGAGCCCAGATGCCTGTACCTAAGTACCCCTAATCCCGCCCCCAATCCATGGGAGTCCACACTGGACGCATCCACGGTCCCCTCGGACTGGCTCCGGCTACTCCGCCACGGAGCTCCCGGGGCGCGGGGCTCCCACCCCAGCTTGGCCGACGATCCCCAGCGAGTTGGCCCCGCACTGTAGA-CCCCAGTTGCCGCCCCGGCGCGAGACCGCACAGCATGGGCAACGCGTGCCATCATGTCCTTGCGCAACGAGGCTGTTCTACCTCTAAATAGTAACGTTCATCCAGCGACCCGGGGGTCGCGGACGCCGTGCTAGTGGCCACCAGCCCAGAAACGGCGCGCTCCCTCAGCGCCTCACGGGAGCAGAACCCGAGGCGTACCAGGGTGCCTCCAGGGTTGACTACTAGACGATATCCTGGTGGGCAGGTGCGCGGGATGGACAA"/>
                        <sequence id="seq_FD01849217_2005" spec="Sequence" taxon="FD01849217_2005" totalcount="4" value="ACCCTAACTCCGCTGATCGTCGTTCCTCGCTACCCCAAAGCTGAGTACGAGCAAACCTGGTAGGCCCACTCTGCGCGCCAGTTCCCCGCCCAAGA-CCCTC--GCACCGGGAAAGAAGGTAGCAGTTCAATGCCAACCCTCGACGTCGACGTCTGACT-CAGCCGCTTCGTTGCTGTGGGTC-TTTTCTACCCCGCGCGCATTTCGCGGGTA-CGCAAGCGCGCTGTCGACCGGGGATAGTCTCCGGCCCCAATCCCACACCGACTATACGGA--ACCGCTGTGCAGTATGCCCGGCCGCTACTCAGGTCGGAAGCCGGCCTTGGATCACGCCCTAAGCACCCGCCTCGCACCGATCA-AGAAGGTCCGATTGTTCCCCCTCGACCCGGCATAAATTCGTCAGTATAAGGATCGGTGTACGCCGCTACCACT--G--------CATTG---------TATCTCTACTCGCTTCCGGCCCGGATCGG--CTAGGGCCCTAGTTTACCCGGCGCAACGCAACATT-GCTTGCGAGAATACCTCCAGCGCATGCACCGTGTGTGCGGGACCCGTTCGTCGCAGCCGTACTANNNNNNAAAATTCGATATTTCGCACCTGATACTCTTGTTCGGGCCCTTGCCATGCACCTAAACATTGTCGGAGGAG-CCTGGCAAGGGATCCCTCAGCCCGCCACCCCAGCCGACAGCCGAGGGTGGACCGCACTGGTCCTTGGCAGCCGGCCCTAGAGCGGGCCTCTTACGCGGCTTACCGTAGGTCGCGAGCCCCGTGCACAGGAGCGTCGATTGCCGAATCTACATAGTTCGGTTGAGTCGTCCACGGTCAGCTGGAAACTGGCCTTCAACCTCCTGCGCTTCCCAGGACCCGCGCTGCCACTCAGGCCGATACCCGGACGAAGCCGATCCAGCTCCCCCGCCGGCTAGTCTTGCACGCAAGCAGGTAAGCAGCACCTGCAGCGCTCTAAGAGCCCCCCCACCCGCCGGCCACAC-CCCCTAGCCGATCTCCTGAGCTGCCGGCCCC-GGGCAACCGCTCGACCACCGGAACCGC-CCCCGTGGAGCCATGTCGAGCGGGCCCTACTGGCCAGAGCCCCCCGGCAGGGGCCT-GATTC---CACCGACTTTTAGTACGCGAGTCACGGCGAACTCC-A-CCGCACAGCAACTACCCTCGGGCCGAGCTTTGGCGGTCCGTGCCGCGCTCTCAACGGGGGACGGCCCGAGACGTCGAAGTCAG--GTCTAGC---ACGCTCGTGCAACGACTG---TCTTGGTC-CGGGCGCCGCACCGGCGTCTGTCGGCCTCCTCTGC-AACGCCCGCGGCCAGGGGCCGGCCGTCCACCCCTGGGCAACCCAAGAGCGCTTTTAGTGGCACGTCACGATTCCCCGCTAGGCAGGG-AAAGCGTAGACCCGGAGGG-GGCCGCCCGCGGGCGCTTCCAGGCGGGG-CG--ATCGCACTTCCGGGGTG-CGCACGCCGGTG-ATCCCTCC-CG----GACCATCGCGCCCAACCGGATGGCGTCGACTCATCGG-ACCCCGCGCG--GGTGACCCACGTC-TGTC---CTCGCGACCCGCGATGCCCG-C----GCAG-AGAGCAGGAG-G----CGTA-TT-CGAGTA-----TCTTGAATTC-A--C-CCCGGCCT---G-TCCGGCG-AAACCCG--------GC-CCGTCCT--GC---CGCGCGGGCGCCCCTACCGTGTCCTGGTCCACAGCGCTACCGCCGCACCGATGAGGACGCAAGCCGCC-CCC-GG---CCACCGAGGGGTCCTCTCGACCG-CCCAACGCGAGGTCCAGCGTAAATAGGTGGCTGCTCTTTGTGGGCG-CCACCGTCCAGACGACGCGAGCGGTGGCCCGGCCGG--TCGC-CGCCA-CATCCCAGCGCACACCCGGGCCC-CGATGAG-CGTTTCTCCAGCGCCGAAG-CTCCTCAGCAACGCTCGTCACACGCTCTTCCCACGCCGCCCGCCCACCGTGCCCGCCGCC---ACAAGCAGCCTAACCCTAAGCATGGAGAGCA--AC--CCCCCCCTCTCCGGCGGTGACTGGTTTAGATTTC-CCGGCAGGACCGGCTTA--GA-ACCCGGCTGCGTCCCCGCGTCTAAA-ACGTTGACCGGGCTCTGGTCCC-TGTCATGCCGGAGT-CCAAGTACTACACCCAGGCTTCGGCGGCCCCGCCCTATCCTACCT----GGTTGCGGGCTGACGCGCCGAGGAAGAGTCCCCGCAAGACCGGCGCGAGC-ATGGCACGGCTACA---------CGCGCCGCCACCCGGCTGATCCGACGCCGCGCACGCCCACCTGCGCCTTGAC-GAGGCAGTCCCCGCGATCCCAGACGGGGGCCG-CGAGCCTCC-GTAAACGCGCTCCACGGCTCACGAACCAGGTGCCCCAACCTCCCGCGTGGCAATCAGGTACAAGAAGTAACAGGGCGGTC-TACTCTAGTCCAGCCGTTAGTCCAGTTT-CGCGTGGCCATATGCCTTTGGAATCTGGGG-CCTTGTCCGCTCTCCGGGACAA--CCATGGGCACGGGTGGTAGCAGAGAGCCGTTAGCGCGCGGCCGCAACTCAGGTAAA-CG-CGGGGGCATCCGTACCGGGGGGCGAACCCGAGGTGGGATCATGGGCGAAAGT-GACTCACTGGATCAC-TCGGGGCGAGCATCGTTGGGCCAG-GGCGCAGTATCCCCACCCCACG-TGG-CG-TCGCGACGGGCGG-TGGACTTGTCGACAAGGGGTTCCCCTAACGCAAT-TCCTGACGGGGGAGTAGC-CCAGGGTGTGA-G-GAAGAGGGGCCCACTATGAAACGGCAATGCAAGGACCA-AACCACGTGCG--GAAGCAGGGGCTGTGCGCCGAGCGAACAACGCCAAGACAAGGGTACACTCGTGAGGTGCACTCGCGAGCCGCTCGCGGGGGGGCCCATACGATCG-TCGGACGGCCCGTGTGGGGGAAGGGGCCCCCCCGGGCCCGTCTTGGCCGTGCCTGACCC--GGG---------GAACTCTCGATGGCCGTCAGC----ATTGCAGCGGCG-AGTGGGTCGTATCACATTGTACAG--G-TGAACATCGTGGCTCCTTCCAATCGGAGAACAGGG-CCGGACGGGCTGAGCACCAAGGGGCTTGCCGCCGGGACCCGCGTCAGCAC-GATCCGGCGTGCCGAGTCGCGGTCCACGGCTTCGGGTACTGGTC-CTATTTTGCAGTCCAATATGAGGCTAGGTCCAACTAGCGGAGCGTGTGTACGGGGCGTGTCGCGGGCCCCGA-CGTAGGCGGCAGCCGTTCTGGCACGGGCGTCCCGGGGTGG--C---AGCACTCAAACAGTCCGGGTAGAGGGACCGGAAAGGAGGCGCGGCGGCTGGGAGATAAAGTGCGGCCGGGTCGCTACCCTCCGACCGACGGGGGGCCGTGCGCGGTTGGGGGCAGTTCCGGCGTCAAGGTGAGGGCA-GGAGCTGACCCCAGGCTTATACTATACGGCAGAACTGAGCTACG---AC-GCCGTCTCTTGGGGCCG-GCCTTCCGGGGCCCGGCGT-CTGGGCGCGGCCTAGGCGGGACAGACGCTGCGCGGGCAGTCCCGTGGGGCCAAC-CGCGATTGATCGGCGCGCCGCCTTCATGAGGCGGTCTGACGGCGGTAGATCTGGGAGCGCGTGAGGGCTGGCCAGTTCCTGCGCAGGCTGGCTCC-ACGCGCAAGAGCACGTCCGGGGCCGGGGAGGGTAGGGAATGTGTTCCACCTGGCAGC-CGACCGCGTGTTCCGGCCGGGCG-TGAGGTTAGGCGCTTCAGGGGGCCGGGTGCCG-CGC-CG-T-AG-GCC--GTCCTGGTAAGGGCGAGGCCGCAGCGGTCCTCTGGGGCATC-GATGGCCCAAGGAAACTAGAGCGACCGTCGAAAGGACCGGCGGGGACGAGGGAGGGTCGCCAGGCATCC--AGCACTGAGGCCTGGTGCGGTTCAGCCGTAAT---CGAGGCGAGGCGGTCGATCGTAGGGTTCATTAAGGCGGGTCGGTACT-GGGTTCACTGCTGCACCGCGCCAAGGGCGGTCTCGCTATGGTCTACGGGCCAGACACAACTCAGTGAGGTAT-----GGGGGGGCGGACTCGGGCACTGATATATGTGCGGAACGTATTCAGTGCGCCATGTCACTGTACTAGGGTCCCGGCAGCGGGGGTTGCTCGGAGGATAGCCCCGTCT------------CGTGCTTGTA-------CTCGCGTTGCCGTAACTCTGATGGGCCCGGCGACAGATGCACGCGAAAATGTGGGGCGTGCGCGTCCCAGGCGGAAGGATACGTAACTATGCGGAAGGCCTCGGGGTTATCCCCAAAAAAAACAACTCAGAGGGGGCAGACTATAGGGCTAGCCGGCTTGTGTCACTATGGAGGGGTTTCCA-GGAGTTACGACGTTTGGGTAAAAGGGGGGGTGGCGACCGGCCACCGGATACTCGCAGACAGCTTCTGTGTTGTCCCACTGCGGAACGGGCGTTGATCCCTACGCGTGTTCTTGAAAATGTTGAGTCAGTCTATCGGGG-CGCCCGGAGA-GATTGCGGTAGCGGTACACCGGAGGTGGCCGGGGCGGCCCGAACCCTCTACAAGCTGCGAAGGTATGGGCGCGTCGGTTCGAACGTATCACATAGGGGGGGTATGCAGTCTAGACCCGGAAAGAGCGGCGGGGAGTGTCGGGCATCGAGCGCAGAAGCCGGCGACGGTGGTCGGGTAAATGTTGGGCTGCCTCGCGGGCTGGCAAGCCGGCCGCACTAAGCCCCGCCGCGCGATTCGCGGGCGCCAGCGGCCGAGGACTCCGCGAGCTCCGGTACCCGCATGAGTGGTGACGCGCAATGAGTCGGTGTGCTGCGGGTCGTCGCTGGCTTGCAGGAGGCTTAGCCTGTTCACATGGGGCTCAGTCGCTGCGGTGTTAGCAAGCGGTGCTTGGTACGCCCGATTAGTGCGGAGTGCGGCGCGCGTCGACCGACGGATGCCCACGAAGGGTCCGCCGCAGCGGGGGTACCTANNCCTGCCAGCCGCCGGGGGGCATGAGGAGTATTCGTATAGGCGGGGGGCAT-CGCCGTTGCAGGCATGTGTGAAGAGGGTCTCCCGACCGGGAGGGCTTGTGACGGCTGGGGTAATTAGCGTCGCTTGACTGGGGGCCCGGGAGATTCGCCCGGCCAGCCGCGTGGGAGCTCGGGCCCGGATCTGTTGTAAGTGTGAGCGACATCCGGGGTGGCGCTTTTCAAGG------------CCACGCACACACCGGAGGGACAGGACGTAGGGAGACATTGCACTAGCGAAGCTCAACCTT----TGCCGGGCGGGGTGATCCAGCCGACCAATGGTCATCCCGTGGCAGAGCAGCGGCAAGGGTACTCCCTTACCCGTTCCA--ATCTGGATGGATTAACGCGCGAGAACGGGCCGGACCCCCAACCGAGGAGCAAATAGCGAGGAGGAATGTGTGCGCAGGACGCTGGTTCGAGGGCGGACGTCGACTGGCGGGCTGAGGGGCTGTGGCCTACACTGAGGTAGCGTGCACGGCCTTACAGCACCAAATCGACTCGCTGGGTGGCCCAGGAAGTGCGCGCCTGCGGGGTTGATTCCCCTCCTTGATCAGCACCCCCTGAGGCGACTCCGACCAGTCC-CACCCTGCGCCCATAGCCCTGAGGCTCGCGTGACGCGGA-GGGGAGCAGACCACGGGCGATGGGGTTGTCGACTGGTCGAAGGGGGCTGGCTGGGC-AAGCGCACCTGTGAGGTAGTATCATATTGTGTAGGGCGGGCCTGAACCGCGGTGCGGCGGCGCTCGGGCGAGTTGGGGTTAAGTGCCAGCAGCGGGCGTGGAAGGAGCGCGCGTGGTTGGCATGGTCTGGCTTGGGGTGGATGGCGCGTCTGCAGCGGAGTAATTTGGGGCCTAGTTGGGCGGACTGCGCCAGTGGCCCAACATA---ACC--GCTTAGCGGTCGGGCGTCGGGGCCCGAGACGAGAAGAAGATCCATTTCGGCTCCAGGAAGGGGCGCTATCCCAGCGCGGGCCGTTTGCGGTGCCAACTGGCGGTGCTCGCCTCGCTGAACA---GCCGGGGGGTATACCACAGCGGCTCGCCTAGCACTTCCGCCCCTACGCGTCACGTATGCTCCCGCCCCACTTGATCCTCCGCAGAGCGACGGGGACCGTCACTGCTCTGCCNNNNNNN-CAACGCCCGTCTGATTCCCCGGCGCCTCTCCCGACACACCTACGAAGAGCCTCCTTATACCGGTCCGCTAGCCGAAGGAAGGGAAGGTGGGGATCAGACCGAATCCGTCTACCCGAGGACCTGGGTCGTGTTGAAGCCCGACCCCCGATTCCGGGCGGGCGGCCACGGGTGCATCCCAGGCGTGCTG--AAGC---ACGACACCTTGGAATTCCACAGCTTACACCACTTGAATTCGCCGCCCCCGGGCACA---------ACTGACAGTCGCGCGGCGCCATAAACGTTCCTTCCGTGCCG-CACTGAATCCCGGTCGCTTCCAGCTCGGGAGCAATCTGGACGCCGCGGTCGGACCGTCGTTGCTACGACAAAACCTTCGGCTGTTACGACATGTAGACCTCCGCCACACGGAGATAAAGGAGCCGCGTTAGCCGAGCCGCTGGCCCACGCGAGGCTCTTTGATGACTCAAGTAAATAAGCCCCGATGCCAGTACCTAAGTACCCCTAATCCCGCTCCCAATCCA--GGAGTCCACACTGGACGCATCCTCGGTCCCCTCGGACTGGCTCCGGCTACTCCGCCACGGCGCTCCCGGGGCGCGGGGCTCCCACCCCAGCTTGGCCGACGGTCCCCAGCGGATTGGCCCCGCACTGTAGATCCCACGCTGCCGCCCCGGCGCTAGACCGTACAGCATGGGCAACGCGTGCCACCATGTCCTTGCGCAACGAGGCTGTTCTACCTCCAGACAGTAACTTTCATCCAGCGACCCGAGGGCCGCGGACGCCGTGCTGGTGGCCACCAGCCCAGAAACGGCGCGCTCCCCCAGCGCCTCACGGGAGCAGACCCCGAAGCGTACCAGGGTGCCTCCAGGGTGGACTACTAGACGGTATCCTGGTGGGCAGGTGCGCGGGATGGACAA"/>
                        <sequence id="seq_FD01849235_2007" spec="Sequence" taxon="FD01849235_2007" totalcount="4" value="ACCTTAGCTCCGCCAACCGTCGCTCCTCGCTACCCCAAAGCTGTGTACGAGCAGGTCTGGTATGCACGCTCTGCGCGTCAGTTCCCCGCCCANNNNNNNNNNNNNNNCGGGAAAGGAGGCAGCAGGTCAATGTCAACCCTCGATGTCGATGTCTAACTGCAGCCGCTTCGTTGCTGTGGGTCATCTACTAGCCCGCGCGCGCTTCGCAGGTA-CGCGAGCGCGCTGTCGATCGGAGGTAGCCTCCGGCCCAAATCCCACACCGGCTACACGGAGAACCGCTGTGCAGTATGCTCAGTTGCTACCCAGGTCTGAAGCTGGCCCTGGACCGCGCCCTAAGCCCCTGCCTCGCTTCAACCA-ATGAGGTCCGCTGGTTTCCCCTCGACCCGGTGTGTGTTCGTCGGTATGAGGACCGGTGTACACCGCTGCGGCTG---------CTATTGTC----GCTTACCTCCACTCGCCTCCAGCACGAATCAGCGTTAGGGCCCCAGTTCACCCGGCGCAACGCTTCACTAGCTTACGAGAATACCCCCAGCGCATGCACCGTGTGTTCGGGACCCGGTCGCCGCGGCCGTACTAGGC---NNNNNNNNNNNNNNNNNNN-TGATACTCTTGTTCGAGTTTTTGCTACGCACCTAAACACTGTCGGGAGAGGCCTGGCAAGGGGTCCTTCAGCCTGCCACCCCAGCCGGCAGCCGAGGGTGGGCCGCCCTGGCCCCTCGCAGCCGGCCCTAGAG-GGACCGCGTCCGCAGCTTACCGTTGATCGCGGGCCCCGCGCACAGGAGCGTCGCTGGCCGAATCTACATAGTTCGGGCGAGTCGTCCACGGTCAGCTGGGAACTGGTCGTCGATCTCCAGCGCTTCCCTTGACCCGTGCTGCTACTCATGCCGACAC----------CCGATCCAGGTCCCCCGCAGACTAGTCTTGCACGCAAGCAGGGGGGCAACGTCTACAGCGCGCTAAGCGCCCCCCCACCCGCCGACCGTACTCCTCGGGTTGATCTCCTGGACCGCCGGCCCCTGGGCAACCGCTCGCTCACCGGGACCGCCCCCCGTGGAGCCATGTCAAGCGGGTCCGACTGTCCAGATCCCCCCGGCCGGTGCCGCGACTCCGGCACCGACCTTTAGTACTCGGGGCACGGCGAACTCCCAGCCGCACAGCAATAACCCTCGGGCCGAGCTTTGGCGGTCCGCGCCGCGCTCG-AACGGGGGACGGCCCGAAACGTCGAAGTCAG-TGTCTAGCTT-ACGCTCGCGCAACGANNNNNNNNNTGATGACGGGCGCCGCACCGGCGCCCGCCGGCCTCCTCGGCAAGTGCCCGCGGCCAGGAGCCGGCCGTCCTCCCCGGGACGGCCCAAGAGCGCTATCAGTGGCCCGCCACGATCCCTCGTTAGGCAGGGCGAAGCGTCGACCCGAAGGGCGGCCGCCCGCGGGCGCCTCCGAGCGGGGGCGCGACCACACTTCCGGGGCGACGCGCGCCGGTGAGTCCCTCCGCGGAAG--CCCTCGCGCCCAACCGGAGGGCGTCGACTCATCGGGACCCCGCGCGGCGGCGGCCCACGCTGGGCCTCGCTCGCGACTCACTATGCCCGACCGTGGCAGCAG-GTAGGA-TGATACCTGATTGTCGAATAGACGCTCTTGAAGTTAAAGCACCTGTCCCAGCGCCTGGGCGGCAAT-GG-----ACCGCACCGTCCTTCGCACGCGCGCGGGCGCCCCTCCCGCGTTCCGGTCCACAACGCTGCCGCCGCACCAATGAGAATGCAAACCGCCTCCCGTGCC-CCATCGAGGGGTCCTCTCGC-CGCCCCACCGCGGGGTCCCGCGTAGACAGGTGGCTGCTCTTGGCGGGCGCCCGCCGTCCAGGCGACGCGAGCGGTGGCCCGGCCGGCCCCGCGCGCCACCGTCCCCGCGCACACCTGGACCACCGATGAGTCATTTCTCCAGCGCCGAAACCTCCTCAGCAACTCTCGTCGCACGCGCTACCCACGCCGCCCACCCACCGTGCTCGCCGCCTCCCCAAGCAGCCTAACCCCGAGCATGGAGAGCACCGCGGCCCCCCCTATCCGACGGTGACTGATTCGGCTTTTGCCGACAGGACCGGCTTAGCGACACCCGGCTGCGTTCCCGCGCCGGACGACGCTGACCGGGCCCTGGTTCCCTGTCATGCCGGAGTCCCAAGTACTACACCCGAGCCCCGGCTGCCCCTCCCTACCTTACCTCTTTGATCGCGGGTTGATGCGCCGAGGAAGAGCCCCCGCGAGGCCGAAGTGAACCATGGCACGGCTACA--------CCGCACCGCCACCCGGTTGATCCGCCGCCGCCCACGCCCCTCTGCGCCTTTACCGAGACAGCCCCCGCGATCCCAGACGGGGGCCGCCGGGCCTCCGGTGAACGGGCCTTACGGTTCACGAACCAGGTGCCCCTACCCCCCGCGCGGCAATCAGGTGCAAGAAACAACGGGACGGCTCTACTCTAGTCTAGCCGTTGGTCCAGGTTTCGCGTGGCCATGTGCCTATGGAGTCTGGGGACCTTGTTCGCTCTCCGGGACGGCCCCATGGGCACGAAAGTAAGCAGAGAGCCGCTGACGCTCTGACGCAACGCAGGTAAAACGTCGGAGGCCTCCGTACGGGGAGGCGAACCCGGGACGGGGTCATGGGCGGGAGTCGACTCGCTGGATCACCTCGGGGCGAGTATCGTTGGGCCAGGGGCGCAGTATCCTCACCCCACAATGGGCGCTCGCGACGGGCGAGTGGACTTGCCGACAAGGANNTCCCCTAACGCTATGTCTTGACAGGGGAGTAGCTCCAGGGCGTGACGAGAAGAGGCGCTCACCATGAAACGGCAATGCAAGGACCAGAACCACGTGCGCGGGGGCAGGGGCTGTGCGCCGAGCGAGTAACGCCAACACAAGGGTATACTCGTGAGGTGCACTTGTGAGCCACTCGCGGGGGGGCCTATACGATTGGGCGGCCGGCCCGCGTGGGGGGAGGGACCCCCCAGGGCCCGTCTTGGCCGTGCCTGCCCCGTGGGGGACGGGGCGAACCCTCGATAACCGTCAGCG-GGGCTGCAGCGGGACAGTGGGTCGTATCNNNNNNNNNNNNNNNNNNNNNNNNNNNNNNNNNNNNNNNNNNNNNNNNNGGCCTGACGTGCTGAGCCTCAGGAGGCTTGCTGCCGGGAACTGCGTCAGCACCGATCCGGCGTGCCGAGTCGCGGGCAACAGCTTCGGGTACGGGTCGCTATTTTGCAGTCCAATGCGAGGCTTGGTCCAACTAGCGGAGTGCGTGTACGGGGCGTGTCGCGGGCCCCGG-CGTAAGCGGCGGCCGTTTTGGCGCGGGCGTCCTGGGGTGG-CC--GAGCACCCAAACAGTCCGGGTGGAGGGGCCGGAAAGGAGGTGCGGCGGACGGGAGATAAAGTGCGGCCGGGTCGCTACCCTCTGACCGACGGGGGGCCATGCGCGGTTGGGGGTAGTTCCGGCGTCCAGGTGAGGGCACCGAGCCGACCCCAGGCTTATGCTGTGCGACAGCGCTGAGCTA-------GGCCTTCTCTCAGAGCCGGGCCTTCCGGGGCCCGGCGTTCTGCGCGTGGCCTCGGCGTGACAGACGCTGCGCTGGCGGTCCCTTAGGGCCAACGCGCGGTTGATCGGCGCGCCGCCTTCACGAGGCTGACTGACGGCGGTAGATCTGGGAGCGCGTGAAGGCCGTCCAGGTCCTGCGCGAGCTGGCTCCCACGCGCAAGAGCACGTCCGGGGCAGGGGAGGGTGTGGAACGTGTTCAACCTGGCAGTTCGACTGCGTGCTTCGGCCGGGCGAAGAGGTTAGGCGCCTCAGGGGGCCGGGCGCCGTCGCTCCGT-ATGGCCCTGCCCTTGTCAGGGTACAGCCGCAGCGGACCCCTGGGGCATCCGATGGCCCAAGGAAACA-GAGCGACCGTTGAAAGGACCGGCGGGGACGATGGGGGGTCGCCCGGCGTCCG-GGCGCTGCGGCCTGGTGCGGTTCAGCCGCAAA-TCCGGGGCGGGGCGGTCGGTCGTAGGGTTTGTTAAAGCGGGCCGGTACCGGGGTTAGCTGCCGCGCCGCGCCGAGGGCGGGTGCACTATGGCTTACGGGCCGGACGCAACTCAGTGAGATGT-----TCGAGAGCGGACTCGGGCNNNNNNNNNNNNNNNNNNNNNNNNNNNNNNNNNNNNNNNNNNNNNNNNNNNNNCGGCAGCGGGGGTGGCTCGGGGAATAGCCCCGCATCTA-------CGCGTGCTTTTAC---AATCCCGCGTTGCCGAAGCTCTGATGGGCTCGGCGACCGATGCGAGCGAAAATGTGGGGGGTGCGCGGCCCGGGCGGAAAGATACGTAGTTATGCGGAGGGCCTCGGGATCGTCCCCAAAGAAAGCAAATCAGAGGGGGCTGACTATGGGGCGAGTCGGATTGCGCCACTATGGAGGGGTTTCCAAGGAGTTACGACGTTTGGGTAAAGGGGGGGGCGGCGCCCGGCCACCGGGCACTCCCAGCCGACGTCTGTGTTGTCCCGCTGCGAAACGGGCGGTGATCCCTACGTGTGCTCGTGAAAATGCTGGGTCAGCCTATCGGGGGCGCCCGGAGAGGATCGCGGTAGTGGTACACCGGAGGCGGACGAAGCGGCCCGGACCCTCTACAAGCT-CGAAGGTATGGGCGCGTCGGCGCGAACGTGTTACCCAGAGGGGGGATGCGGCTTAGACCCGGAACGAGCGGCGGAGAGTGTCGGGCGTCGAGCGCAGAAGACGGCAAAGGCGGCCGGGTACATGTTGGACTGCCCCGCGGGCCGGTGGGCCGGTCGCACTAGGTCCCATCGCGCGATTCGCGGGCGCCCGTGGCCGAAGACTCCGCGAGCTCTAGTACCCGAGTTGGTGGTGGCGCGCACCGAGTCGGTGTGCTGCAGGTCGCCGCCGGCCTGAGTGGGGATTAGCCTGGTCACATGGGGCTCGGTCGCCGTGGTGTTCGCGAGCGGGGCTTAGTACGCCCGACTGGTGCAGAGTGCGACGCGTGTCGACCGGCGGATGCCCAAGAAGGGCCCGCCGCAGTAGGGGTGACTA--NNNNNNNNNNGCCGGGGGGCACGAGGGGTATTCGTAGCGGCGAGGGGCATCCGCCGTTGTAGGCATGTGTGAAGAGGGTCTTTCGACCGGGCGGGCTTGTGACGGCTTGGGTGGTTAGCGTCACTTGGCCGGGGGCCCGGGGGATTTGCCCGTCCAGCCGCGAGGGAGTTCGGGCCCTGATCTGTGGTAAGTGTGAGCGACGTGCGGGGTGGCGCTTTTCAAGN-----ACTTCGGCCACGCGCACACCGGGGGGACAGGACGTAGGGGGACATTGCACTGGCAGAGTACGACC--AAGATGCC-----GGGTGATTTAGCCGGCCAATGGTCATCCCGTGACAGAGCGTCGGCCAGGGGGCTCCCTTGCCCGTTCCC-GATCTAGATGGATCTACCCGTGAGGACGGACCGGACCCCCAACCGAAGAGCAAATAGCGAGGAGCAATGTATGCGCAGGACGCTGGTCCGAGGGCGGACGTCGACTGGCGGGCTGAGGGGCTGTGGCCTACCCTGAGGCAGTGTGCACGGCCTTGCATCTCCAAACCGACTCGCTGGGTGGCCCAGGAAGTTCGTGCCCGCGGGGCTGATTCTCCTCCTCAATTAACCCCCCCCGAGGCGACTCCGGCCAGT-C-CACCCTGCGCTCGTAGTCCTGAGGCTCGCGTAACGCGGAATGGGAGCGGACCACGGGCGATGGGGCTGTCGGCTGGCCGAAGGGGGCTGGCTGAGCGAAGCGCCCCTGTGGGGTGGCCTCACATTGTGTAGAGCGGGTTTGAGCCGCAGTGCGGCGGCGCTCGGGCGAGGTGGGGTTCAGTGCCAACAGCGGGCGTGGAGGGAGCGCGCGCGGTTGGCATGGTTTGGCTTGGGGTAGAGGACGCGTCCGTGGCGACGTAGTTTGGGACCGAGTTGAGCGGACTGCGCCGGCGGCTTAACATA---ATAGGGCTTAGCGGTCGGGCGTCAGGGCCCGAGACGGAAAGACGTTCCATCTCGACTCCAGGAGGGGGCGCTATCCCGGCGCGGGCCGTCTGCGGTTCCAACTAGCGGTGCTCGCCTCACTGAACACGCGCCGGGAGGTATACCGCAGCGGCTCGCCGAGCACTTGCGCCCCCACGCGCTACGTATGCTCCCGCCCCACTTGACCCCCCGAAGAGCGACGGAGACCGCCACCGTTCCGTCTGCAAG--CGCCGCCCGTCTGATTCCCCAGCGCCTCTCCCGACACCCCTGTGAAGAGCCTCTTTGTACCGGTTCGCCATACGTAAGAAGGGAAAGTGGGCATCGGACCGAGTCCGCCCACCCGAGTACCTGGGCCGTGCTGAAGCCCGACCCCCGATTCCGCGCGGGCGGCCACGGATGCATCCTAGGCGTAGCA-A----ATCACGACACCTTGGAACTCCACAGCTTATATCACTCGAATTCGCCGCCCCCGGGCACA---GAAGCGCCTGACAGTCGCGCGGCGCCATAGACGTTGCTCCCGTGCCG-CACCGAATCCCGGTCGCCTCCGTCTCGGGAGGAATCTGGACGTCACGGGCAGGCCCTCATCGCTACGACAAAGCTGTCGGCCATTACGACATGTAGACCTCCGCCCCTCGGAGATCCGGGAGCCGCATTAGCCAAGCCGCCAGCCCATGCGAGACTCTCTGATGACTCGGTTAAATAAGCCCAGATGCCATCTCCTAAGCACCCCTGATCCCGCCCCCAATCCACGAGAGCCCACACGGGTCGCACCCACGGTCCCCTCGGACCGGCTCCGGCTACTCCGTCACGGAGCTCCTGGGGGGTGGGGCTCCCACCCCTGCCTGGCCGACGACCCCCGGCGAAATGGCCCTGCACAGTAGATCGCCCGCTTCCGCCCCGGCGCGAAACCACACAGCATGAACAATGCATGCCACCATGTCCTTGCGCAACGAGGCTGTTCTACCCCTAGACAGCTACGTTCAACCAGCGACCCGAAGGTCACGGACGCCGTGCTAGTGGCCACCAGCCCGGAAAAGACGTGCTCCCCCAGCGCCTCACAGGAGCGCGCCCCGAAGCGCACTAGGATGCCTCCAAGGTTGACTGCTAGACGATATTCTAGTAGGCAGGTGCGCGGGATGGTCAA"/>
                        <sequence id="seq_FD01849249_2005" spec="Sequence" taxon="FD01849249_2005" totalcount="4" value="-CCTTAGCTCCGC-AACCGTCGCTCCTCGCTACCCCAAAGCTGTATACAAGCAGGCCTGGTAGGCCCGCTCCGAGCGCCAGTT-CCCGCCCANNNNNNNNNNNNNNN-GGGAAAGGAGGCAGTAGGTCAATGTCAACCCTCGACGTCGATGTCTGACTGCAGCCGCCTCGTTGCCGTGGGTC-TCTACTAGCCCGCGCGCGCTTCGCAGGTACCGCGAGCGCGCTGTCGACCGGAGGTAGCCTCCGGCCCAAATCCCACACCAGCTACACGGA--ACCGCTGTGCAGTATGCCGAGTTGCTACCCAGGTCTGAAGCTGGCCCTGGACTGCGCCCTAAGCCCCTGCCTCGCATCAA-CA-ATGAGGTCCGCTGGTTTCC-CTCGACCCGGCGTATGTTCG-TGGTATGAGGACCGGTGNNNNNNNNNNNNNNNNNNNNNNNNNNNNNNNNNNNNNNNNNNNNNNNNNNNNNNNNNNNNNNNNNNNNNNNNNNNNNNNNNNNNNNNNNNNNNNNNNNNNNNNNNNNNNNNNNNNNNNNNNNNNNNNNNNNNNNNNNNNNNNNNNNNNNNNNNNNNNNNNNNNNNNNNNNNNNNNNNNNNNNNNNNNNNNNNNNNNNNNNNNNNNNNNNNNNNNNNNNNNNNNNNNNNNNNNNNNNNNNCGGGGGAGGCCCGGCAAGGGGTCCCTCGGCCTGCCACCCCAGCCGGCAGCCGAGGGTAGGCCGCCCTGGCCCCTGGCTGCCGGCCCTAGAGCGGACCTCGTCCGCGGCTTACCGTTGATCGCGGGCCCCGCGCACAGGAGCGTCGCTGGCCGACTCTACATAGTTCGGGCGAGTCGTCCACGGTCAGCTGGGAACTGGTCGTCAACCTCCAGCGCATCCCTTGACCCGTGCTGCCACTCATGCCGATAC----------TCGATCCAGGTCCCCCGCCGAATAGTCTTGCATGCAGGTAGGGAGGCAGCGTCTGCAGCGCGCTAAGCGCCCCCCCACCCGCCGACCGTACTCC-CGGGTCGACCTCCTGGACCGCCGGCCCCTGGGCAGCCGCTCGCTCACCGGGACCGCC-CCCGTGGAGCCATGTCAAGCGGGTCCGACTGGCCAGATCCCCCCGGCCGGTGCCGCGACTCCCGCACCGACCTTTAGTTCTCGGGTCACGGCGAACTCCCAGCCGCAAAGCAATAACCCTCGGGTCGAGCTTTGGCGGTCCGCGCCGCGCTCGCAACGGGGGACGGCCCGAAACGTCGAAGACAG-TGTCTA-CTTCACGCTCGCGCAAC-ANNNNNNNNNCGATG-CAGGCGCCGC-CCGGCGCCCGCCGACCTCTTCGACAAGCGCCCGCGGCCAGGAGCCGGTCGTCCTCCCCTGGACGACCC-AGAGCGCTATCAGTGACCCGCCACGATCCCCCGCTAGGCAGG-CGAAGCGTCGACCCGAAGGGCGGCCGCCCGCGGGCGCCTCCGGGCGGGG-CGCTACCACACTTCCGGGGCGACGCGCGCCGGTAAATCCCTCCGTGG---GACCCTCGCGCCCAACCGGAGGGCGTCGACTCATCGGGACCCCGCGCGGCGGCGGCCCACGCTGGGCCGCACTCGCGACTCACGATGCCCGACCGTAACCA----GTAGG--TGATACCTGATTGTCGAATAGACGCTCTTGAAGTCAAAGCACCTGTCCCAGCGCTCCGGCGGCAACACGCNNNNNNNNNNNNNNNNTTCGCACGCGCGCGGGCGCCCCTCCCGTGTCCTGGTCCACAACGCTGCCGCCACACCGATGAGAACGCAAACCGCC-TCCGTG---CCATCGAGGGGTCCTTTCGC-CGCCCCACCGCGGGGTCCCGCGTAGACAGGTGGCTGCTCTTGGCGGGCGCCCGCCGTCCAGGCGACGCGAGCGGTGGCCCGGCCGGCCCCGCGCGCCACCGTCTCCGCATACACCCGGACCACCGATGAGTCGTTTCTCCAGCGCCGAAGCCTCCTCAACAACTTTCGTCGCACGCGCTACCCACGCCGCCCACCCACCGTGCTCGCCGCCTCCCCAAGTAGCCTGACCCCGAGCATGGAGAGCACCGCGGCCCCCCCTCTCCGGCGGTGACTGGTTTGGCTTTTGCCGACAGGACCGGCTTA-CGA-ACCCGGCTGCGTTCCCGC--CGGACGACGCTGACCGGGCCCTGGTTCC-TGTCATGCCGGAGTCCCAAGTCCTACACCCGAGCCCCGGCTGCCCCTCCCTACCTTACCTCTTTGATCGCGGGTTGAT-CGCCGAGGAAGAGCCCCC-CG-GGCCGACGCGAACCATGGCACGGCTACA--------CCGCATCGCCACCCGG-TGATC-GCCGCCGCGCACGCCCCTTGGCACC-TTACCGAGACAGCCCCCGCGATCCCAGACGGGGGCCGC-GGGCCTCC-GTGAACGGGCTCTACGGCTCACGAACCAGTTGCCCCTACCTCCCGAGCGGCAATCAGGTGCAAGAAGCAAGGGGACGGCTCTACTCTAGTCCAGCCGTTGGTCCAGGTTT-GCGTGGCCATGTGCCTATGGGGTCTGGGGACCTTGTTCGCTCTCCGGGATGGCCCCATGGGCACGAAAGTAAGCAGAGAGCCGCTGGCGCTCGGACGCAACGCAGGTAAAACGTCGGAGGCCTAAGTACGGGGAGGCGAACCCGGAGTGGGGTCATGGGCGGGCGT-GACTCGCTGGATCACCTCGGGGCGAGTATCGTTGGGCCAGGGGCGCAGTATCCTAACCCCACGATGAGCGCTCGCGACGGGCGAGTGGACTTGCCGACAAAGANNTCCCCTAACGCTATGTCTTGACGGGGGAGTA-CTCCAGGGCGTGACGAGTAGAGGCGCTCACCATGAAACGGCAATGCAAGGACCAG-ACCACGTGCGC-GGGGCA-GGGCTGTGCGCCGAGCGAGTAAC--CAACATAAGGGTACACTCGTGAGGCGCA-TTGCGAGCCGCTCGCGGGGGGGCCTATACGATCGGGCGGACGGCCCGCGTGGGGGGAGAGGCCCCCCAGGGCCCGTCTTGGCCGTGCCTGCCCCGTGGGGGACGGGGCAAACCCTC-ATAGCCATTAGCG---GCTACAGCGGGGCAGT-GGTCGTAT-NNNNNNNNNNNNNNNNNNNNNNNNNNNNNNNNNNNNNNNNNNNNNNNNNG-CC-GACGGGCTGAGCACC-GGAGGCTTGCTGCCGGGA-CTGCGCCAGCACCGATCCGGCGTGCCGAGTCGCGGGCAACAGCTTCGGGTACGGGTCGCTATTCTGCAGTCCAATACGAGGTTAGGTCCAACTAACG-AGTGCGTG-ACGGGG-GTGTCGCGAGCCC-GG-CGTAGGCGGCGGCCGTTTTGGCGCAAGCGTCCCGGGGTGG-CC---AGCACCCAAACAGTCCGGGT-GAGGGGCCGGAAAGGAGGCGCGGCAGCCGGGAGATA-AGTGCGGC-GAGTCGCTA-CCTCTGACCGACTGGGGGATGTGCGCGGT-GGGGGCAGCTCCGGCCTCCAGGTGAGGGCACCGAGCCGACC-CAGGCTTGTGCTATACGACAGCACGGAGC----------GCCTTCTCTCGGAGCCGGGCCTTCTGGGGCCCGGCGCTCTGCGCGCG-CCTCGGCGTGACAGACGCTGGGCTGGC-GTCCCGTGGGGCCAACGCGCGGTTGATCGGCGCGCCGCGTTCACGAGGCG-TCTGACGGCGGTAGATCTGGGAGCGCGTGAAGGCCGTCCAGGTCCTGCGCGGGCTGGCTCCCACGC-CAAGAGCACGTCCGGGGCCGGGGAGGGTGGGGAACGTGTTCAACCTGGCAGTTCGACTGCGTGCTCCGGCCAGGCGAAGAGGTTAGGCGCCTCAGGGGGCCGGGCGCCGTCGCTC--T-A-G-CCCTGCCCTTGTCAGGGTACAGCCG-AGCGGACCCCTGGGGCATC-GATGGCCCAA-GAAAC--GAGCGACCGTCGAAAGAACCGG-GGGGACGATGGGGGGTCGCCCGGCGTCCG-GGCGCTCCGGCCTGGTGCGGTTCAGCCGCAGA-TCCGGGGCGGGGCGGTCGGTCGTAGGGTTTGTTAAAGCGGGTCGGTACCGGGGTTAGCTGCCGCGCCGCGCAGAGGGCGGGTGCACTATGGCCTACGGGCCGGACGCAANNNAGTGAGGTATG----GCGGGAGCGGACTCGGGCNNNNNNNNNNNNNNNNNNNNNNNNNNNNNNNNNNNNNNNNNNNNNNNNNNNNNCGGCAGCGGGGGTGGCTCGGGAAATATCCCCGTAT---------G-GCGTGCTT----------CCCGCGTTGCCAAAGCTCTGATGGG--CGGCGACCGGTGCGAGCGAAAATGTGGGGGGTGCGCGGCCCGGGCGGAAGGATAAGTAGTTATGCGGAGGGCCTCGGGATCATCCCCAAAGAAAGCAACTCAGAGGGGGCTGACTATAGGGCGAGTCGGCTTGCG-CACT-TGGAGGGGTTTCCA-GGAGTTACGACGTTTGGGTAACGGGGGGGGCGGCGCCCGGCCACCGGGCCCTCCCAGCCGACGTCTGTGTTGTCCCGCTGC-AAACGGGCGGTGATCCCTACGCGTGCTCGTGAAAATGCTGAGTCAGCCTATCGGGG-CGCCCAGAGA-GATCG-GGTAGTGGT-CACCGGTGGCGGACGAAGCGGCCCGGACCCGCTACAAGC--CGAAGGTATGGGCGCGTCGGCGCGAACGTGTTACCCAGGGGGGGGCTGCGGCTTAGACCCGGAACGAGCGGCGGGGAGTGTCGGGCGTCGAGCGCAGACGACGGCGACGGCGGC-GG-TACATGTTGGGCTGCCCCACGGGCTGGTGAGCCGACCGCACTAAGTCCCGTTGCGCGATTCGCGGGCGCCCGTGGCCGAGGACTCCGCGAGCTCTAGTACCCGAGTGGGTGGTGGCGCGCACCGAGTCGGTGTGCTGCGGGTCGCCGCCGGCCTGCAGAGGGCTTAGCCTGGTCACATGGGGCTCGGTCGCCGTGGTGTTCGCGGGCGGTGCTTAGTACGCCCGATTGGTGCAGAGTGCGACGCGTGTCGACCAGCGGATGCCCAAGAAGGGTCCGCCGCAGCGGGGGTGCCTA--NNNNNNNNNNGCCGGGGAGCACGAGGGGTATTTGTAGCGGCGGGGGGCATCCGCCGTCGTAGGCATGTGCGAAGAGGGTCTTCCGAACGGGCGGGCTTGTGACGGCTTGGGTGATTAGCGACACTTGGCCGGGGTCCTGGGGGATTTGCCCGGCCAGCCGCGAGGGAGTTCGGGCCCGAACCTGTGGTAAGTGTTAGCGACGTGCGGGGTGGCGCTTTTCAAGGAC----------CC-----GGCGCCGGGGGG-CAAGACGTAGGGGGACATTACACTGGCGAAGTACGACC-----TTGCCGGTCGAGGTCATTCAACCGGCCCATGGTCGTCCCGTGACAGAGCGTCGGCCAGGGGGCTCTCTCGCCCGTTCCCG-AT-TAGATGGATCTACCCGTGAGGACGG-CCGGACC-CCAACCGAGGAGCAAATAGCGAGGAGGAATGTATGCGCAGGACGCTGGTCTGAGAGCG-ACGTTGACTAGCGGGCTGAGGGGATGTGGCCTACCCTGAGGCAGCGTGCACGGCCTTGCATCTCCAAACCGACTCGCTGGGTGGC-CAGGAAGTGCGTGCCTGCGGGGCTGATTCTCCTCCTCGATTAACACCCCCCGAGGCGACTCCGGCCAGT-C-CAC--TGCGCCCGTCGTCCTGAGTCTCGCGTAACGCGGAAGGGGAGCGGACCACGGGCGATGGGGCTGCCGGC-GGCCGAAGGGGGCTGGCTGAGC-AAGCACCCCTGTGGGGTAGCCTCACATTGTATAGAGCGGGCTTGAGCCACAGAGCGGCGGCACTCGGGCGAGGTGGGATTCAGTGCCAACAGCGGGCGTGGAGGGAGCGCGCGCGGTTGGCATGGTTTGGCTTGGGGTAGAGGGTGCGTCCGTAGCGACGTAGTTTGGGACCGTGTTGAGCGGACTGCGCCGGTGGCTTAACATA---ATAG-GCTTAGCGGTCGGGCGTCA-GGCCCGAGGCAGAAAGACGTTCCATCTCGACTCCAGGGGGGGGCGCTATCCCGGCGCGGGCCGTCTGCGGTTCCAA-TGGCGGTGCTCGCCTCACTGA------GCCGGGAGGTATACCGCAGCGGCTCGCCGAGAACTTGCGCCCCCACGTGCTACGTATGCTCCCGCCCCACTTGACCTCCCGCAGAGCGACGGAAACCGCCACCGCTCCGCCTAC-----CGCCGCCCGTCTGATT-CCCAGCGCCTCTCTCGACACCCCTGTGAAGAGCCTCTTTGTACCGGTCCGCCGGCCGAAAGAAGGGAAGGTGGGCATCGGACCGAGTCCGTCCACCCGAGGACCTGGGCCGTGCTGGAGCCCGGCCCCCGATACCGGGAGGGCGGCCACGGGTGCATCCCAGG--------AAACAGCCAC--CACCTTGGAACTCCGCAGCTTATAT-ATTCGAATTCGCCGCCCTCGGGCACA----AAGCGCCTGACAGTCGC-CGGCGACATAGACGTTCCTCCCGTGCCG--TCCGAATCCCGGTCGCCTCCGTCTCGGGAGGA-TCGGGACGTTGCGGGCGGGCCCTCATCGCTACGACAAAGCCTTCGGCCATTACGACTTGTATACCTCCGCCCCTCGGAGATCAAGGAGCCGCATTAGCCAAGCCGTCAGCCCATGCGAGACTCTCTGATGACTCAGGTAAATAAGCCCAGAGGCCAGCTCCTAAGCACCCCTGATCCCGCCTCCAATCC-CGG---CCCACACTGGTCGCACCCACGCTCCCCTCGGACTGGCTCCGGCTACTCCGTCACGGAGCTCCCGGGGGGCGGGGCTCCCACCCCAGTCTGGCCGACGACCCCCGGCGAAATGGCCCTGCACTGTAGATCCCCCGCTGCCGCCCCGGCGCGAAACCACACAGTATTAACAATGCATGCCACTATGTCCTTGCGCAACGAGGCTGTTCTACCTCTGGACAGCAACGTTCAACCAGCGACCCGAGGGTCACTGACGC-GTGCTAGTGGCC-CTAGCCCGGAAAAGACGTGCTCCCCCAGCGCCTCACAGGAGCGCGCCCCGAAGCGCACCGGGGTGCCTCCAGGGTTGACTGCTAGACGATATCCTAGTAGGCAGATGCGCAAGATGGACAA"/>
                        <sequence id="seq_FD01849260_2007" spec="Sequence" taxon="FD01849260_2007" totalcount="4" value="ACCCTAACTCCGCTGATCGTCGTTCCTCGATACCCCAAAGCTGAGTACGAGCAAACCTGGTAGGCCCACTCTGCGCGCCAGTTCCCCGCCCAAGA-CCCTC--GCACCGGGAAAGAAGGTAGCAGTTCAATGCCAACCCTCGACGTCGACGTCTGACTGCAGCCGCTTCGTTGCTGTGGGTC-TTTTCTACCCCGCGCGCATTTCGCGGGTA-CGCAAGCGCGCTGTCGACCGGGGATAGTCTCCGGCCCCAATCCCACACCGACTATACGGA-AACCGCTGTGCAGTATGCCCGGCCGCTACTCAGGTCGGAAGCCGGCCTTGGATCACGCCCTAAGCACCCGCCTCGCACCGATCA-AGAAGGTCCGATTGTTCCCCCTCGACCCGGCATAAATTCGTCAGTATAAGGATCGGTGTACGCCGCTACCACTAC---------CATTG----------ACCTCCACTCGCTTCCGGCCCGGATCGG-GCTAGGGCCCTAGTTTACCCGGCGCAACGCAACATTAGCTTGCGAGAATACCTCCAGCGCATGCACCGTGTGTGCGGGACCCGTTCGTCGCAGCCGTACTANNNNNNAAAATTCGATATTTCGCACCTGATACTCTTGTTCGGGCCCTTGCCATGCACCTAAACATTGTCGGAGGAGGCCTGGCAAGGGATCCCTCAGCCCGCCACCCCAGCCGACAGCCGAGGGTGGACCGCACTGGTCCTTGGCAGCCGGCCCTAGAGCGGGCCTCTTACGCGGCTTACCGTAGGTCGCGAGCCCCGTGCACAGGAGCGTCGATTGCCGAATCTACATAGTTCGGTTGAGTCGTCCACGGTCAGCTGGAAACTGGCCTTCAACCTCCTGCGCTTCCCAGGACCCGCGCTGCCACTCAGGCCGATACCCGGACGAAGCCGATCCAGCTCCCCCGCCGGCTAGTCTTGCACGCAAGCAGATAAGCAGCACCTGCAGCGCTCTAAGAGCCCCCCCACCCGCCGGCCACACTCCCCTAGCCGATCTCCTGAGCTGCCGGCCCCTGGGCAACCGCTCGACCACCGGAACCGCC-CCCGTGGAGCCATGTCGAGCGGGCCCTACTGGCCAGAGCCCCCCGGCAGGGGCCTCGATTCC-GCACCGACTTTTAGTACGCAAGTCACGGCGAACTCCCAGCCGCACAGCAACTACCCTCGGGCCGAGCTTTGGCGGTCCGTGCCGCGCTCTCAACGGGGGACGGCCCGAGACGTCGAAGTCAA--GTCTAGCTTCACGCTCGTGCAACGACT----TCTTGGTCGCGGGCGCCGCACCGGCGTCTGTCGGCCTCCTCTGCAAACGCCCGCGGCCAGGGGCCGGCCGTCCACCCCTGGGCAACCCAAGATCGCTTTTAGTGGCACGTCACGATTCCCCGCTAGGCAGGGCAAAGCGTAGACCCGGAGGGCGGCCGCCCGCGGGCGCTTCCAGGCGGGGGCGTTATCGCACTTCCGGGGTGACGCACGCCGGTGAATCCCTCCGCGGAAGGACCATCGCGCCCAACCGGATGGCGTCGACTCATCGGGACCCCGCGCGGCGGTGACCCACGTC-TGTCGCGCTCGCGACCCGCGATGCCCGACCGTGGCAGCAGAGCAGGAGTGCTATCGTATTTTCGAGTAGACGCTCTTGAATTCGAAGCACCCGGCCTAGCGTTCCGGCGGAAACCCGC---------------------------GCGGGCGCCCCTACCGTGTCCTGGTCCACAGCGCTACCGCCGCACCGATGAGGACGTAAGCCGCC-CCCCGGCCCCCACCGAGGGGTCCTCTCGACCGCCCCACCGCGAGGTCCAGCGTAAATAGGTGGCTGCTCTCTGTGGGCGACCACCGTCCAGACGACGCGAGCGGTGGCCCGGCCGG-CTCGCACGCCACCATCCCAGCGCACACCCGGGCCCCCGATGAGTCGTTTCTCCCGCGCCGAAGCCTCCTCAGCAACGCTCGTCACACGCTCTTCCCGCGCCGCCCGCCCACCGTGCCCGTCGCCTCCACAAGCAGCCTAACCCTAAGCATGGAGAGCACCACGGCCCCCCCTCTCCGGCGGTGACTGGTTTAGATTTCGCCGGCAGGACC----TAGCGAAACCCGGCTGCGTCCCCGCGTCTAAAGACGTTGACCGGGCTCTGGTCCCCTGTCATACCGGAGTCCCAAGTACTACACCCAGGCTTCGGCGGCCCCGCCCTATCCTACCTCTTTGGTTGCGGGCGGACGCGCCGAGGAAGAGTCCCCG-AAGACCGGCGCGA-CTATGGCACGGCTACAACTG-----CGCGCCGCCACCCGGCTGATCCGACGCCGCGCACGCCCACCTGCGCCTTGACCGAGGCAGTCCCCGCGATCCCAGACGGGGGCCGCCGAGCCTCC-GTAAACGCGCTCCACGGCTCACGAACCAGGTGCCCCAACCTCCCGCGTGGCAATCAGGTACAAGAAGTAACAGGGCGGTCCTACTCTAGTCCAGCCGTTAGTCCAGTTTTCGCGTGGCCATATGC-TTTGGAGTCTGGGGGCCTTATCCGCTCTCCGGGACAATCCCATGGGCACGGGTGGTAGCAGAGAGCCGTTAGCGCGCGGCCGCAACTCAGGTAAAACGTCGGGGGCATCCGTACGGGGGGGCGAACCCGAGGTGGGATCATGGGCGAAAGTCGACTCACTGGATCACCTCGGGGCGAGCATCGTTGGGCCAGGGGCGCAGTATCCCCACCCCACGCTGGGCGCTCGCGACGGGCGGGTGGACTTGTCGACAAGGAGTTCCCCTAACGCAATGTCCTGACGGGGGAGTAGCTCCAGGGTGTGACGAGAAGAGGGGCCCACTATGAAACGGCAATGCAAGGACCAGAACCACGTGCGCGGAAGCAGGGGCTGTGCGCCGAGCGAACAA-G-CAACACAAGGGTACACTCGTGAGGTGCACTCGCGAGCCGCTCGCGGGGGGGCCCATACGATCGGTCGGACGGCCCGTGTGGGGGAAGGGGCCCCCCCGGGCCCGTCTTGGCCG--CCTGACCCGTGGGGGACGAGGCGAACTCTCGATAGCCGTCAGCG-GGATTGCAGCGGCGCAGTGGGTCGTATCACATTGTACAGTAGGTGAACATCGTGGCTCCTTCCAATCGGAGAACAGGGGCCG-ACGGGCTGAGCACCAAGGGGCTTGCCGCCGGGACCCGCGTCAGCACCG-TCCGGCGTGCCGAGTCGCGGTCCACGGCTTCGGGTACTGGTCGCTATTTTGCAGTCCAATATGAGGCTAGGTCCAACAAGCGGAGCGTGTGTCCGGGGCGTGTCGCGGGCCC-GA-CGTAGGCGGCAGCCGTTCTGGCACGGGCGTCCCGGGGTGG-CC-GGAGCACTCAAACAGTCCGGGTAGAGGGACCGGAAAGGAGGCGCGGCGGCTGGGAGATAAAGTGCGGCCGGGTCGCTACCCTCCGACCGACGGGGGGCCGTGCGCGGT--GGGGCAGTTCCGGCGTCAAGGTGAGGGCACGGAGCTGACCCCAGGCTTATACTATACGGCAGAACTGAGGTA------CCGCCG-CTCTTGGGGCCGGGCCTTCCGGGGCCCGGCGTTCTTGGCGCGGCCTAGGCGGGACAGACGCTGCGCGGGCAGTCCCGTGGGGCCAACGCGCGATTGATC-GCGCGCCGCCTTCATGAGGCGGTCTGACGGCGGTAGATCTTGGAGCGCGTGAGGGCTGGCCAGTTCCTGCGCAGGCTGGCTCCTACGCGCAAGAGCACGTCCGGGGCCGGGGAGGGTAGGGAATGTGTTCCACCTGGCAGCTCGACCGCGTGTACCGGCCGGGCGATGAGGTTAGGCGCTTCAGGGGGCCGGGTGCCGTCGCCCG---ATGGCCCTGCCCTGGTAAGGGCGAGGCCGCAGCGGTCCTCTGGGGCA-C-GATGGCCCAAGGAAACTAGAGCGACCGTCGAAAGGACCGGCGGGGACGAGGGAGGGTCGCCAGGCATCCG-AGCACTGAGGCCTGGTGCGGTTCAGCCGTAAT-TCCGAGG-GAGGCGGT-GATCGTAGGGTTCATTAAGGCGGGTCGGTACTGGGGTTCACTGCTGCACCGCGCCAAGGGCGGTCTCGCTATGGCCTACGGGCCAGACACAACTCAGTGAGGTATG----GGGGGGGCGGACTCGGGCACTGATATATGTGCGGAACGTATTCAGTGCGCCATGTCACTGTACTAGGGTCCCGGCAGCGGGGGTTGCTCGGAGGATAGCCCCGTCTCTA-------CGCGTGCTTGTAC----ATCTCGCGTTGCCGTAACTCTGATGGGCCCGGCGATAGATGCACGCGAAAATGTGGGGCGTGCGCGTCCCAGGC-GAAGGATACGTAGCTATGCGGAAGGCCTCGGGGTTATCCCCAAAAAAAACAACTCAGAGGGGGCAGACTATAGGGCT-GCCGGCTTGTGTCACTATGGAGGGGTTTCCAA-GAGTTACGACGTTTGGGTAAAAGGGGGGGTGGCGACCGGCCACCGGATACTCGCAGACAGCTTCTGTGTTGTCCCACTGCGGAACGGGCGTTGATCCCTACGCGTGTTCTTGAAAATGTTGAGTCAGTCTATCGGGGGCGCCCGGAGAGGATTGCGGTAGCGGTACACCGGAGGTGGCCGGGGCGGCCCGAACCCTCTACAAGCTGCGAAGGTATGGGCGCGTCGGTTCAAACGTATCACATAGGGGGGGTATGCAGTCTAGACCCGGAAAGAGCGGCGGGGAGTGTCGGGCATCGAGCGCAGAAGCCGGCGACGGTGGT-GGGTAAATGTTGGGCTG--TCGCGGGCTGGCAAGCCGGCCGCACTAAGCCCCGCCGCGCGATTCGCGGGCGCCAGCGGCCGAGGACTCCGCGAGCTCCGGTACCCGCATGAGTGGTGACGCGCAATGAGTCGGTGTGCTGCGGGTCGTCGCTGGCTTGCAGGAGGCTTAGCCTGTTCACATGGGGCTCAGTCGCTGCGGTGTTAGCAAGCGGTGCTTGGTACGCCCGATTAGTGCGGAGTGCGGCGCGCGTCGACCGACGGATGCCCACGAAGGGTCCGCCGCAGCGGGGGTGCCTANNCCTGCCAGCCGCCGGGGGGCATGAGGAGTATTCGTATAGGCGGGGGGCATCCGCCGTTGCAGGCATGTGTGAAGAGGGTCTCCCGACCGGGAGGGCTTGTGACGGCTTGGGTAATTAGCGTCGCTTGACTGGGGGCCCGGGAGATTCGCCCGGCCAGCCGCGTGGGAGCTCGGGCCCGGATCTGTTGTAAGTGTGAGCGACATCCGGGGTGGCGCTTTTCAAGG----AGCTTCGGCCACGCACACACCGGAGGGACAGGACGTAGGGAGACATTGCATTAGCGAAGCTCAACCTT---TTGCCGGGCGGGGTGATCCAGCCGACCAATGGTCATCCCGTGGCAGAGCAGCGGCAAGGGTACTCCCTTACCCGTTCCAG-ATCTGGATGGATTAACGCGCGAGAACGGGCCGGACC-CCAACCGAGGAGCAAATAGCGAGGAGGAATGTGTGCGCAGGACGCTGGTTCGAGGGCGGACG-CGACTGGCGGGCTGAGGGGCTGTGGCCTACACTGAGGTAGCGTGCACGGCCTTACAGCACCAAATCGACTCGCTGGGTGGCCCAGGAAATGCGCGCCTGCGGGGTTGATTCCCCTCCTTGATTAGCACCCCCTGAGGCGACTCCGACCAGT-CGCACCCTGCGCCCATAGCCCTGAGGCTCGCGTAACGCGGAAGGGGAGCAGACCACGGGCGATGGGGTTGTCGACTGGTCGAAGGGGGCTGGCTGGGCGAAGCGCACCTGTGAGGTAGCATCATATTGTGTAGGGCGGGCCTGAACCGCGGTGCGGCGGCGCTCGGGCGAGTTGGGGTTAAGTGCCAGCAGCGGGCGTGGAAGGAGCGCGCGTGGTTGGCATGGTCTGGCTTGGGGTGGATGGCGCGTCTGCAGCGGAGTAATTTGGGGCCTAGTTGGGCGGACTGCGCCAGTGGCCCAACA-----ACCACGCTTAGCGGTAGGGCGCCGGGGCCCGAGACGAGAAGAAGATCCATTTCGGCTCCAGGAAGGGGCGCTATCCCAGCGCGGGCCGTTTGCGGTGCCAACTGGCGGTGCTCGCCTCGCTGAACATGCGCCGGGGGGTATACCACAGCGGCTCGCCTAGCACTTCCGCCCCTACGCGTCACGTATGCTCCCGCCCCACTTGATCCTCCGCAGAGCGACGGGGACCGTCACTGCTCTGCCNNNNNNN----CGCCCGTCTGACTCCCCGGCGCCTCTCCCGACACACCTACGAAGAGCCTCCTTATACCGGTCCGCTAGCCGAAGGAAGGGAAGGTGGGGATCAGACCGAATCCGTCTACCCGAGGACCTGGGTCGTGTTGAAGCCCGACCCCCGATTCCGGGCGGGCGGCCACGGGTGCATCCCAGGCGTGCTG--AACA--CACGACACCTTGGAATTCCACAGCTTACACCACTTGAATTCGCCGCCCCCGG-----------GCGACTGACAGTCGCGCGGCGCCATAAACGTTCCTTCCGTGCCG-CACTGAATCCCGGTCGCTTCCAGCTCGGGAGCAATCTGGACGCCGCGGTCGGACCGTCGTTGCTACGACAAAACCTTCGGCTGTTACGACATGTAGACCTCCGCCACACGGAGATAAAGGAGCCGCGTTAGCCGAGCCGCTGGCCCACGCGAGGCTCTTTGATGACTCAAGTAAATAAGCCCCGATGCCAGTACCTAAGTACCCCTAATCCCGCTCCCAATCCACGGGAGTCCACAATGGACGCATCCTCGGTCCCCTCGGACTGGCTCCGGCTACTCCGCCACGGCGCTCCCGGGGCGCGGGGCTCCCACCCCAGCTTGGCCGACGGTCCCCAGCGGATTGGCCCCGCACTGTAGATCCCACGCTGCCGCCCCGGCGCTAGACCGTACAGCATGGGCAACGCGTGCCACCATGTCCTTGCGCAACGAGGCTGTTCTACCTCCAGACAGTAACTTTCATCCAGCGACCCGAGGGCCGCGGACGCCGTGCTGGTGGCCACCAGCCCAGAAACGGCGCGCTCCCCCAGTGCCTCACGGGAGCAGACCCCGAAGCGTACCA-GGTGCCTCCAGGGTGGACTACTAGACGGTATCCTGGTGGGCAGGTGCGCGGGATGGACAA"/>
                        <sequence id="seq_FD01849264_2012" spec="Sequence" taxon="FD01849264_2012" totalcount="4" value="ACCCTAACTCCGCTGATCGTCGTTCCTCGCTACCCCAAAGCTGAGTACGAGCAAACCTGGTAGGCCCACTCTGCGCGCCAGTTCCCCGCCCAAGAGCCCTCACGCACCGGGAAAGAAGGTGGCAGTTCAATGCCAACCCTCGACGTCGACGTCTGACTGCAGCCGCTTCGTTGCTGTAGGTCATTTTCTACCCCGCGCGCATTTCGCGGGTACCGCAAGCGCGCTGTCGACCGGGGATAGTCTCCGGCCCCAATCCCACACCGACTATACGGAGAACCGCTGTGCAGTATGCCCGGCCGCTACTCAGGTCGGAAGCCGGCCTTGGATCACGCCCTAAGCACCCGCCTCGCACCGATCACAGAAGGTCCGATTGTTCCCCCTCGACCCGGCATAAATTCGTCAGTATAAGGATCGGTGTACGCCGCTACCACTAC--------CC----------G-TTACCTCCACTCGCTTCCGGCCCGGATCGGCGCTAGGGCCCTAGTTTACCCGGCGCAACGCAACATTAGCTTGCGAGAATACCTCCAGCGCATGCACCGTGTGTGCGGGACCCGTTCGTCGCAGCCGTACTANNNNNNAAAATTCGATATTTCGCACCTGATACTCTTGTTCGGGCCCTTGCCATGCACCTAAACATTGTCGGAGGAGGCCTGGCAAGGGATCCCTCAGCCCGCCACCCCAGCCGACAGCCGAGGGTGGACCGCACTGGTCCTTGGCAGCCGGCCCTAGAG-GGGCCTCTTACGCGGCTTACCGTAGGTCGCGAGCCCCGTGCACAGGAGCGTCGATTGCCGAATCTACATAGTTCGGTTGAGTCGTCCACGGTCAGCTGGAAACTGGCCTTCAACCTCCTGCGCTTCCCAGGACCCGCGCTGCCACTCAGGCCGATACCCGGACGAAGCCGATCCAGCTCCCCCGCCGGCTAGTCTTGCACGCAAGCAGGTAAGCAGCACCTGCAGCGCTCTAAGAGCCCCCCCACCCGCCGGCCACACTCCCCTAGCCGATCTCCTGAGCTGCCGGCCCCTGGGCAACCGCTCGACCACCGGAACCGCCCCCCGTGGAGCCATGTCGAGCGGGCCCTACTGGCCAGAGCCCCCCGGCAGGGGCCTCGATTCCGGCACCGACTTTTAGTACGCGAGTCACGGCGAACTCCCAGCCGCACAGCAACTACCCTCGGGCCGAGCTTTGGCGGTCCGTGCCGCGCTCTCAACGGGGGACGGCCCGAGACGTCGAAGTCAGA-GTCTAGCTTCACGCTCGTGCAACGACT----TCTTGGTCGCGGGCGCCGCACCGGCGTCTGTCGGCCTCCTCTGCAAACGCCCGCGGCCAGGGGCCGGCCGTCCACCCCTGGGCAACCCAAGAGCGCTTTTGGTGGCACGTCACGATTCCCCGCTAGGCAGGGCAAAGCGTAGACCCGGAGGGCGGCCGCCCGCGGGCGCTTCCAGGCGGGG-CGTTATCGCACTTCCGGGGTGACGCACGCCGGTGAATCCCTCCGCGGAAGGACCATCGCGCACAACCGGATGGCGTCGACTCATCGGGACCCCGCGCGGCGGTGACCCACGTCGTGTCGCGCTCGCGACCCGCGATGCCCGACCGTGGCAGCAGAGCAGGAGTGCTATCGTATTTTCGAGTAGACGCTCTTGAATTCGAAGCACCCGGCCTAGCGTTCCGGCGGAAACCCGCGCTACTCGCACCGTCCTTCGCACGCGCGCGGGCGCCCCTACCGTGTCCTGGTCCACAGCGCTACCGCCGCACCGATGAGGACGCAAGCCGCC-CCCCGGCCCCCACCGAGGGGTCCTCTCGACCGCCCCACCGCGAGGTCCAGCGTAAATAGGTGGCTGCTCTTTGTGGGCGACCACCGTCCAGACGACGCGAGCGGTGGCCCGGCCGGCCTCGCACGCCACCATCCCAGCGCACACCCGGGCCCCCGATGAGTCGTTTCTCCAGCGCCGAAGCCTCCTCAGCAACGCTCGTCACACGCTCTTCCCACGCCGCCCGCCCACCGTGCCCGCCGCCTCCACAAGCAGCCTAACCCTAAGCATGGAGAGCACCACGGCCCCCCCTCTCCGGCGGTGACTGGTTTAGATTTCGCCGGCAGGACCGGCTTAGCGAAACCCGGCTGCGTCCCCGCGTCTAAAGACGTTGACCGGGCTCTGGTCCCCTGTCATGCCGGAGTCCCAAGTACTACACCCAGGCTTCGGCGGCCCCGCCCTATCCTACCT----GGTTGCGGGCTGACGCGCCGAGGAAGAGTCCCCGCAAGACCGGCGCGAGCTATGGCACGGCTACA----AAGACCGCGCCGCCACCCGGCTGATCCGACGCCGCGCACGCCCACCTGCGCCTTGACCGAGGCAGTCCCCGCGATCCCAGACGAGGGCCGCCGAGCCTCCGGTAAACGCGCTCCACGGCTCACGAACCAGGTGCCCCAACCTCCCGCGTGGCAATCAGGTACAAGAAGTAACAGGGCGGTCCTACTCTAGTCCAGCCGTTAGTCCAGTTTTCGCGTGGCCATATGCCTTTGGAGTCTGGGGGCCTTGTCCGCTCTCCGGGACAATCCCATGGGCACGGGTGGTAGCAGAGAGCCGTCAGCGCGCGGCCGCAGCTCAGGTAAAACGTCGGGGGCATCCGTACGGGGGGGCAAACCCGAGGTGGGATCATGGGCGAAAGTCGACTCACTGGATCACCTCGGGGCGAGCATCGTTGGGCCAGGGGCGCAGTATCCCCACCCCACGCTGGGCGCTCGCGACGGGCGGGTGGACTTGTCGACAAGGAGTTC-CCTAACGCAATGTCCTGACGGGGGAGTAGCTCCAGGGTGTGACGAGAAGAGGGGCCCACTATGAAACGGCAATGCAAGGACCAGAACCACGTGCGCGGAAGCAGGGGCTGTGCGCCGAGCGAACAACGCCAACACAAGGGTACACTCGTGAGGTGCACTCGCGAGCCGCTCGCGGGGGGGCCCATACGATCGGTCGGACGGCCCGTGTGGGGGAAGGGGCCCCCCCGGGCCCGTCTTGGCCGTGCCTGACCCGTGGGGGACGA-GCGAACTCTCGATAGCCGTCAGCG-GGATTGCAGCGGCGCAGTGGGTCGTATCACATTGTACAGTAGGTGAACATCGTGGCTCCTTCCAATCGGAGAACAGGGGCCGGACGGGCTGAGCACCAAGGGGCTTGCCGCCGGGACCCGCGTCAGCACCGATCCGGCGTGCCGAGTCGCGGTCCACGGCTTCGGGTACTGGTCGCTATTTTGCAGTCCAATATGAGGCTAGGTCCAACTAGCGGAGCGTGTGTACGGGGCGTGTCGCGGGCCCCGA-CGTAGGCGGCAGCCGTTCTGGCACGGGCGTCCCGGGGTGG-CC-GGAGCACTCAAACAGTCCGGGTAGAGGGACCGGAAAGGAGGCGCGGCGGCTGGGAGATAAAGTGCGGCCGGGTCGCTACCCTCCGACCGACGGGGGGCCGTGCGCGGTTGGGGGCAGTTCCGGCGTCAAGGTGAGGGCACGGAGCTGACCCCAGGCTTATACTATACGGCAGAACTGAGCTACG------GCCGTCTCTTGGGGCCGGGCCTTCCGGGGCCCGGCGTTCTGGGCGCGGCCTAGGCGGGACAGACGCTGCGCGGGCAGTCCCGTGGGGCCAACGCGCGATTGATCGGCGCGCCGCCTTCATGAGGCGGTCTGACGGCGGTAGATCTGGGAGCGCGTGAGGGCTGGCCAGTTCCTGCGCAGGCTGGCTCCTACGCGCAAGAGCACGTCCGGGGCCGGGGAGGGTAGGGAATGTGTTCCACCTGGCAGCTCGACCGCGTGTTCCGGCCGGGCGATGAGGTTAGGCGCTTCAGGGGGCCGGGTGCCGTCGCCCGGTGATGGCCC-GCCCTGGTAAGGGCGAGGCCGCAGCGGTCCTCTGGGGCATCCGATGGCCCAAGGAAACTAGAGCGACCGTCGAAAGGACCGGCGGGGACGAGGGAGGGTCGCCAG-CATCCGCAGCACTGAGGCCTGGTGCGGTTCAGCCGTAAT-T-CGAGGCGAGGCGGTCGATCGTAGGGTTCATTAAGGCGGGTCGGTACTGGGGTTCACTGCTGCACCGCGCCAAGGGCGGTCTCGCTATGGCCTACGGGCCAGACACAACTCAGTGAGGTATGT---GGGGGGGCGGACTCGGGCACTGATATATGTGCGGAACGTATTCAGTGCGCCATGTCACTGTACTAGGGTCCCGGCAGCGGGGGTTGCTCGGAGGATAGCCCCGTC-CTA-G----GCGCGTGCTTGTAC----ATCTCGCGTTGCCGTAACTCTGATGGGCCCGGCGACAGATGCACGCGAAAATGTGGGGCGTGCGCGTCCCAGGCGGAAGGATACGTAGCTATGCGGAAGGCCTCGGGGTTATCCCCAAAAAAAACAACTCAGAGG-----GACTATAGGGCTAGCCGGCTTGTGTCACTATGGAGGGGTTTCCACGGAGTTACGACGTTTGGGTAAAAGGGGGGGTGGCGACCGGCCACCGGATACTCGCAGACAGCTTCTGTGTTGTCCCACTGCGGAACGGGCGTTGATCCCTACGCGTGTTCTTGAAAATGTTGAGTCAGTCTATCGGGGGCGCCCGGAGAGGATTGCGGTAGCGGTACACCGGAGGTGGCCGGGGCGGCCCGAACCCTCTACAAGCTGCGAAGGTACGGGCGCGTCGGTTCGAACGTATCACATAGGGGGGGTATGCAGTCTAGACCCGGAAAGAGCGGCAGGGAGTGTCGGGCATCGAGCGCAGAAGCCGGCGACGGTGGTCGGGTAAATGTTGGGCTGCCTCGCGGGCTGGCAAGCCGGCCGCACTAAGCCCCGCCGCGCGATTCGCGGGCGCCAGCGGCCGAGGACTCCGCGAGCTCCGGTACCCGCATGAGTGGTGACGCGCAATGAGTCGGTGTGCTGCGGGTCGTCGCTGGCTTGCAGGAGGCTTAGCCTGTTCACATGGGGCTCAGTCGCTGCGGTGTTAGCAAGCGGTGCTTGGTACGCCCGATTAGTGCGGAGTGCGGCGCGCGTCGACCGACGGATGCCCACGAAGGGTCCGCCGCAGCGGGGGTGCCTANNCCTGCCAGCAGCCGGGGGGCATGAGGAGTATTCGTATAGGCGGGGGGCATCCGCCGTTGCAGGCATGTGTGAAGAGGGTCTCCCGACCGGGAGGGCTTGTGACGGCTGGGGTAATTAGCGTCGCTTGACTGGGGGCCCGGGAGATTCGCCCGGCCAGCCGCGTGGGAGCTCGGGCCCGGATCTGTTGTAAGTGTGAGCGACATCCGGGGTGGCGCTTTTCAAGG------------CCACGCACACACCGGAGGGACAGGACGTAGGGAGACATTGCACTAGCGAAGCTCAACCTT---T---CGGGCGGGGTGATCCAGCCAACCAATGGTCATCCCGTGGCAGAGCAGCGGCAAGGGTACTCCCTTACCCGTTCCAG-ATCTGGATGGATTAACGCGCGAGAACGGGCCGGACCCCCAACCGAGGAGCAAATAGCGAGGAGGAATGTGTGCGCAGGACGCTGGTTCGAGGGCGGACGTCGACTGGCGGGCTGAGGGGCTGTGGCCTACACTGAGGTAGCGTGCACGGCCTTACAGCACCAAATCGACTCGCTGGGTGGCCCAGGAAGTGCGCGCCTGCGGGGTTGATTCCCCTCCTTGATTAGCACCCCCTGGGGCGACTCCGACCAGTCC-CACCCTGCGCCCATAGCCCTGAGGCTCGCGTAACGCGGAAGTGGAGCAGACCACGGGCGATGGGGTTGTCGACTGGTCGAAGGGGGCTGGCTGGGCGAAGCGCACCTGTGAGGTAGCATCATATTGTGTAGGGCGGGCCTGAACCGCGGTGCGGCGGCGCTCGGGCGAGTTGGGGTTAAGTGCCAGCAGCGGGCGTGGAAGGAGCGCGCGTGGTTGGCATGGTCTGGCTTGGGGTGGATGGCGCGTCTGCAGCGGAGTAATTTGGGGCCTAGTTGGGCGGACTGCGCCAGTGGCCCAACA----CACCACGCTTAGCGGTCGGGCGTCGGGGCCCGAGACGAGAAGAAGATCCATTTCGGCTCCAGGAAGGGGCGCTATCCCAGCGCGGGCCGTTTGCGGTGCCAACTGGCGGTGCTCGCCTCGCTGA-CATGCGCCGGGGGGTATACCACAGCGGCTCGCCTAGCACTTCTGCCCCTACGCGTCACGTATGCTCCCGCCCCACTTGATCCTCCGCAGAGCGACGGGGACCGTCACTGCTCTGCCNNNNNNN-CAACGCCCGTCTGATTCCCCGGCGCCTCTCCCGACACACCTACGAAGAGCCTCCTTATACCGGTCCGCTAGCCGAAGGAAGGGAAGGTGGGGATCAGACCGAATCCGTCTACCCGAGGACCTGGGTCGTGTTGAAGCCCGACCCCCGATTCCGGGCGGGCGGCCACGGGTGCATCCCAGGCGTGCTG-AAACAGCCACGACACCTTGGAATTCCACAGCTTACACCACTTGAATTCGCCGCCCCCGGGCAC-----GCGCGACTGACAGTCGCGCGGCGCCATAAACGTTCCTTCCGTGCCGCCACTGAATCCCGGTCGCTTCCAGCTCGGGAGCAATCTGGACGCCGCGGTCGGACCGTCGTTGCTACGACAAAACCTTCGGCTGTTACGACATGTAGACCTCCGCCACACGGAGATAAAGGAGCCGCGTTAGCCGAGCCGCTGGCCCACGCGAGGCTCTTTGATGACTCAAGTAAATAAGCCCCGATGCCAGTACCTAAGTACCCCTAATCCCGCTCCCAATCCACGGGAGTCCACACTGGACGCATCCTCGGTCCCCTCGGACTGGCTCCGGCTACTCCGCCACGGCGCTCCCGGGGCGCGGGGCTCCCACCCCAGCTTGGCCGACGGTCCCCAGCGGATTGGCCCCGCACTGTAGATCCCACGCTGCCGCCCCGGCGCTAGACCGTACAGCATGGGCAACGCGTGCCACCATGTCCTTGCGCAACGAGGCTGTTCTACCTCCAGACAGTAACTTTCATCCAGCGACCCGAGGGCCGCGGACGCCGTGCTGGTGGCCACCAGCCCAGAAACGGCGCGCTCCCCCAGCGCCTCACGGGAGCAGACCCCGAAGCGTACCAGGGTGCCTCCAGGGTGGACTACTAGACGGTATCCTGGTGGGCAGGTGCGCGGGATGGACAA"/>
                        <sequence id="seq_FD01849276_2007" spec="Sequence" taxon="FD01849276_2007" totalcount="4" value="ACCCTAACTCCGCTGATCGTCGTTCGTCGCTACCCCAAAGCTGAGTACGAGCAAACCTGGTAGGCCCACTCTGCGCGCCAGTTCCCCGCCCAAGAGCCCTC--GCAC-GGGAAAGAAGGTAGCAGTTCAATGCCAACCCTCGACGTCGACGTCTGACTGCAGCCGCTTCGTTGCTGTGGGTCATTTTCTACCCCGCGCGCATTTCGCGGGTA-CGCAAGCGCGCTGTCGACCGGGGATAGTCTCCGGCCCCAATCCCACACCGACTATACGGAGAACCGCTGTGCAGTATGCCCGGCCGCTACTCAGGTCGGAAGCCGGCCTTGGATCACGCCCTAAGCACCCGCCTCGCACCGATCA-AGAAGGTCCGATTGTTCCCCCTCGACCCGGCATAAATTCGTCAGTATAAGGATCGGTGTACGCCGCTACCACTACG-----TA--ATT------AGC-TACCTCCACTCGCTTCCGGCCCGGATCGGCGCTAGGGCCCTAGTTTACCCGGCGCAACGCAACATTAGCTTGCGAGAATACCTCCAGCGCATGCACCGTGTGTGCGGGACCCGTTCGTCGCAGCCGTACTANNNNNNAAAATTCGATATTTCGCACCTGATACTCTTGTTCGGGCCCTTGCCATGCACCTAAACATTGTCGGAGGAGGCCTGGCAAGGGATCCCTCAGCCCGCCACCCCAGCCGACAGCCGAGGGTGGACCGCACTGGTCCTTGGCAGCCGGCCCTAGAGCGGGCCTCTTACGCGGCTTACCGTAGGTCGCGAGCCCCGTGCACAGGAGCGTCGATTGCTGAATCTACATAGTTCGGTTGAGTCGTCCACGGTCAGCTGGAAACTGGCCTTCAACCTCCTGCGCTTCCCAGGACCCGCGCTGCCACTCAGGCCGATACCCGGACGAAGCCGATCCAGCTCCCCCGCCGGCTAGTCTTGCACGCAAGCAGGTAAGCAGCACCTGCAGCGCTCTAAGAGCCCCCCCACCCGCCGGCCACACTCCCCTAGCCGATCTCCTGAGCTGCCGGCCCCTGGGCAACCGCTCGACCACCGGAACCGCCCCCCGTGGAGCCATGTCGAGCGGGCCCTACTGGCCAGAGCCCCCCGGCAGGGGCCTCGATTCCGGCACCGACTTTTAGTACGCGAGTCACGGCGAACTCCCAGCCGCACAGCAACTACCCTCGGGCCGAGCTTTGGCGGTCCGTGCCGCGCTCTCAACGGGGGACGGCCCGAGACGTCGAAGTCA--TGTCTAGCTTCACGCTCGTGCAACGACTG---TCTTGGTCGCGGGCGCCGCACCGGCGTCTGTCGGCCTCCTCTGCAAACGCCCGCGGCCAGGGGCCGGCCGTCCACCCCTGGGCAACCCAAGAGCGCTTTTAGTGGCACGTCACGATTCCCCGCTAGGCAGGGCAAAGCGTAGACCCGGAGGGCGGCCGCCCGCGGGCGCTTCCAGGCGGGGGCGTTATCGCACTTCCGGGGTGACGCACGCCGGTGAATCCCTCCGCGGAAGGACCATCGCGCCCAACCGGATGGCGTCGACTCATCGGGACCCCGCGCGGCGGTGACCCACGTCGTGTCGCGCTCGCGACCCGCGATGCCCGACCGTGGCAGCA--GCAGGAGTGCTATCGTATTTTCGAGTAGACGCTCTTGAATTCGAAGCACCCGGCCTAGCGTTCCGGCGGAAACCCGC----CTCGCAC----------ACGCGCGCGGGCGCCCCTACCGTGTCCTGGTCCACAGCGCTACCGCCGCACCGATGAGGACGCAAGCCGCCTCCCCGGCCCCCACCGAGGGGTCCTCTCGACCGCCCCACCGCGAGGTCCAGCGTAAATAGGTGGCTGCTCTTTGTGGGCGACCACCGTCCAGACGACGCGAGCGGTGGCCCGGCCGGCCTCGCACGCCACCATCCCAGCGCACACCCGGGCCCCCGATGAGTCGTTTCTC--GCGCCGAAGCCTCCTCAGCAACGCTCGTCACACGCTCTTCCCGCGCCGCCCGCCCACCGTGCCCGCCGCCTCCACAAGCAGCCTAACCCTAAGCATGGAGAGCACCACGGCCCCCCCTCTCCGGCGGTGACTGGTTTAGATTTCGCCGGCAGGACCGGCTTAGCGAAACCCGGTTGCGTCCCCGCGTCTAAAGACGTTGACCGGGCTCTGGTCCCCTGTCATGCCGGAGTCCCAAGTACTACACCCAGGCTTCGGCGGCCCCGCCCTATCCTACCTCT--GGTTGCGGGCGGACGCGCCGAGGAAGAGTCCCCGCAAGACCGGCGCGAGCTATGGCACGGCTACAACTGAAGA-CGCGCCGCCACCCGGCTGATCCGACGCCGCGCACGCCCACCTGCGCCTTGACCGAGGCAGTCCCCGCGATCCCAGACGGGGGCCGCCGAGCCTCCGGTAAACGCGCTCCACGGCTCACGAACCAGGTGCCCCAACCTCCCGCGTGGCAATCAGGTACAAGAAGTAACAGGGCGGTCCTACTCTAGTCCAGCCGTTAGTCCAGTTTTCGCGTGGCCATATGCCTTTGGAGTCTGGGGGCCTTGTCCGCTCTCCGGGACAATCCCATGGGCACGGGTGGTGGCAGAGAGCCGTTAGCGCGCGGCCGCAACTCAGGTAAAACGTCGGGGGCATCCGTACGGGGGGGCGAACCCGAGGTGGGATCATGGGCGAAAGTCGACTCACTGGATCACCTCGGGGCGAGCATCGTTGGGCCAGGGGCGCAGTATCCCCACCCCACGCTGGGCGCTCGCGACGGGCGGGTGGACTTGTCGACAAGGAGTTCCCCTAACGCAATGTCCTGACGGGGGAGTAGCTCCAGGGTGTGACGAGAAGAGGGGCCCACTATGAAACGGCAATGCAAGGACCAGAACCACGTGCGCGGAAGCAGGGGCTGTGCGCCGAGCGAACAACGCCAACACAAGGGTACACTCGTGAGGTGCACTCGCGAGCCGCTCGCGGGGGGGCCCATACGATCGGTCGGACGGCCCGTGTGGGGGAAGGGGCCCCCCCGGGCCCGTCTTGGCCGTGCCTGACCCGTGGGGGACGA-GCGAACTCTCGATAGCCGTCAGCGC--ATTGCAGCGGCGCAGTGGGTCGTGTCACATTGTACAGTAGGTGAACATCGTGGCTCCTTCCAATCGGAGAACAGGGGCCGGACGGGCTGAGCACCAAGGGGCTTGCCGCCGGGACCCGCGTCAGCACCGATCCGGCGTGCCGAGTCGCGGTCCACGGCTTCGGGTACTGGTCGCTATTTTGCAGTCCAATATGAGGCTAGGTCCAACTAGCGGAGCGTGTGTACGGGGCGTGTCGCGGGCCCCGAGCGTAGGCGGCAGCCGTTCTGGCACGGGCGTCCCGGGGTGG-CCG--AGCACTCAAACAGTCCGGGTAGAGGGACCGGAAAGGAGGCGCGGCGGCTGGGAGATAAAGTGCGGCCGGGTCGCTACCCTCCGACCGACGGGGGGCCGTGCGCGGT-GGGGGCAGTTCCGGCGTCAAGGTGAGGGCACGGAGCTGACCCCAGGCTTATACTATACGGCAGAACTGAGGTACG----CCGCCGTCTCTTGGGGCCGGGCCTTCCGGGGCCCGGCGTTCTGGGCGCGGCCTAGGCGGGACAGACGCTGCGCGGGCAGTCCCGTGGGGCCAACGCGCGATTGATCGGCGCGCCGCCTTCATGGGGCGGTCTGCCGGCGGTAGATCTTGGAGCGCGTGAGGGTTGGCCAGTTCCTGCGCAGGCTGGCTCCTACGCGCAAGAGCACGTCCGGGGCCGGGGAGGGTAGGGAATGTGTTCCACCTGGCAGCTCGACCGCGTGTACCGGCCGGGCGATGAGGTTAGGCGCTTCAGGGGGCCGGGTGCCGTCGCCCGGTGATGGCCCTGCGCTGGTAAGGGCGAGGCCGTAGCGGTCCTCTGGGGCATCCGATGGCCCAAGGAAACTAGAGCGACCGTCGAAAGGACCGGCGGGGACGAGGGAGGGTCGCCAGGCATCCG-AGCACTGAGGCCTGGTGCGGTTCAGCCGTAAT-TCCGAGGCGAGGCGATCGATCGTAGGGTTCATTAAGGCGGGTCGGTACTGGGGTTCACTGCTGCACCGCGCCAAGGGCGGTCTCGCTATGGCCTACGGGCCAGACACAACTCAGTGAGGTATG----GGGGGGGCGGACTCGGGCACTGATATATGTGCGGAACGTATTCAGTGCGCCATGTCACT-TACTAGGGTCCCGGCAGCGGGGGTTGCTCGGAGGATAGCCCCGTCT----------CGCGTGCTT----C---ATCTCGCGTTGCCGTAACTCTGATGGGCCCGGCGATAGATGCACGCGAAAATGTGGGGCGTGCGCGTCCCAGGCGGAAGGATACGTAGCTATGCGGAAGGCCTCGGGGTTATCCCCAAAAAAAACAACTCAGAGGGGGCAGACTATAGGGCTAGCCGGCTTGTGTCACTATGGAGGGGTTTCCAAGGAGTTACGACGTTTGGGTAAAAGGGGGGGTGGCGACCGGCCACCGGATACTCGCAGACAGCTTCTGTGTTGTCCCACTGCGGAACGGGCGTTGATCCCCACGCGTGTTCTTGAAAATGTTGAGTCAGTCTATCGGGGGCGCCCGGAGAGGATTGCGGTAGCGGTACACCGGAGGTGGCCGGGGCGGCCCGAACCCTCTACAAGCTGCGAAGGTATGAGCGCGTCGGTTCGAACGTATCACATAGGGGGGGTATGCAGTCTAGACCCGGAAAGAGCGGCGGGGAGTGTCGGGCATCGAGCGCAGAAGCCGGCGACGGTGGTCGGGTAAATGTTGGGCTGCCTCGCGGGCTGGCAAGCCGGCCGCACTAAGCCCCGCCGCGCGATTCGCGGGCGCCAGCGGCCGAGGACTCCGCGAGCTCCGATACCCGCATGAGTGGTGACGCGCAATGAGTCGGTGTGCTGCGGGTCGTCGCTGGCTTGCAGGAGGCTTAGCCTGTTCACATGGGGCTCAGTCGCTGCGGTGTTAGCAAGCGGTGCTTGGTACGCCCGATTAGTGCGGAGTGCGGCGCGCGTCGACCGACGGATGCCCACGAAGGGTCCGCCGCAGCGGGGGTGCCTANNCCTGCCAGCCGCCGGGGGGCATGAGGAGTATTCGTATAGGCGGGGGGCATCCGCCGTTGCAGGCATGTGTGAAGAGGGTCTCCCGACCGGGAGGGCTTGTGACGGCTTGGGTAATTAGCGTCGCTTGACTGAGGGCCCGGGAGATTCGCCCGGCCAGCCGCGTGGGAGCTCGGGCCCGGATCTGTTGTAAGTGTGAGCGACATCCGGGGTGGCGCTTTTCAAGG-----A------CCACGCACACACCGGGGGGACAGGACGTAGGGAGACATTGCACTAGCGAAGCTCAACCTT--GTTGCCGGGCGGGGTGATCCAGCCGACCAATGGTCATCCCGTGGCAGAGCAGCGGCAAGGGTACTCCCTTACCCGTTCCA--ATCTGGATGGATTAACGCGCGAGAACGGGCCGGACCCCCAACCGAGGAGCAAATAGCGAGGAGGAATGTGTGCGCAGGACGCTGGTTCGAGGGCGGACGTCGACTGGCGGGCTGAGGGGCTGTGGCCTACACTGAGGTAGCGTGCACGGCCTTACAGCACCAAATCGACTCGCTGGGTGGCCCAGGAAGTGCGCGCCTGCGGGGTTGATTCCCCTCCTTGATTAGCACCCCCTGAGGCGACTCCGACCAGT-C-CACCCTGCGCCCATAGCCCTGAGGCTCGCGTAACGCGGAAGGGGAGCAGACCACGGGCGATGGGGTTGTCGACTGGTCGAAGGGGGCTGGCTGGGCGAAGCGCACCTGTGAGGTAGCATCATATTGTGTAGGGCGGGCCTGAACCGCGGTGCGGCGGCGCTCGGGCGAGTTGGGGTTAAGTGCCAGCAGCGGGCGTGGAAGGAGCGCGCGTGGTTGGCATGGCCTGGCTTGGGGTGGATGGCGCGTCTGCAGCGGAGTAATTTGGGGCCTAGTTGGGCGGACTGCGCCAGTGGCCCAACA------CCA-GCTTAGCGGTCGGGCGTCGGGGCCCGAGACGAGAAGAAGATCCATTTCGGCTCCAGGAAGGGGCGCTATCCCAGCGCGGGCCGTTTGCGGTGCCAACTGGCGGTGCTCGCCTCGCTGAACATGCGCCGGGGGGTATACCACAGCGGCTCGCCTAGCACTTCCGCCCCTACGCGTCACGTATGCTCCCGCCCCACTTGATCCTCCGCAGAGCGACGGGGACCGTCACTGCTCTGCCNNNNNNN-CAACGCCCGTCTGACTCCCCGGCGCCTCTCCCGACACACCTACGAAGAGCCTCCTTATACCGGTCCGCTAGCCGAAGGAAGGGAAGGTGGGGATCAGACCGAATCCGTCTACCCGAGGACCTGGGTCGTGTTGAAGCCCGACCCCCGATTCCGGGCGGGCGGCCACGGGTGCATCCCAGGCGTGCTG--A--AGCCACGACACCTTGGAATTCCACAGCTTACACCACTTGAATTCGCCGCCCCCG---------GGCGCGACTGACAGTCGCGCGGCGCCATAAACGTTCCTTCCGTGCCGCCACTGAATCCCGGTCGCTTCCAGCTCGGGAGCAATCTGGACGCCGCGGTCGGACCGTCGTTGCTACGACAAAACCTTCGGCTGTTACGACATGTAGACCTCCGCCACACGGAGATAAAGGAGCCGCGTTAGCCGAGCCGCTGGCCCACGCGAGGCTCTTGGATGACTCAAGTAAATAAGCCCCGATGCCAGTACCTAAGTACCCCTAATCCCGCTCCCAATCCACGGGAGTCCACACTGGACGCATCCTCGGTCCCCTCGGACTGGCTCCGGCTACTCCGCCACGGCGCTCCCGGGGCGCGGGGCTCCCACCCCAGCTTGGCCGACGGTCCCCAGCGGATTGGCCCCGCACTGTAGATCCCACGCTGCCGCCCCGGCGCTAGACCGTACAGCATGGGCAACGCGTGCCACCATGTCCTTGCGCAACGAGGCTGTTCTACCTCCAGACAGTAACTTTCATCCAGCGACCCGAGGGCCGCGGACGCCGTGCTGGTGGCCACCAGCCCAGAAACGGCGCGCTCCCCCAGCGCTTCACGGGAGCAGACCCCGAAGCGTACCAGGGTGCCTCCAGGGTGGACTACTAGACGGTATCCTGGTGGGCAGGTGCGCGGGATGGACAA"/>
                        <sequence id="seq_FD01849277_2011" spec="Sequence" taxon="FD01849277_2011" totalcount="4" value="ACCCTAACTCCGCTGATCGTCGTTCCTCGCTACCCCAAAGCTGAGTACGAGCAAACCTGGTAGGCCCACTCTGCGCGCCAGTTCCCCGCCCAAGAGCCCTCACGCACCGGGAAAGAAGGTAGCAGTTCAATGCCAACCCTCGACGTCGACGTCTGACTGCAGCCGCTTCGTTGCTGTGGGTCATTTTCTACCCCGCGCGCATTTCGCGGGTACCGCAAGCGCGCTGTCGACCGGGGATAGTCTCCGGCCCCAATCCCACACCGACTATACGGAGAACCGCTGTGCAGTATGCCCGGCCGCTACTCAGGTCGGAAGCCGGCCTTGGATCACGCCCTAAGCACCCGCCTCGCACCGATCACAGAAGGTCCGATTGTTCCCCCTCGACCCGGCATAAATTCGCCAGTATAAGGATCGGTGTACGCCGCTACCACTAC--------CC-----------CTTATCTCCACTCGCTTCCGGCCCGGATCGGCGCTAGGGCCCTAGTTTACCCGGCGCAACGCAACATTAGCTTGCGAGAATACCTCCAGCGCATGCACCGTGTGTGCGGGACCCGTTCGTCGCAGCCGTACTANNNNNNAAAATTCGATATTTCGCACCTGATACTCTTGTTCGGGCCCTTGCCATGCACCTAAACATTGTCGGAGGAGGCCTGGCAAGGGATCCCTCAGCCCGCCACCCCAGCCGACAGCCGAGGGTGGACCGCACTGGTCCTTGGCAGCCGGCCCTAGAGCGGGCCTCTTACGCGGCTTACCGTAGGTCGCGAGCCCCGTGCACAGGAGCGTCGATTGCCGAATCTACATAGTTCGGTTGAGTCGTCCACGGTCAGCTGGAAACTGGCCTTCAACCTCCTGCGCTTCCCAGGACCCGCGCTGCCACTCAGGCCGATACCCGGACGAAGCCGATCCAGCTCCCCCGCCGGCTAGTCTTGCACGCAAGCAGGTAAGCAGCACCTGCAGCGCTCTAAGAGCCCCCCCACCCGCCGGCCACACTCCCCTAGCCGATCTCCTGAGCTGCCGGCCCCTGGGCAACCGCTCGACCACCGGAACCGCCCCCCGTGGAGCCATGTCGAGCGGGCCCTACTGGCCAGAGCCCCCCGGCAGGGGCCTCGATTCCGGCACCGACTTTTAGTACGCGAGTCACAGCGAACTCCCAGCCGCACAGCAACTACCCTCGGGCCGAGCTTTGGCGGTCCGTGCCGCGCTCTCAACGGGGGACGGCCCGAGACGTCGAAGTCAGATGTCTAGCTTCACGCTCGTGCAACGACTG---TCTTGGTCGCGGGCGCCGCACCGGCGTCTGTCGGCTTCCTCTGCAAACGCCCGCGGCCAGGGGCCGGCCGTCCACCCCTGGGCAACCCAAGAGCGCTTTTAGTGGCACGTCACGATTCCCCGCTAGGCAGGGCAAAGCGTAGACCCGGAGGGCGGCCGCCCGCGGGCGCTTCCAGGCGGGGGCGTTATCGCACTTCCGGGGTGACGCACGCCGGTGAATCCCTCCGCGGAAGGACCATCGCGCCCAACCGGATGGCGTCGACTCATCGGGACCCCGCGCGGCGGTGACCCACGTCGTGTCGCGCTCGCGACCCGCGATGCCCGACCGTGGCAGCAG-GCAGGAGTGCTATCGTATTTTCGAGTAGACGCTCTTGAATTCGAAGCACCCGGCCTAGCGTTCCGGCGGAAACCCGC----CTCGCACCGTCCTTCGCACGCGCGCGGGCGCCCCTACCGTGTCCTGGTCCACAGCGCTACCGCCGCACCGATGAGGACGCAAGCCGCCTCCCCGGCCCCCACCGAGGGGTCCTCTCGACCGCCCCACCGCGAGGTCCAGCGTAAATAGGTGGCTGCTCTTTGTGGGCGACCACCGTCCAGACGACGCGAGCGGTGGCCCGGCCGGCCTCGCACGCCACCATCCCAGCGCACACCCGGGCCCCCGATGAGTCGTTTCTTCAGCGCCGAAGCCTCCTCAGCAACGCTCGTCACACGCTCTTCCCACGCCGCCCGCCCACCGTGCCCGCCGCCTCCACAAGCAGCCTAACCCTAAGCATGGAGAGCACCACGGCCCCCCCTCTCCGGCGGTGACTGGTTTAGATTTCGCCGGCAGGACCGGCTTAGCGAAACCCGGCTGCGTCCCCGCGTCTAAAGACGTTGACCGGGCTCTGGTCCCCTGTCATGCCGGAGTCCCAAGTACTACACCCAGGCTTCGGCGGCCCCGCCCTATCCTACCTCTTTGGTTGCGGGCTGACGCGCCGAGGAAGAGTCCCCGCAAGACCGGCGCGAGCTATGGCACGGCTACAACTG---ACCGCGCCGCCACCCGGCTGATCCGACGCCGCGCACGCCCACCTGCGCCTTGACCGAGGCAGTCCCCGCGATCCCAGACGGGGGCCGCCGAGCCTCCGGTAAACGCGCTCCACGGCTCACGAACCAGGTGCCCCAACCTCCCGCGTGGCAATCAGGTACAAGAAGTAACAGGGCGGTCCT---------------TTAGTCCAGTTTTCGCGTGGCCATATGCCTTTGGAATCTGGGGGCCTTGTCCGCTCTCCGGGACAATCCCATGGGCACGGGTGGTAGCAGAGAGCCGTTAGCGCGCGGCCGCAACTCAGGTAAAACGTCGGGGGCATCCGTACGGGGGGGCGAACCCGAGGTGGGATCATGGGCGAAAGTCGACTCACTGGATCACCTCGGGGCGAGCATCGTTGGGCCAGGGGCGCAGTATCCCCACCCCACGCTGGGCGCTCGCGACGGGCGGGTGGACTTGTCGACAAGGAGTTCCCCTAACGCAATGTCCTGACGGGGGAGTAGCTCCAGGGTGTGACGAGAAGAGGGGCCCACTATGAAACGGCAATGCAAGGACCAGAACCACGGGCGCGGAAGCAGGGGCTGTGCGCCGAGCGAACAACGCCAACACAAGGGTACACTCGTGAGGTGCACTCGCGAGCCGCTCGCGGGGGGGCCCATACGATCGGTCGGACGGCCCGTGTGGGGGAAGGGGCCCCCCCGGGCCCGTCTTGGCCGTGCCTGACCCGTGGGGGACGAGGCGAACTCTCGATAGCCGTCAGCGCGGATTGCAGCGGCGCAGTGGGTCGTATCACATTGTACAGTAGGTGAACATCGTGGCTCCTTCCAATCGGAGAACAGGGGCCGGACGGGCTGAGCACCAAGGGGCTTGCCGCCGGGACCCGCGTCAGCACCGATCCGGCGTGCCGAGTCGCGGTCCACGGCTTCGGGTACTGGTCGCTATTTTGCAGTCCAATATGAGGCTAGGTCCAACTAGCGGAGCGTGTGTACGGGGCGTGTCGCGGGCCCCGA-CGTAGGCGGCAGCCGTTCTGGCACGGGCGTCCCGGGGTGG-CCGGGAGCACTCAAACAGTCCGGGTAGAGGGACCGGAAAGGAGGCGCGGCGGCTGGGAGATAAAGTGCGGCCGGGTCGCTACCCTCCGACCGACGGGGGGCCGTGCGCGGTTGGGGGCAGTTCCGGCGTCAAGGTGAGGGCACGGAGCTGACCCCAGGCTTATACTATACGGCAGAACTGAGCTACG---ACCGCCGTCTCTTGGGGCCGGGCCTTCCGGGGCCCGGCGTTCTGGGCGCGGCCTAGGCGGGACAGACGCTGCGCGGGCAGTCCCGTGGGGCCAACGCGCGATTGATCGGCGCGCCGCCTTCATGAGGCGGTATGACGGCGGTAGATCTGGGAGCGCGTGAGGGCTGGCCAGTTCCTGCGCAGGCTGGCTCCTACGCGCAAGAGCACGTCCGGGGCCGGGGAGGGTAGGGAATGTGTTCCACCTGGCAGCTCGACCGCGTGTTCCGGCCGGGCGATGAGGTTAGGCGCTTCAGGGGGCCGGGTGCCGTCGCCCGGTGATGGCCCTGCCCTGGTAAGGGCGAGGCCGCAGCGGTCCTCTGGGGCATCCGATGGCCCAAGGAAACTAGAGCGACCGTCGAAAGGACCGGCGGGGACGAGGGAGGGTCGCCAGGCATCCG-AGCACTGAGGCCTGGTGCGGTTCAGCCGTAAT-TCCGAGGCGAGGCGGTCGATCGTAGGGTTCATTAAGGCGGGTCGGTACTGGGGTTCACTGCTGCACCGCGCCAAGGGCGGTCTCGCTATGGCCTACGGGCCAGACACAACTCAGTGAGGTATGTAGCGGGGGGGCGGACTCGGGCACTGATATATGTGCGGAACGTATTCAGTGCGCCATGTCACTGTACTAGGGTCCCGGCAGCGGGGGTTGCTCGGAGGATAGCCCCGTCTCTA---------CGTGCTTGTAC----ATCTCGCGTTGCCGTAACTCTGATGGGCCCGGCGACAGATGCACGCGAAAATGTGGGGCGTGCGCGTCCCAGGCGGAAGGATACGTAACTATGCGGAAGGCCTCGGGGTTATCCCCAAAAAAAACAACTCAGAGGGGGCAGACTATAGGGCTAGCCGGCTTGTGTCACTATGGAGGGGTTTCCAAGGAGTTACGACGTTTGGGTAAAAGGGGGGGTGGCGACCGGCCACCGGATACTCGCAGACAGCTTCTGTGTTGTCCCACTGCGGAACGGGCGTTGATCCCTACGCGTGTTCTTGAAAATGTTGAGTCAGTCTATCGGGGGCGCCCGGAGAGGATTGCGGTAGCGGTACACCGGAGGTGGCCGGGGCGGCCCGAACCCTCTACAAGCTGCGAAGGTATGGGCGCGTCGGTTCGAACGTATCACATAGGGGGGGTATGCAGTCTAGACCCGGAAAGAGCGGCGGGGAGTGTCGGGCATCGAGCGCAGAAGCCGGCGACGGTGGTCGGGTAAATGTTGGGCTGCCTCGCGGGCTGGCAAGCCGGCCGCACTAAGCCCCGCCGCGCGATTCGCGGGCGCCAGCGGCCGAGGACTCCGCGAGCTCCGGTACCCGCATGAGTGGTGACGCGCAATGAGTCGGTGTGCTGCGGGTCGTCGCTGGCTTGCAGGAGGCTTAGCCTGTTCACATGGGGCTCAGTCGCTGCGGTGTTAGCAAGCGGTGCTTGGTACGCCCGATTAGTGCGGAGTGCGGCGCGCGTCGACCGACGGATGCCCACGAAGGGTCCGCCGCAGCGGGGGTGCCTANNCCTGCCAGCCGCCGGGGGGCATGAGGAGTATTCGTATAGGCGGGGGGCATCCGCCGTTGCAGGCATGTGTGAAGAGGGTCTCCCGACCGGGAGGGCTTGTGACGGCTGGGGTAATCAGCGTCGCTTGACTGGGGGCCCGGGAGATTCGCCCGGCCAGCCGCGTGGGAGCTCGGGCCCGGATCTGTTGTAAGTGTGAGCGACATCCGGGGTGGCGCTTTTCAAGGA----ACTTC--CCACGCACACACCGGAGGGACAGGACGTAGGGAGACATTGCACTAGCGAAGCTCAACC--CAGTTGCCGGGCGGGGTGATCCAGCCGACCAATGGTCATCCCGTGGCAGAGCAGCGGCAAGGGTACTCCCTTACCCGTTCCAGGATCTGGATGGATTAACGCGCGAGAACGGGCCGGACCCCCAACCGAGGAGCAAATAGCGAGGAGGAATGTGTGCGCAGGACGCTGGTTCGAGGGCGGACGTCGACTGGCGGGCTGAGGGGCTGTGGCCTACACTGAGGTAGCGTGCACGGCCTTACAGCACCAAATCGACTCGCTGGGTGGCCCAGGAAGTGCGCGCCTGCGGGGTTGATTCCCCTCCTTGATTAGCACCCCCTGAGGCGACTCCGACCAGTCC-CACCCTGCGCCCATAGCCCTGAGGCTCGCGTAACGCGGAAGGGGAGCAGACCACGGGCGATGGGGTTGTCGACTGGTCGAAGGGGGCTGGCTGGGCGAAGCGCACCTGTGAGGTAGCATCATATTGTGTAGGGCGGGCCTGAACCGCGGTGCGGCGGCGCTCGGGCGAGTTGGGGTTAAGTGCCAGCAGCGGGCGTGGAAGGAGCGCGCGTGGTTGGCATGGTCTGGCTTGGGGTGGATGGCGCGTCTGCAGCGGAGTAATTTGGGGCCTAGTTGGGCGGACTGCGCCAGTGGCCCAACATA--------GCTTAGCGGTCGGGCGTCGGGGCCCGAGACGAGAAGAAGATCCATTTCGGCTCCAGGAAGGGGCGCTATCCCAGCGCGGGCCGTTTGCGGTGCCAACTGGCGGTGCTCGCCTCGCTGA-CATGCGCCGGGGGGTATACCACAGCGGCTCGCCTAGCACTTCCGCCCCTACGCGTCACGTATGCTCCCGCCCCACTTGATCCTCCGCAGAGCGACGGGGACCGTCACTGCTCTGCCNNNNNNNTCAACGCCCGTCTGATTCCCCGGCGCCTCTCCCGACACACCTACGAAGAGCCTCCTTATACCGGTCCGCTAGCCGAAGGAAGGGAAGGTGGGGATCAGACCGAATCCGTCTACCCGAGGACCTGGGTCGTGTTGAAGCCCGACCCCCGATTCCGGGCGGGCGGCCACGGGTGCATCCCAGGCGTGCTG-AAACAGCCACGACACCTTGGAATTCCACAGCTTACACCACTTGAATTCGCCGCCCCCGGGCACA---AGCGCGACTGACAGTCGCGCGGCGCCATAAACGTTCCTTCCGTGCCGCCACTGAATCCCGGTCGCTTCCAGCTCGGGAGCAATCTGGACGCCGCGGTCGGACCGTCGTTGCTACGACAAAACCTTCGGCTGTTACGACATGTAGACCTCCGCCACACGGAGATAAAGGAGCCGCGTTAGCCGAGCCGCTGGCCCACGCGAGGCTCTTTGATGACTCAAGTAAATAAGCCCCGATGCCAGTACCTAAGTACCCCTAATCCCGCTCCCAATCC-CGGG--TCCACACTGGACGCATCCTCGGTCCCCTCGGACTGGCTCCGGCTACTCCGCCACGGCGCTCCCGGGGCGCGGGGCTCCCACCCCAGCTTGGCCGACGGTCCCCAGCGGATTGGCCCCGCACTGTAGATCCCACGCTGCCGCCCCGGCGCTAGACCGTACAGCATGGGCAACGCGTGCCACCATGCCCTTGCGCAACGAGGCTGTTCTACCTCCAGACAGTAACTTTCATCCAGCGACCCGAGGGCCGCGGACGCCGTGCTGGTGGCCACCAGCCCAGAAACGGCGCGCTCCCCCAGCGCCTCACGGGAGCAGACCCCGAAGCGTACCAGGGTGCCTCCAGAGTGGACTACTAGACGGTATCCTGGTGGGCAGGTGCGCGGGATGGACAA"/>
                        <sequence id="seq_FD01849292_2002" spec="Sequence" taxon="FD01849292_2002" totalcount="4" value="ACCCTAACTCCGCTGATCGTCGTTCCTCGCTACCCCAAAGCTGAGTACGAGCAAACCTGGTAGGCCCACTCTGCGCGCCAGTTCCCCGCCCAA--GCCCTC--GCACCGGGAAAGAAGGTAGCAGTTCAATGCCAACCCTCGACGTCGACGTCTGACTGCAGCCGCTTCGTTGCTGTGGGTCATTTTCTACCCCGCGCGCATTTCGCGGGTACCGCAAGCGCGCTGTCGACCGGGGATAGTCTCCGGCCCCAATCCCACACCGACTATACGGAGAACCGCTGTGCAGTATGCCCGGCCGCTACTCAGGTCGGAAGCCGGCCTTGGATCACGCCCTAAGCACCCGCCTCGCACCGATCACAGAAGGTCCGATTGTTCCCCCTCGACCCGGCATAAATTCGTCAGTATAAGGATCGGTGTACGCCGCTACCACTAC--------CCATTG------GCTTACCTCCACTCGCTTCCGGCCCGGATCGGCGCTAGGGCCCTAGTTTACCCGGCGCAACGCAACATTAGCTTGCGAGAATACCTCCAGCGCATGCACCGTGTGTGCGGGACCCGTTCGTCGCAGCCGTACTANNNNNNAAAATTCGATATTTCGCACCTGATACTCTTGTTCGGGCCCTTGCCATGCACCTAAACATTGTCGGAGGAGGCCTGGCAAGGGATCCCTCAGCCCGCCACCCCAGCCGACAGCCGAGGGTGGACCGCACTGGTCCTTGGCAGCCGGCCCTAGAGCGGGCCTCTTACGCGGCTTACCGTAGGTCGCGAGCCCCGTGCACAGGAGCGTCGATTGCCGAATCTACATAGTTCGGTTGAGTCGTCCACGGTCAGCTGGAAACTGGCCTTCAACCTCCTGCGCTTCCCAGGACCCGCGCTGCCACTCAGGCCGATACCCGGACGAAGCCGATCCAGCTCCCCCGCCGGCTAGTCTTGCACGCAAGCAGGTAAGCAGCACCTGCAGCGCTCTAAGAGCCCCCCCACCCGCCGGCCACACTCCCCTAGCCGATCTCCTGAGCTGCCGGCCCCTGGGCAACCGCTCGACCACCGGAACCGCCCCCCGTGGAGCCATGTCGAGCGGGCCCTACTGGCCAGAGCCCCCCGGCAGGGGCCTCGATTCCGGCACCGACTTTTAGTACGCGAGTCACGGCGAACTCCCAGCCGCACAGCAACTACCCTCGGGCCGAGCTTTGGCGGTCCGTGCCGCGCTCTCAACGGGGGACGGCCCGAGACGTCGAAGTCAGATGTCTAGCTTCACGCTCGTGCAACGACTGATT--TTGGTCGCGGGCGCCGCACCGGCGTCTGTCGGCCTCCTCTGCAAACGCCCGCGGCCAGGGGCCGGCCGTCCACCCCTGGGCAACCCAAGAGCGCTTTTAGTGGCACGTCACGATTCCCCGCTAGGCAGGGCAAAGCGTAGACCCGGAGGGCGGCCGCCCGCGGGCGCTTCCAGGCGGGGGCGTTATCGCACTTCCGGGGTGACGCACGCCGGTGAATCCCTCCGCGGAAGGACCATCGCGCCCAACCGGATGGCGTCGACTCATCGGGACCCCGCGCGGCGGTGACCCACGTCGTGTCGCGCTCGCGACCCGCGATGCCCGACCGTGGCAGCA--GCAGGAGTGCTATCGTATTTTCGAGTAGACGCTCTTGAATTCGAAGCACCCGGCCTAGCGTTCCGGCGGAAACCCGC----CTCGCACCGTCCTTCGCACGCGCGCGGGCGCCCCTACCGTGTCCTGGTCCACAGCGCTACCGCCGCACCGATGAGGACGCAAGCCGCCTCCCCGGCCCCCACCGAGGGGTCCTCTCGACCGCCCCACCGCGAGGTCCAGCGTAAATAGGTGGCTGCTCTTTGTGGGCGACCACCGTCCAGACGACGCGAGCGGTGGCCCGGCCGGCCTCGCACGCCACCATCCCAGCGCACACCCGGGCCCCCGATGAGTCGTTTCTCCAGCGCCGAAGCCTCCTCAGCAACGCTCGTCACACGCTCTTCCCACGCCGCCCGCCCACCGTGCCCGCCGCCTCCACAAGCAGCCTAACCCTAAGCATGGAGAGCACCACGGCCCCCCCTCTCCGGCGGTGACTGGTTTAGATTTCGCCGGCAGGACCGGCTTAGCGAAACCCGGCTGCGTCCCCGCGTCTAAAGACGTTGACCGGGCTCTGGTCCCCTGTCATGCCGGAGTCCCAAGTACTACACCCAGGCTTCGGCGGCCCCGCCCTATCCTACCTCTTTGGTTGCGGGCTGACGCGCCGAGGAAGAGTCCCCGCAAGACCGGCGCGAGCTGTGGCACGGCTACAACTGAAGACCGCGCCGCCACCCGGCTGATCCGACGCCGCGCACGCCCACCTGCGCCTTGACCGAGGCAGTCCCCGCGATCCCAGACGGGGGCCGCCGAGCCTCCGGTAAACGCGCTCCACGGCTCACGAACCAGGTGCCCCAACCTCCCGCGTGGCAATCAGGTACAAGAAGTAACAGGGCGGTCCTACTCTAGTCCAGCCGTTAGTCCAGTTTTCGCGTGGCCATATGCCTTTGGAGTCTGGGGGCCTTGTCCGCTCTCCGGGACAATCCCATGGGCACGGGTGGTAGCAGAGAGCCGTTAGCGCGCGGCCGCAACTCAGGTAAAACGTCGGGGGCATCCGTACGGGGGGGCGAACCCGAGGTGGGATCATGGGCGAAAGTCGACTCACTGGATCACCTCGGGGCGAGCATCGTTGGGCCAGGGGCGCAGTATCCCCACCCCACGCTGGGCGCTCGCGACGGGCGGGTGGACTTGTCGACAAGGAGTTCCCCTAACGCAATGTCCTGACGGGGGAGTAGCTCCAGGGTGTGACGAGAAGAGGGGCCCACTATGAAACGGCAATGCAAGGACCAGAACCACGTGCGCGGAAGCAGGGGCTGTGCGCCGAGCGAACAACGCCAACACAAGGGTACACTCGTGAGGTGCACTCGCGAGCCGCTCGCGGGGGGGCCCATACGATCGGTCGGACGGCCCGTGTGGGGGAAGGGGCCCCCCCGGGCCCGTCTTGGCCGTGCCTGACCCGTGGGGGACGAGGCGAACTCTCGATAGCCGTCAGCGCGGATTGCAGCGGCGCAGTGGGTCGTATCACATTGTACAGTAGGTGAACATCGTGGCTCCTTCCAATCGGAGAACAGGGGCCGGACGGGCTGAGCACCAAGGGGCTTGCCGCCGGGACCCGCGTCAGCACCGATCCGGCGTGCCGAGTCGCGGTCCACGGCTTCGGGTACTGGTCGCTATTTTGCAGTCCAATATGAGGCTAGGTCCAACTAGCGGAGCGTGTGTACGGGGCGTGTCGCGGGCCCCGAGCGTAGGCGGCAGCCGTTCTGGCACGGGCGTCCCGGGGTGGGCCAGGAGCACTCAAACAGTCCGGGTAGAGGGACCGGAAAGGAGGCGCGGCGGCTGGGAGATAAAGTGCGGCCGGGTCGCTACCCTCCGACCGACGGGGGGCCGTGCGCGGTTGGGGGCAGTTCCGGCGTCAAGGTGAGGGCACGGAGCTGACCCCAGGCTTATACTATACGGCAGAACTGAGCTACG-TAACCTCCGTCTCTTGGGGCCGGGCCTTCCGGGGCCCGGCGTTCTGGGCGCGGCCTAGGCGGGACAGACGCTGCGCGGGCAGTCCCGTGGGGCCAACGCGCGATTGATCGGCGCGCCGCCTTCATGAGGCGGTCTGACGGCGGTAGATCTGGGAGCGCGTGAGGGCTGGCCAGTTCCTGCGCAGGCTGGCTCCTACGCGCAAGAGCACGTCCGGGGCCGGGGAGGGTAGGGAATGTGTTCCACCTGGCAGCTCGACCGCGTGTTCCGGCCGGGCGATGAGGTTAGGCGCTTCAGGGGGCCGGGTGCCGTCGCCCGGTGATGGCCCTGCCCTGGTAAGGGCGAGGCCGCAGCGGTCCTCTGGGGCATCCGATGGCCCAAGGAAACTAGAGCGACCGTCGAAAGGACCGGCGGGGACGAGGGAGGGTCGCCAGGCATCCGCAGCACTGAGGCCTGGTGCGGTTCAGCCGTAATGTCCGAGGCGAGGCGGTCGATCGTAGGGTTCATTAAGGCGGGTCGGTACTGGGGTTCACTGCTGCACCGCGCCAAGGGCGGTCTCGCTATGGCCTACGGGCCAGACACAACTCAGTGAGGTATG----GGGGGGGCGGACTCGGGCACTGATATATGTGCGGAACGTATTCAGTGCGCCATGTCACTGTACTAGGGTCCCGGCAGCGGGGGTTGCTCGGAGGATAGCCCCGTCTCTA-------CGCGTGCTTGTAC--AAATCTCGCGTTGCCGTAACTCTGATGGGCCCGGCGACAGATGCACGCGAAAATGTGGGGCGTGCGCGTCCCAGGCGGAAGGATACGTAGCTATGCGGAAGGCCTCGGGGTTATCCCCAAAAAAAACAACTCAGAGGGGGCAGACTATAGGGCTAGCCGGCTTGTGTCACTATGGAGGGGTTTCCAAGGAGTTACGACGTTTGGGTAAAAGGGGGGGTGGCGACCGGCCACCGGATACTCGCAGACAGCTTCTGTGTTGTCCCACTGCGGAACGGGCGTTGATCCCTACGCGTGTTCTTGAAAATGTTGAGTCAGTCTATCGGGGGCGCCCGGAGAGGATTGCGGTAGCGGTACACCGGAGGTGGCCGGGGCGGCCCGAACCCTCTACAAGCTGCGAAGGTATGGGTGCGTCGGTTCGAACGTATCACATAGGGGGGGTATGCAGTCTAGACCCGGAAAGAGCGGCGGGGAGTGTCGGGCATCGAGCGCAGAAGCCGGCGACGGTGGTCGGGTAAATGTTGGGCTGCCTCGCGGGCTGGCAAGCCGGCCGCACTAAGCCCCGCCGCGCGATTCGCGGGCGCCAGCGGCCGAGGACTCCGCGAGCTCCGGTACCCGCATGAGTGGTGACGCGCAATGAGTCGGTGTGCTGCGGGTCGTCGCTGGCTTGCAGGAGGCTTAGCCTGTTCACATGGGGCTCAGTCGCTGCGGTGTTAGCAAGCGGTGCTTGGTACGCCCGATTAGTGCGGAGTGCGGCGCGCGTCGACCGACGGATGCCCACGAAGGGTCCGCCGCAGCGGGGGTGCCTANNCCTGCCAGCCGCCGGGGGGCATGAGGAGTATTCGTATAGGCGGGGGGCATCCGCCGTTGCAGGCATGTGTGAAGAGGGTCTCCCGACCGGGAGGGCTTGTGACGGCTGGGGTAATTAGCGTCGCTTGACTGGGGGCCCGGGAGATTCGCCCGGCCAGCCGCGTGGGAGCTCGGGCCCGGATCTGTTGTAAGTGTGAGCGACATCCGGGGTGGCGCTTTTCAAGGACATGACTTCGGCCACGCACACACCGGAGGGACAGGACGTAGGGAGACATTGCACTAGCGAAGCTCAACCTT---TTGCCGGGCGGGGTGATCCAGCCGACCAATGGTCATCCCGTGGCAGAGCAGCGGCAAGGGTACTCCCTTACCCGTTCCAGGATCTGGATGGATTAACGCGCGAGAACGGGCCGGACCCCCAACCGAGGAGCAAATAGCGAGGAGGAACGTGTGCGCAGGACGCTGGTTCGAGGGCGGACGTCGACTGGCGGGCTGAGGGGCTGTGGCCTACACTGAGGTAGCGTGCACGGCCTTACAGCACCAAATCGACTCGCTGGGTGGCCCAGGAAGTGCGCGCCTGCGGGGTTGATTCCCCTCCTTGATTAGCACCCCCTGAGGCGACTCCGACCAGTCCGCACCCTGCGCCCATAGCCCTGAGGCTCGCGTAACGCGGAAGGGGAGCAGACCACGGGCGATGGGGTTGTCGACTGGTCGAAGGGGGCTGGCTGGGCGAAGCGCACCTGTGAGGTAGCATCATATTGTGTAGGGCGGGCCTGAACCGCGGTGCGGCGGCGCTCGGGCGAGTTGGGGTTAAGTGCCAGCAGCGGGCGTGGAAGGAGCGCGCGTGGTTGGCATGGTCTGGCTTGGGGTGGATGGCGCGTCTGCAGCGGAGTAATTTGGGGCCTAGTTGGGCGGACTGCGCCAGTGGCCCAACATACGCACCACGCTTAGCGGTCGGGCGTCGGGGCCCGAGACGAGAAGAAGATCCATTTCGGCTCCAGGAAGGGGCGCTATCCCAGCGCGGGCCGTTTGCGGTGCCAACTGGCGGTGCTCGCCTCGCTGAACATGCGCCGGGGGGTATACCACAGCGGCTCGCCTAGCACTTCCGCCCCTACGCGTCACGTATGCTCCCGCCCCACTTGATCCTCCGCAGAGCGACGGGGACCGTCACTGCTCTGCCNNNNNNN-CAACGCCCGTCTCATTCCCCGGCGCCTCTCCCGACACACCTACGAAGAGCCTCCTTATACCGGTCCGCTAGCCGAAGGAAGGGAAGGTGGGGATCAGACCGAATCCGTCTACCCGAGGACCTGGGTCGTGTTGAAGCCCGACCCCCGATTCCGGGCGGGCGGCCACGGGTGCATCCCAGGCGTG----AAACAGCCACGACACCTTGGAATTCCACAGCTTACACCACTTGAATTCGCCGCCCCCGGGCACA----GCGCGACTGACAGTCGCGCGGCGCCATAAACGTTCCTTCCGTGCCGCCACTGAATCCCGGTCGCTTCCAGCTCGGGAGCAATCTGGACGCCGCGGTCGGACCGTCGTTGCTACGACAAAACCTTCGGCTGTTACGACATGTAGACCTCCGCCACACGGAGATAAAGGAGCCGCGTTAGCCGAGCCGCTGGCCCACGCGAGGCTCTTTGATGACTCAAGTAAATAAGCCCCGATGCCAGTACCTAAGTACCCCTAATCCCGCTCCCAATCCACGGGAGTCCACACTGGACGCATCCTCGGTCCCCTCGGACTGGCTCCGGCTACTCCGCCACGGCGCTACCGGGGCGCGGGGCTCCCACCCCAGCTTGGCCGACGGTCCCCAGCGGATTGGCCCCGCACTGTAGATCCCACGCTGCCGCCCCGGCGCTAGACCGTACAGCATGGGCAACGCGTGCCACCATGTCCTTGCGCAACGAGGCTGTTCTACCTCCAGACAGTAACTTTCATCCAGCGACCCGAGGGCCGCGGACGCCGTGCTGGTGGCCACCAGCCCAGAAACGGCGCGCTCCCCCAGCTCCTCACGGGAGCAGACCCCGAAGCGTACCAGGGTGCCTCCAGGGTGGACTACTAGACGGTATCCTGGTGGGCAGGTGCGCGGGATGGACAA"/>
                        <sequence id="seq_FD01849293_2002" spec="Sequence" taxon="FD01849293_2002" totalcount="4" value="ACCCTAACTCCGCTGATCGTCGTTCCTCGCTACCCCAAAGCTGAGTACGAGCAAACCTGGTAGGCCCACTCTGCGCGCCAGTTCCCCGCCCA---GCCCTC--GCAC-GGGAAAGAAGGTAGCAGTTCAATGCCAACCCTCGACGTCGACGTCTGACTGCAGCCGCTTCGTTGCTGTGGGTCATTTTCTACCCCGCGCGCATTTCGCGGGTACCGCAAGCGCGCTGTCGACCGGGGATAGTCTCCGGCCCCAATCCCACACCGACTATACGGAGAACCGCTGTGCAGTATGCCCGGCCGCTACTCAGGTCGGAAGCCGGCCTTGGATCACGCCCTAAGCACCCGCCTCGCACCGATCACAGAAGGTCCGATTGTTCCCCCTCGACCCGGCATAAATTCGTCAGTATAAGGATCGGTGTACGCCGCTACCACTAC--------CCATTGTC----GCTTATCTCCACTCGCTTCCGGCCCGGATCGGCGCTAGGGCCCTAGTTTACCCGGCGCAACGCAACATTAGCTTGCGAGAATACCTCCAGCGCATGCACCGTGTGTGCGGGACCCGTTCGTCGCAGCCGTACTANNNNNNAAAATTCGATATTTCGCACCTGATACTCTTGTTCGGGCCCTTGCCATGCACCTAAACATTGTCGGAGGAGGCCTGGCAAGGGATCCCTCAGCCCGCCACCCCAGCCGACAGCCGAGGGTGGACCGCACTGGTCCTTGGCAGCCGGCCCTAGAGCGGGCCTCTTACGCGGCTTACCGTAGGTCGCGAACCCCGTGCACAGGAGCGTCGATTGCCGAATCTACATAGTTCGGTTGAGTCGTCCACGGACAGCTGGATTCTGGCCTTCAACCTCCTGCGCTTCCCAGGACCCGCGCTGCCACTCAGGCCGATACCCGGACGAAGCCGATCCAGCTCCCCCGCCGGCTAGTCTTGCACGCAAGCAGGTAAGCAGCACCTGCAGCGCTCTAAGAGCCCCCCCACCCGCCGGCCACACTCCCCTAGCCGATCTCCTGAGCTGCCGGCCCCTGGGCAACCGCTCGACCACCGGAACCGCCCCCCGTGGAGCCATGTCGAGCGGGCCCTACTGGCCAGAGCCCCCCGGCAGGGGCCTCGATTCCGGCACCGACTTTTAGTACGCGAGTCACGGCGAACTCCCAGCCGCACAGCAACTACCCTCGGGCCGAGCTTTGGCGGTCCGTGGCGCGCTCTCAACGGGGGACGGCACGAGACGTCGAAGTCAGATGTCTAGCTTCACGCTCGTGCAACGACTGATC-CTTGGTCGCGGGCGCCGCACCGGCGTCTGTCGGCCTCCTCTGCAAACGCCCGCGGCCAGGGGCCGGCCGTCCACCCCTGGGCAACCCAAGGGCGCTTTTAGTGGCACGTCACGATTCCCCGCTAGGCAGGGCAAAGCGTAGACCCGGAGGGCGGCCGCCCGCGGGCGCTTCCAGGCGGGGGCGTTATCGCACTTCCGGGGTGACGCACGCCGGTGAATACCTCCGCGGAAGGACCATCGCGCCCAACCGGATGGCGTCGACTCATCGGGACCCCGCGCGGCGGTGACCCACGTCGTGTCGCGCACGCGACCCGCGATG--------------------------------------------------------------------------------------------------------------------ACGCGCGCGGGCGCCCCTACCGTGTCCTGGTCCACAGCGCTACCGCCGCACCGATGAGGACGCAAGCCGCCTCCCCGGCCCCCACCGAGGGGTCCTCTCGACCGCCACACCGCGAGGTCCAGCGTAAATAGGTGGCTGCTCTTTGTGTGCGACCACCGTCCAGACGACGCGAGCGGTGGCCCGGCCGGCCTCGCACGCCACCATCCCAGCGCACACCCGGGCCCCCGATGAGTCGTTTCTCGAGCGCCGAAGCCTCCTCAGCAACGCTCGTCACACGCTCTTCCCACGCCGCCCGCCCACCGTGCCCGCCGCCTCCACAAGCAGCCTAACCCTAAGCATGGAGAGCACCACGGCCCCCCCTCTCCGGCGGTGACTGGTTTAGATTTCGCCGGCAGGACCGGCTTAGCGAAACCCGGCTGCGTCCCCGCGTCTAAAGACGTTGACCGGGCTCTGGTCCCCTGTCATGCCGGAGTCCCAAGTACTACACCCAGGCTTCGGCGGCCCCGCCCTATCCTACCTCTTTGGTTGCGGGCTGACGCGCCGAGGAAGAGTCCCCGCAAGACCGGCGCGAGCTATGGCACGGCTACAACTGAAGACCGCGCCGCCACCCGGCTGATCCGACGCCGCGCACGCCCACCTGCGCCTTGACCGAGGCAGTCCCCGCGATCCCAGACGGGGGCCGCCGAGCCTCCGGTAAACGCGCTCCACGGCTCACGAACCAGGTGCCCCAACCTCCCGCGTGGCAATCAGGTACAAGATGTAACAGGGCGGTCCTACTCTAGTCCAGCCGTTAGTCCAGTTTTCGCGTGGCCATATGCCTTTGGAATCTGGGGGCCTTGTCCGCTCTCCGGGACAATCCCATGGGCACGGGTGGTAGCAGAGAGCCGTTAGCGCGCGGCCGCAACTCAGGTAAAACGTCGGGGGCATCCGTACGGGGGGGCGAACCCGAGGTGGGATCATGGGCGAAAGTCGACTCACTGGATCACCTCGGGGCGAGCATCGTTGGGCCAGGGGCGCAGTATCCCCACCCCACGCTGGGCGCTCGCGACGGGCGGGTGGACTTGTCGACAAGGAGTTCCCCTAACGCAATGTCCTGACGGGGGAGTAGCTCCAGGGTGTGACGAGAAGAGGGGCCCACTATGAAACGGCAATGCAAGGACCAGAACCACGTGCGCGGAAGCAGGGGCTGTGCGCCGAGCGAACAACGACAACACAAGGGTACACTCGTGAGGTGCACTCGCGAGCCGCTCGCGGGGGGGCCCATACGATCGGTCGGACGGCCCGTGTGGGGGAAGGGGCCCCCCCGGGCCCGTCTTGGCCGTGCCTGACCCGTGGGGGACGAGGCGAACTCTCGATAGCCGTCAGCGCGGATTGCAGCGGCGCAGTGGGTCGTATCACATTGTACAGTAGGTGAACATCGTAGCTCCTTCCAATCGGAGAACAGGGGCCGGACGGGCTGAGCACCAAGGGGCTTGCCGCCGGGACCCGCGTCAGCACCGATCCGGCGTGCCGAGTCGCGGTCCACGGCTTCGGGTACTGGTCGCTATTTTGCAGTCCAATATGAGGCTAGGTCCAACTAGCGGAGCGTGTGTACGGGGCGTGTCGCGGGCCCCGAGCGTAGGCGGCAGCCGTTCTGGCACGGGCGTCCCGGGGTGGGCCGGGAGCACTCAAACAGTCCGGGTAGAGGGACCGGAAAGGAGGCGCGGCGGCTGGGAGATAAAGTGCGGCCGGGTCGCTACCCTCCGACCGACGGGGGGCCGTGCGCGGTTGGGGGCAGTTCCGGCGTCAAGGTGAGGGCACGGAGCTGACCCCAGGCTTATACTATACGGCAGAACTGAGCTACGCTAACCGCCGTCTCTTGGGGCCGGGCCTTCCGGGGCCCGGCGTTCTGGGCGCGGCCTAGGCGGGACAGACGCTGCGCGGGCAGTCCCGTGGGGCCAACGCGCGATTGATCGGCGCGCCGCCTTCATGAGGCGGTCTGACGGCGGTAGATCTGGGAGCGCGTGAGGGCTGGCCAGTTCCTGCGCAGGCTGGCTCCTACGCGCAAGAGCACGTCCGGGGCCGGGGAGGGTAGGGAATGTGTTCCACCTGGCAGCTCGACCGCGTGTTCCGGCCGGGCGATGAGGTTAGGCGCTTCAGGGGGCCGGGTGCCGTCGCCCGGTGATGGCCCTGCCCTGGTAAGGGCGAGGCCGCAGCGGTCCTCTGGGGCATCCGATGGCCCAAGGAAACTAGAGCGACCGTCGAAAGGACCGGCGGGGACGAGGGAGAGTCGCCAGGCATCCGCAGCACTGAGGCCTGGTGCGGTTCAGCCGTAATGTCCGAGGCGAGGCGGTCGATCGTAGGGTTCATTAAGGCGGGTCGGTACTGGGGTTCACTGCTGCACCGCGCCAAGGGCGGTCTCGCTATGGCCTACGGGCCAGACACAACTCAGTGAGGTATG----GGGGGGGCGGACTCGGGCACTGATATATGTGCGGAACGTATTCAGTGCGCCATGTCACTGTACTAGGGTCCCGGCAGCGGGGGTTGCTCGGAGGATAGCCCCGTCT----------CGCGTGCTTGTAC---AATCTCGCGTTGCCGTAACTCTGATGGGCCCGGCGACAGATGCACGCGAAAATGTGGGGCGTGCGCGTCCCAGGCGGAAGGATACGTAACTATGCGGAAGGCCTCGGGGTTATCCCCAAAAAAAACAACTCAGAGGGGGCAGACTATAGGGCTAGCCGGCTTGTGTCACTATGGAGGGGTTTCCAAGGAGTTACGACGTTTGGGTAAAAGGGGGGGTGGCGACCGGCCACCGGATACTCGCAGACAGCTTCTGTGTTGTCCCACTGCGGAACGGGCGTTGATCCCTACGCGTGTTCTTGAAAATGTTGAGTCAGTCTATCGGGGGCGCCCGGAGAGGATTGCGGTAGCGGTACACCGGAGGTGGCCGGGGCGGCCCGAACCCTCTACAAGCTGCGAAGGTATGGGCGCGTCGGTTCGAACGTATCACATAGGGGGGGTATGCAGTCTAGACCCGGAAAGAGCGGCGGGGAGTGTCGGGAATCGAGCGCAGAAGCCGGCGACGGTGGTCAGGTAAATGTTGGGCTGCCTCGCGGGCTGGCAAGCCGGCCGCACTAAGCCCCGCCGCGCGATTCGCGGGCGCCAGCGGCCGAGGACTCCGCGAGCTCCGGTACCCGCATGAGTGGTGACGCGCAATGAGTCGGTGTGCTGCGGGTCGTCGCTGGCTTGCAGGAGGCTTAGCCTGTTCACATGGGGCTCAGTCGCTGCGGTGTTAGCAAGCGGTGCTTGGTACGCCCGATTAGTGCGGAGTGCGGCGCGCGTCGACCGACGGATGCCCACGAAGGGTCCGCCGCAGCGGGGGTGCCTANNCCTGCCAGCCGCCGGGGGGCATGAGGAGTATTCGTATAGGCGGGGGGCATCCGCCGTTGCAGGCATGTGTGAAGAGGGTCTCCCGACCGGGAGGGCTTGTGACGGCTGGGGTAATTAGCGTCGCTTGACTGGGGGCCCGGGAGATTCGCCCGGCCAGCCGCGTGGGAGCTCGGGCCCGGATCTGTTGTAAGTGTGAGCGACATCCGGGGTGGCGCTTTTCAAGGACATGACTTCGGCCACGCACACACCGGAGGGACAGGACGTAGGGAGACATTGCACTAGCGAAGCTCAACCTTCA-TTGCCGGGCGGGGTGATCCAGCCGACCAATGGTCATCCCGTGGCAGAGCAGCGGCAAGGGTACTCCCTTACCCGTTCCAGGATCTGGATGGATTAACGCGCGAGAACGGGCCGGACCCCCAACCGAGGAGCAAATAGCGAGGAGGAATGTGTGCGCAGGACGCTGGTTCGAGGGCGGACGTCGACTGGCGGGCTGAGGGGCTGTGGCCTACACTGAGGTAGCGTGCACGGCCTTACAGCACCAAATCGACTCGCTGGGTGGCCCAGGAAGTGCGCGCCTGCGGGGTTGATTCCCCTCCTTGATTGGCACCCCCTGAGGCGACTCCGACAAGTCCGCACCCTGCGCCCATAGCCCTGAGGCTCGCGCAACGCGGAAGGGGAGCAGACCACGGGCGATGGGGTTGTCGACTGGTCGAAGGGGGCTGGCTGGGCGAAGCGCACCTGTGAGGTAGCACCATATTGTGTAGGGCGGGCCTGAACCGCGGTGCGGCGGCGCTCGGGCGAGTTGGGGTTAAGTGCCAGCAGCGGGCGTGGAAGGAGCGCGCGTGGTTGGCATGGTCTGGCTTGGGGTGGATGGCGCGTCTGCAGCGGAGTAATTTGGGGCCTAGTTGGGCGGACTGCGCCAGTGGCCCAACATACG-AC--CGCTTAGCGGTCGGGCGTCGGGGCCCGAGACGAGAAGAAGATCCATTTCGGCTCCAGGAAGGGGCGCTATCCCAGCGCGGGCCGTTTGCGGTGCCAACTGGCGGTGCTCGCCTCGCTGAACATGCGCCGGGGGGTATACCACAGCGGCTCGCCTAGCACTTCCGCCCCTACGCGTCACGTATGCTCCCGCCCCACTTGATCCTCCGCAGAGCGACGGGGACCGTCACTGCTCTGCCNNNNNNN-CAACGCCCGTCTGATTCCCCGGCGCCTCTCCCGACACACCTACGAAGAGCCTCCTTATACCGGTCCGCTAGCCGAAGGAAGGGAAGGTGGGGATCAGACCGAATCCGTCTACCCGAGGACCTGGGTCGTGTTGAAGCCCGACCCCCGATTCCGGGCGGGCGGCCACGGGTGCATCCCAGGCGT-----AAACAGCCACGACACCTTGGAATTCCACAGCTTACACCACTTGAATTCGCCGCCCCCGGGCACA---GGCGCGACTGACAGTCGCGCGGCGCCATAAACGTTCCTTCCGTGCCGCCACTGAATCCCGGTCGCTTCCAGCTCGGGAGCAATCTGGACGCCGCGGTCGGACCGTCGTTGCTACGACAAAACCTTCGGCTGTTACGACATGTAGACCTCCGCCACACGGAGATAAAGGAGCCGCGTTAGCCGAGCCGCTGGCCCACGCGAGGCTCTTTGATGACTCAAGTAAATAAGCCCCGATGACAGTACCTAAGTACCCCTATTACCGCTCCCAATCCACGGGAGTCCACACTGGACGCATCCTCGGTCCCCTCGGACTGGCTCCGGCTACTCCGCCACGGCGCTCCCGGGGCGCGGGGCTCCCACCCCAGCTTGGCCGACGGTCCCCAGCGGATTGGCCCCGCACTGTAGATCCCACGCTGCCGCCCCGGCGCTAGACCGTACAGCATGGGCAACGCGTGCCACCATGTCCTTGCGCAACGAGGCTGTTCTACCTCCAGACAGTAACTTTCATCCAGCGACCCGAGGGCCGCGGACGCCGTGCTGGTGGCCACCAGCCCAGAAACGGCGCGCTCCCCCAGCGCCTCACGGGAGCAGACCCCGAAGCGTACCAGGGTGCCTCCAGGGTGGACTACTAGACGGTATCCTGGTGGGCAGGTGCGCGGGATGGACAA"/>
                        <sequence id="seq_FD01849298_2001" spec="Sequence" taxon="FD01849298_2001" totalcount="4" value="ACCCTAACTCCGCTGATCGTCGTTCCTCGCTACCCCAAAGCTGAGTACGAGCAAACCTGGTAGGCCCACTCTGCGCGCCAGTTCCCCGCCCA---GCCCTC--GCAC-GGGAAAGAAGGTAGCAGTTCAATGCCAACCCTCGACGTCGACGTCTGACTGCAGCCGCTTCGTTGCTGTGGGTCATTTTCTACCCCGCGCGCATTTCGCGGGTACCGCAAGCGCGCTGTCGACCGGGGATAGTCTCCGGCCCCAATCCCACACCGACTATACGGAGAACCGCTGTGCAGTATGCCCGGCCGCTACTCAGGTCGGAAGCCGGCCTTGGATCACGCCCTAAGCACCCGCCTCGCACCGATCACAGAAGGTCCGATTGTTCCCCCTCGACCCGGCATAAATTCGTCAGTATAAGGATCGGTGTACGCCGCTACCACTAC------TACCATTGTC----GCTTATCTCCACTCGCTTCCGGCCCGGATCGGCGCTAGGGCCCTAGTTTACCCGGCGCAACGCAACATTAGCTTGCGAGAATACCTCCAGCGCATGCACCGTGTGTGCGGGACCCGTTCGTCGCAGCCGTACTANNNNNNAAAATTCGATATTTCGCACCTGATACTCTTGTTCGGGCCCTTGCCATGCACCTAAACATTGTCGGAGGAGGCCTGGCAAGGGATCCCTCAGCCCGCCACCCCAGCCGACAGCCGAGGGTGGACCGCACTGGTCCTTGGCAGCCGGCCCTAGAGCGGGCCTCTTACGCGGCTTACCGTAGGTCGCGAGCCCCGTGCACAGGAGCGTCGATTGCCGAATCTACATAGTTCGGTTGAGTCGTCCACGGTCAGCTGGAAACTGGCCTTCAACCTCCTGCGCTTCCCAGGACCCGCGCTGCCACTCAGGCCGATACCCGGACGAAGCCGATCCAGCTCCCCCGCCGGCTAGTCTTGCACGCAAGCAGGTAAGCAGCACCTGCAGCGCTCTAAGAGCCCCCCCACCCGCCGGCCACACTCCCCTAGCCGATCTCCTGAGCTGCCGGCCCCTGGGCAACCGCTCGACCACCGGAACCGCCCCCCGTGGAGCCATGTCGAGCGGGCCCTACTGGCCAGAGCCCCCCGGCAGGGGCCTCGATTCCGGCACCGACTTTTAGTACGCGAGTCACGGCGAACTCCCAGCCGCACAGCAACTACCCTCGGGCCGAGCTTTGGCGGTCCGTGCCGCGCTCTCAACGGGGGACGGCCCGAGACGTCGAAGTCAGATGTCTAGCTTCACGCTCGTGCAACGACTGATT--TTGGTCGCGGGCGCCGCACCGGCGTCTGTCGGCCTCCTCTGCAAACGCCCGCGTCCAGGGGCCGGCCGTCCACCCCTGGGCAACCCAAGAGCGCTTTTAGTGGCACGTCACGATTCCCCGCTAGGCAGGGCAAAGCGTAGACCCGGAGGGCGGCCGCCCGCGGGCGCTTCCAGGCGGGGGCGTTATCGCACTTCCGGGGTGACGCACGCCGGTGAATCCCTCCGCGGAAGGACCATCGCGCCCAACCGGATGGCGTCGACTCATCGGGACCCCGCGCGGCGGTGACCCACGTCGTGTCGCGCTCGCGACCCGCGATGCCCGACCGTGGCAGCAG-GCAGGAGTGCTATCGTATTTTCGAGTAGACGATCTTGAATTCGAAGCACCCGGCCTAGCGTTCCGGCGGAAACCCGC----CTCGCACCGTCCTTCGCACGCGCGCGGGCGCCCCTACCGTGTCCTGGTCCACAGCGCTACCGCCGCACCGATGAGGACGCAAGCCGCCTCCCCGGCCCCCACCGAGGGGTCCTCTCGACCGCCCCACCGCGAGGTCCAGCGTAAATAGGTGGCTGCTCTTTGTGGGCGACCACCGTCCAGACGACGCGAGCGGTGGCCCGGCCGGCCTCGCACGCCACCATCCCAGCGCACACCCGGGCCCCCGATGAGTCGTTTCTCCAGCGCCGAAGCCTCCTCAGCAACGCTCGTCACACGCTCTTCCCACGCCGCCCGCCCACCGTGCCCGCCGCCTCCACAAGCAGCCTAACCCTAAGCATGGAGAGCACCACGGCCCCACCTCTCCGGCGGTGACTGGTTTAGATTTCGCCGGCAGGACCGGCTTAGCGAAACCCGGCTGCGTCCCCGCGTCTAAAGATGTTGACCGGGCTCTGGTCCCCTGTCATGCCGGAGTCCCAAGTACTACACCCAGGCTTCGGCGGCCCCGCCCTATCCTACCTCTTTGGTTGCGGGCTGACGCGCCGAGGAAGAGTCCCCGCAAGACCGGCGCGAGCTATGGCACGGCTACAACTGAAGACCGCGCCGCCACCCGGCTGATCCGACGCCGCGCACGCCCACCTGCGCCTTGACCGAGGCAGTCCCCGCGATCCCAGACGGGGGCCGCCGAGCCTCCGGTAAACGCGCTCCACGGCTCACGAACCAGGTGCCCCAACCTCCCGCGTGGCAATCAGGTACAAGAAGTAACAGGGCGGTCCTACTCTAGTCCAGCCGTTAGTCCAGTTTTCGCGTGGCCATATGCCTTTGGAATCTGGGGGCCTTGTCCGCTCTCCGGGACAATCCCATGGGCACGGGTGGTAGCAGAGAGCCG--------------------------------------ATCCGTACGGGGGGGCGAACCCGAGGTGGGATCATGGGCGAAAGTCGACTCACTGGATCACCTCGGGGCGAGCATCGTTGGGCCAGGGGCGCAGTATCCCCACCCCACGCTGGGCGCTCGCGACGGGCGGGTGGACTTGTCGACAAGGAGTTCCCCTAACGCAATGTCCTGACGGGGGAGTAGCTCCAGGGTGTGACGAGAAGAGGGGCCCACTATGAAACGGCAATGCAAGGACCAGAACCACGTGCGCGGAAGCAGGGGCTGTGCGCCGAGCGAACAACGCCAACACAAGGGTACACTCGTGAGGTGCACTCGCGAGCCGCTCGCGGGGGGGCCCATACGATCGGTCGGACGGCCCATGTGGGGGAAGGGGCCCCCCCGGGCTCGTCTTGGCCGTGCCTGACCCGTGGGGGACGAGGCGAACTCTCGATAGCCGTCAGCGCGGATTGCAGCGGCGCAGTGGGTCGTATCACATTGTACAGTAGGTGAACATCGTGGCTCCTTCCAATCGGAGAACAGGGGCCGGACGGGCTGAGCACCAAGGGGCTTGCCGCCGGGACCCGCGTCAGCACCGATCCGGCGTGCCGAGTCGCGGTCCACGGCTTCGGGTACTGGTCGCTATTTTGCAGTCCAATATGAGGCTAGGTCCAACTAGCGGAGCGTGTGTACGGGGCGTGTCGCGGGCCCCGAGCGTAGGCGGCAGCCGTTCTGGCACGGGCGTCCCGGGGTGGGCCGGGAGCACTCAAACAGTCCGGGTAGAGGGACCGGAAAGGAGGCGCGGCGGCTGGGAGATAAAGTGCGGCCGGGTCGCTACCCTCCGACCGACGGGGGGCCGTGCGCGGTTGGGGGCAGTTCCGGCGTCAAGGTGAGGGCACGGAGCTGACCCCAGGCTTATACTATACGGCAGAACTGAGCTACGCTAACCGCCGTCTCTTGGGGCCGGGCCTTCCGGGGCCCGGCGTTCTGGGCGCGGCCTAGGCGGGACAGACGCTGCGCGGGCAGTCCCGTGGGGTCAACGCGCGATTGATCGGCGCGCCGCCTTCATGAGGCGGTCTGACGGCGGTAGATCTGGGAGCGCGTGAGGGCTGGCCAGTTCCTGCGCAGGCTGGCTCCTACGCGCAAGAGCACGTCCGGGGCCGGGGAGGGTAGGGAATGTGTTCCACCTGGCAGCTCGACCGCGTGTTCCGGCCGGGCGATGAGGTTAGGCGCTTCAGGGGGCCGGGTGCCGTCGCCCGGTGATGGCCCTGCCCTGGTAAGGGCGAGGCCGCAGTGGTCCTCTGGGGCATCCGATGGCCCAAGGAAACTAGAGCGACCGTCGAAAGGACCGGCGGGGACGAGGGAGGGTCGCCAGGCATCCGCAGCACTGAGGCCTGGTGCGGTTCAGCCGTAATGTCCGAGGCGAGGCGGTCGATCGTAGGGTTCATTAAGGCGGGTCGGTACTGGGGTTCACTGCTGCACCGCGCCAAGGGCGGTCTCGCTATGGCCTACGGGCCAGACACAACTCAGTGAGGTATG----GGGGGGGCGGACTCGGGCACTGATATATGTGCGGAACGTATTCAGTGCGCCATGTCACTGTACTAGGGTCCCGGCAGCGGGGGTTGCTCGGAGGATAGCCCCGTCTCTA---AATGCGCGTGCTTGTAC---AATCTCGCGTTGCCGTAACTCTGATGGGCCCGGCGACAGATGCACGCGAAAATGTGGGGCGTGCGCGTCCCAGGCGGAAGGATACGTAACTATGCGGAAGGCCTCGGGGTTATCCCCAAAAAAAACAACTCAGAGGGGGCAGACTATAGGGCTAGCCGGCTTGTGTCACTATGGAGGGGTTTCCAAGGAGTTACGACGTTTGGGTAAAAGGGGGGGTGGCGACCGGCCACCGGATACTCGCAGACAGCTTCTGTGTTGTCCCACTGCGGAACGGGCGTTGATCCCTACGCGTGTTCTTGAAAATGTTGAGTCAGTCTATCGGGGGCGCCCGGAGAGGATTGCGGTAGCGGTACACCGGAGGTGGCCGGGGCGGCCCGAACCCTCTACAAGCTGCGAAGGTATGGGCGCGTCGGTTCGAACGTATCACATAGGGGGGGTATGCAGTCTAGACCCGGAAAGAGCGGCGGGGAGTGTCGGGCATCGAGCGCAGAAGCCGGCGACGGTGGTCGGGTAAATGTTGGGCTGCCTCGCGGGCTGGCAAGCCGGCCGCACTAAGCCCCGCCGCGCGATTCGCGGGCGCTAGCGGCCGAGGACTCCGCGAGCTCCGGTACCCGCATGAGTGGTGACGCGCAATGAGTCGGTGTGCTGCGGGTCGTCGCTGGCTTGCAGGAGGCTTAGCCTGTTCACATGGGGCTCAGTCGCTGCGGTGTTAGCAAGCGGTGCTTGGTACGCCCGATTAGTGCGGAGTGCGGCGCGCGTCGACCGACGGATGCCCACGAAGGGTCCGCCGCAGCGGGGGTGCCTANNCCTGCCAGCCGCCGGGGGGCATGAGGAGTATTCGTATAGGCGGGGGGCATCCGCCGTTGCAGGCATGTGTGAAGAGGGTCTCCCGACCGGGAGGGCTTGTGACGGCTGGGGTAATTAGCGTCGCTTGACTGGGGGCCCGGGAGATTCGCCCGGCCAGCCGCGTGGGAGCTCGGGCCCGGATCTGTTGTAAGTGTGAGCGACATCCGGGGTGGCGCTTTTCAAGGACATGACTTCGGCCACGCACACACCGGAGGGACAGGACGTAGGGAGACATTGCACTAGCGAAGCTCAACCTT-AGTTGCCGGGCGGGGTGATCCAGCCGACCAATGGTCATCCCGTGGCAGAGCAGCGGCAAGGGTACTCCCTTACCCGTTCCAGGATCTGGATGGATTAACGCGCGAGAACGGGCCGGACCCCCAACCGAGGAGCAAATAGCGAGGAGGAATGTGTGCGCAGGACGCTGGTTCGAGGGCGGACGTCGACTGGCGGGCTGAGGGGCTGTGGCCTACACTGAGGTAGCGTGCACGGCCTTACAGCACCAAATCGACTCGCTGGGTGGCCCAGGAAGTGCGCGCCTGCGGGGTTGATTCCCCTCCTTGATTAGCACCCCCTGAGGCGACTCCGACCAGTCCGCACCCTGCGCCCATAGCCCTGAGGCTCGCGTAACGCGGAAGGGGAGCAGACCACGGGCGATGGGGTTGTCGACTGGTCGAAGGGGGCTGGCTGGGCGAAGCGCACCTGTGAGGTAGCATCATATTGTGTAGGGCGGGCCTGAACCGCGGTGCGGCGGCGCTCGGGCGAGTTGGGGTTAAGTGCCAGCAGCGGGCGTGGAAGGAGCGCGCGTGGTTGGCATGGTCTGGCTTGGGGTGGATGGCGCGTCTGCAGCGGAGTAATTTGGGGCCTAGTTGGGCGGACTGCGCCAGTGGCCCAACATACGCACCACGCTTAGCAGTCGGGCGTCGGGGCCCGAGACGAGAAGAAGATCCATTTCGGCTCCAGGAAGGGGCGCTATCCCAGCGCGGGCCGTTTGCGGTGCCAACTGGCGGTGCTCGCCTCGCTGA---TGCGCCGGGGGGTATACCACAGCGGCTCGCCTAGCACTTCCGCCCCTACGCGTCACGTATGCTCCCGCCCCACTTGATCCTCCGCAGAGCGACGGGGACCGTCACTGCTCTGCCNNNNNNN-CAACGCCCGTCTGATTCCCCGGCGCCTCTCCCGACACACCTACGAAGAGCCTCCTTATACCGGTCCGCTAGCCGAAGGAAGGGAAGGTGGGGATCAGACCGAATCCGTCTACCCGAGGACCTGGGTCGTGTTGAAGCCCGACCCCCGATTCCGGGCGGGCGGCCACGGGTGCATCCCAGGCGTG----AAACAGCCACGACACCTTGGAATTCAACAGCTTACACCACTTGAATTCGCCGCCCCCGGGCACA---GGCGCGACTGACAGTCGCGCGGCGCCATAAACGTTCCTTCCGTGCCGCCATTGAATCCCGGTCGCTTCCAGCTCGGGAGCAATCTGGACGCCGCGGTCGGACCGTCGTTGCTACGACAAAACCTTCGGCTGTTACGACATGTAGACCTCCGCCACACGGAGATAAAGGAGCCGCGTTAGCCGAGCCGCTGGCCCACGCGAGGCTCTTTGATGACTCAAGTAAATAAGCCCCGATGCCAGTACCTAAGTACCCCTAATCCCGCTCCCAATCCACGGGAGTCCACACTGGACGCATCCTCGGTCCCCTCGGACTGGCTCCGGCTACTCCGCCACTGCGCTCCCGGGGCGCGGGGCTCCCACCCCAGCTTGGCCGACGGTCCCCAGCGGATTGGCCCCGCACTGTAGATCCCACGCTGCCGCCCCGGCGCTAGACCGTACAGCATGGGCAACGCGTGCCACCATGTCCTTGCGCAACGAGGCTGTTCTACCTCCAGACAGTAACTTTCATCCAGCGACCCGAGGGCCGCGGACGCCGTGCTGGTGGCCACCAGCCCAGACACGGCGCGCTCCCCCAGCGCCTCACGGGAGCAGACCCCGAAGCGTACCAGGGTGCCTCCAGGGTGGACTACTAGACGGTATCCTGGTGGGCAGGTGCGCGGGATGGACAA"/>
                        <sequence id="seq_FD01849301_2002" spec="Sequence" taxon="FD01849301_2002" totalcount="4" value="ACCCTAACTCCGCTGATCGTCGTTCCTCGCTACCCCAAAGCTGAGTACGAGCAAACCTGGTAGGCCCACTCTGCGCGCCAGTTCCCCGCCCAAGAGCCCTCA-GCACCGGGAAAGAAGGTAGCAGTTCAATGCCAACCCTCGACGTCGACGTCTGACTGCAGCCGCTTCGTTGCTGTGGGTCATTTTCTACCCCGCGCGCATTTCGCGGGTACCGCAAGCGCGCTGTCGACCGGGGATAGTCTCCGGCCCCAATCCCACACCGACTATACGGAGAACCGCTGTGCAGTATGCCCGGCCGCTACTCAGGTCGGAAGCCGGCCTTGGATCACGCCCTAAGCACCCGCCTCGCACCGATCACAGAAGGTCCGATTGTTCCCTCTCGACCCGGCATAAATTCGTCAGTATAAGGATCGGTGTACGCCGCTACCACTAC--------CCATTGTC--C-GCTTATCTCCACTCGCTTCCGGCCCGGATCGGCGCTAGGGCCCTAGTTTACCCGGCGCAACGCAACATTAGCTTGCGAGAATACCTCCAGCGCATGCACCGTGTGTGCGGGACCCGTTCGTCGCAGCCGTACTANNNNNNAAAATTCGATATTTCGCACCTGATACTCTTGTTCGGGCCCTTGCCATGCACCTAAACATTGTCGGAGGAGGCCTGGCAAGGGATCCCTCAGCCCGCCACCCCAGCCGACAGCCGAGGGTGGACCGCACTGGTCCTTGGCAGCCGGCCCTAGAGCGGGCCTCTTACGCGGCTTACCGTAGGTCGCGAGCCCCGTGCACAGGAGCGTCGATTGCCGAATCTACATAGTTCGGTTGAGTCGTCCACGGTCAGCTGGAAACTGGCCTTCAACCTCCTGCGCTTCCCAGGACCCGCGCTGCCACTCAGGCCGATACCCGGACGAAGCCGATCCAGCTCCCCCGCCGGCTAGTCTTGCACGCAAGCAGGTAAGCAGCACCTGCAGCGCTCTAAAAGCCCCCCCACCCGCCGGCCACACTCCCCTAGCCGATCTCCTGAGCTGCCGGCCCCTGGGCAACCGCTCGACCACCGGAACCGCCCCCCGTGGAGCCATGTCGAGCGGGCCCTACTGGCCAGAGCCCCCCGGCAGGGGCCTCGATTCCGGCACCGACTTTTAGTACGCGAGTCACGGCGAACTCCCAGCCGCACAGCAACTACCCTCGGGCCGAGCTTTGGCGGTCCGTGCCGCGCTCTCAACGGGGGACGGCCCGAGACGTCGAAGTCAGATGTCTAGCTTCACGCTCGTGCAACGACTGATT--TTGGTCGCGGGCGCCGCACCGGCGTCTGTCGGCCTCCTCTGCAAACGCCCGCGGCCAGGGGCCGGCCGTCCACCCCTGGGCAACCCAAGAGCGCTTTTAGTGGCACGTCACGATTCCCCGCTAGGCAGGGCAAAGCGTAGACCCGGAGGGCGGCCGCCCGCGGGCGCTTCCAGGCGGGGGCGTTATCGCACTTCCGGGGTGACGCACGCCGGTGAATCCCTCCGCGGAAGGACCATCGCGCCCAACCGGATGGCGTCGACTCATCGGGACCCCGCGCGGCGGTGACCCACGTCGTGTCGCGCTCGCGACCCGCGATGCCCGACCGTGGCAGCA--GCAGGAGTGCTATCGTATTTTCGAGTAGACGCTCTTGAATTCGAAGCACCCGGCCTAGCGTTCCGGCGGAAACCCGC-----TCGCACCGTCCTTCGCACGCGCGCGGGCGCCCCTACCGTGTCCTGGTCCACAGCGCTACCGCCGCACCGATGAGGACGCAAGCCGCCTCCCCGGCCCCCACCGAGGGGTCCTCTCGACCGCCCCACCGCGAGGTCCAGCGTAAATAGGTGGCTGCTCTTTGTGGGCGACCACCGTCCAGACGACGCGAGCGGTGGCCCGGCCGGCCTCGCACGCCACCATCCCAGCGCACACCCGGGCCCCCGATGAGTCGTTTCTCCAGCGCCGAAGCCTCCTCAGCAACGCTCGTCACACGCTCTTCCCACGCCGCCCGCCCACCGTGCCCGCCGCCTCCACAAGCAGCCTAACCCTAAGCATGGAGAGCACCAGGGCCCCCCCTCTCCGGCGGTGACTGGTTTAGATTTCGCCGGCAGGACCGGCTTAGCGAAACCCGGCTGCGTCCCCGCGTCTAAAGACGTTGACCGGGCTCTGGTCCCCTGTCATGCCGGAGTCCCAAGTACTACACCCAGGCTTCGGCGGCCCCGCCCTATCCTACCTCTTTGGTTGCGGGCTGACGCGCCGAGGAAGAGTCCCCGCAAGACCGGCGCGAGCTATGGCACGGCTACAACTGAAGACCGCGCCGCCACCCGGCTGATCCGACGCCGCGCACGCCCACCTGCGCCTTGACCGAGGCAGTCCCCGCGATCCCAGACGGGGGCCGCCGAGCCTCCGGTAAACGCGCTCCACGGCTCACGAACCAGGTGCCCCAACCTCCCGCGTGGCAATCAGGTACAAGAAGTAACAGGGCGGTCCTACTCTAGTCCAGCCGTTAGTCCAGTTTTCGCGTGGCCATATGCCTTTGGAATCTGGGGGCCTTGTCCGCTCTCCGGGACAATCCCATGGGCACGGGTGGTAGCAGAGAGCCGTTAGCGCGCGGCCGCAACTCAGGTAAAACGTCGGGGGCATCCGTACGAGGGGGCGAACCCGAGGTGGGATCATGGGCGAAAGTCGACTCACTGGATCACCTCGGGGCGAGCATCGTTGGGCCAGGGGCGCAGTATCCCCACCCCACGCTGGGCGCTCGCGACGGGCGGGTGGACTGGTCGACAAGGAGTTCCCCTAACACAATGTCCTGACGGGGGAGTAGCTCCAGGGTGTGACGAGAAGAGGGGCCCACTATGAAACGGCAATGCAAGGACCAGAACCACGTGCGCGGAAGCAGGGGCTGTGCGCCGAGCGAACAACGCTAACACAAGGGTACACTCGTGAGGTGCACTCGCGAGCCGCTCGCGGGGGGGCCCATACGATCGGTCGGACGGCCCGTGTGGGGGAAGGGGCCCCCCCGGGCCCGTCTTGGCCGTGCCTGACCCGTGG----------GAACTCTCGATAGCCGTCAGCGCGGATTGCAGCGGCGCAGTGGGTCGTATCACATTGTACAGTAGGTGAACATCGTGGCTCCTTCCAATCGGAGAACAGGGGCCGGACGGGCTGAGCACCAAGGGGCTTGCCGCCGGGACCCGCGTCAGCACCGATCCGGCGTGCCGAGTCGCGGTCCACGGCTTCGGGTACTGGTCGCTATTTTGCAGTCCAATATGAAGCTAGGTCCAACTAGCGGAGCGTGTGTACGGGGCGTGTCGCGGGCCCCGAGCGTAGGCGGCAGCCGTTCTGGCACGGGCGTCCCGGGGTGGGCCGGGAGCACTCAAACAGTCCGGGTAGAGGGACCGGAAAGGAGGCGCGGCGGCTGGGAGATAAAGTGCGGCCGGGTCACTACCCTCCGACCGACGGGGGGCCGTGCGCGGTTGGGGGCAGTTCCGGCGTCAAGGTGAGGGCACGGAGCTGACCCCAGGCTTATACTATACGGCAGAACTGAGCTACGCTAACCGCCGTCTCTTGGGGCCGGGCCTTCCGGGGCCCGGCGTTCTGGGCGCGGCCTAGGCGGGACAGACGCTGCGCGGGCAGTCCCGTGGGGCCAACGCGCGATTGATCGGCGCGCCGCCTTCATGAGGCGGTCTGACGGCGGTAGATCTGGGAGCGCGTGAGGTCTGGCCAGTTCCTGCGCAGGCTGGCTCCTACGCGCAAGAGCACGTCCGGGGCCGGGGAGGGTAGGGAATGTGTTCCACCTGGCAGCTCGACCGCGTGTTCCGGCCGGGCGATGAGGTTAGGCGCTTCAGGGGGCCGGGTGCCGTCGCCCGGTGATGGCCCTGCCCTGGTAAGGGCGAGGCCGCAGCGGTCCTCTGGGGCATCCGATGGCCCAAGGAAACTAGAGCGACCGTCGAAAGGACCGGCGGGGACGAGGGAGGGTCGCCAGGCATCCGCAGCACTGAGGCCTGGTGCGGTTCAGCCGTAATGTCCGAGGCGAGGCGGTCGATCGTAGGGTTCATTAAGGCGGGTCGGTACTGGGGTTCACTGCTGCACCGCGCCAAGGGCGGTCTCGCTATGGCCTACGGGCCAGACACAACTCAGTGAGGTATG-----GGGGGGCGGACTCGGGCACTGATATATGTGCGGAACGTATTCAGTGCGCCATGTCACTGTACTAGGGTCCCGGCAGCGGGGGTTGCTCGGAGGATAGCCCCGTCTCTA------GCGCGTGCTTGTAC---AATCTCGCGTTGCCGTAACTCTGATGGGCCCGGCGACAGATGCACGCGAAAATGTGGGGCGTGCGCGTCCCAGGCGGAAGGATACGTAACTATGCGGAAGGCCTCGGGGTTATCCCCAAAAAAAACAACTCAGAGGGGGCAGACTATAGGGCTAGCCGGCTTGTGTCACTATGGAGGGGTTTCCAAGGAGTTACGACGTTTGGGTAAAAGGGGGGGTGGCGACCGGCCACCGGATACTCGCAGACAGCTTCTGTGTTGTCCCACTGCGGAACGGGCGTTGATCCCTACGCGTGTTCTTGAAAATGTTGAGTCAGTCTATCGGGGGCGCCCGGAGAGGATTGCGGTAGCGGTACACCGGAGGTGGCCGGGGCGGCCCGAACCCTCTACAAGCTGCGAAGGTATGGGCGCGTCGGTTCGAACGTATCACATAGGGGGGGTATGCAGTCTAGACCCGGAAAGAGCGGCGGGGAGTGTCGGGCATCGAGCGCAGAAGCCGGCGACGGTGGTCGGGTAAATGTTGGGCTGCCTCGCGGGCTGGCAAGCCGGCCGCACTAAGCCCCGCCGCGCGATTCGCGGGCGCCAGCGGCCGAGGACTCCGCGAGCTCCGGTACCCGCATGAGTGGTGACGCGCAATGAGTCGGTGTGCTGCGGGTCGTCGCTGGCTTGCAGGAGGCTTAGCCTGTTCACATGGGGCTCAGTCGCTGCGGTGTTAGCAAGCGGTGCTTGGTACGCCCGATTAGTGCGGAGTGCGGCGCGCGTCGACCGACGGATGCCCACGAAGGGTCCGCCGCAGCGGGGGTGCCTANNCCTGCCAGCCGCCGGGGGGCATGAGGAGTATTCGTATAGGCGGGGGGCATCCGCCGTTGCAGGCATGTGTGAAGAGGGTCTCCCGACCGGGAGGGCTTGTGACGGCTGGGGTAATTAGCGTCGCTTGACTGGGGGCCCGGGAGATTCGCCCGGCCAGCCGCGTGGGAGCTCGGGCCCGGATCTGTTGTAAGTGTGAGCGACATCCGGGGTGGCGCTTTTCAAGGACATGACTTCGGCCACGCACACACCGGAGGGACAGGACGTAGGGAGACATTGCACTAGCGAAGCTCAACCTTCA-TTGCCGGGCGGGGTGATCCAGCCGACCAATGGTCATCCCGTGGCAGAGCAGCGGCAAGGGTACTCCCTTACCCGTTCCAGGATCTGGATGGATTAACGCGCGAGAACGGGCCGGACCCCCAACCGAGGAGCAAATAGCGAGGAGGAATGTGTGCGCAGGACGCTGGTTCGTGGGCGGACGTCGACTGGCGGGCTGAGGGGCTGTGGCCTACACTGAGGTAGCGTGCACGGCCTTACAGCACCAAATCGACTCGCTGGGTGGCCCAGGAAGTGCGCGCCTGCGGGGTTGATTCCCCTCCTTGATTAGCACCCCCTGAGGCGACTCCGACCAGTCCGCACCCTGCGCCCATAGCCCTGAGGCTCGCGTAACGCGGAAGGGGAGCAGACCACGGGCGATGGGGTTGTCGACTGGTCGAAGGGGGCTGGCTGGGCGAAGCGCACCTGTGAGGTAGCATCATATTGTGTAGGGCGGGCCTGAACCGCGGTGCGGCGGCGCTCGGGCGAGTTGGGGTTAAGTGCCAGCAGCGGGCGTGGAAGGAGCGCGCGTGGTTGGCATGGTCTGGCTTGGGGTGGATGGCGCGTCTGCAGCGGAGTAATTTGGGGCCTAGTTGGGCGAACTGCGCCAGTGGCCCAACATACGCA---CGCTTAGCGGTCGGGCGTCGGGGCCCGAGACGAGAAGAAGATCCATTTCGGCTCCAGGAAGGGGCGCTATCCCAGCGCGGGCCGTTTGCGGTGCCAACTGGCGGTGCTCGCCTCGCTGAACATGCGCCGGGGGGTATACCACAGCGGCTCGCCTAGCACTTCCGCCCCTACGCGTCACGTATGCTCCCGCCCCACTTGATCCTCCGCAGAGCGACGGGGACCGTCACTGCTCTGCCNNNNNNN-CAACGCCCGTCTGATTCCCCGGCGCCTCTCCCGACACACCTACGAAGAGCCTCCTTATACCGGTCCGCTAGCCGAAGGAAGGGAAGGTGGGGATCAGACCGAATCCGTCTACCCGAGGACCTGGGTCGTGTTGAAGCCCGACCCCCGATTCCGGGCGGGCGGCCACGGGTGCATCCCAGGCGTGCTG-AAACAGCCACGACACCTTGTAATTCCACAGCTTACACCACTTGAATTCGCCGCCCCCGGGCACA---GGCGCGACTGACAGTCGCGCGGCGCCATAAACGTTCCTTCCGTGCCGCCACTGAATCCCGGTCGCTTCCAGCTCGGGAGCAATCTGGACGCCGCGGTCGGACCGTCGTTGCTACGACAAAACCTTCGGCTGTTACGACATGTAGACCTCCGCCACACGGAGATAAAGGAGCCGCGTTAGCCGAGCCGCTGGTCCACGCGAGGCTCTTTGATGACTCAAGTAAATAAGCCCCGATGCCAGTACCTAAGTACCCCTAATCCCGCTCCCAATCCACGGGAGTCCACACTGGACGCATCCTCGGTCCCCTCGGACTGGCTCCGGCTACTCCGCCACGGCGCTCCCGGGGCGCGGGGCTCCCACCCCAGCTTGGCCGACGGTCCCCAGCGGATTGGCCCCGCACTGTAGATCCCACGCTGCCGCCCCGGCGCTAGACCGTACAGCATGGGCAACGCGTGCCACCATGTCCTTGCGCAACGAGGCTGTTCTACCTCCAGACAGTAACTTTCATCCAGCGACCCGAGGGCCGCGGACGCCGTGCTGGTGGCCACCAGCCCAGAAACGGCGCGCTCCCCCAGCGCCTCACGGGAGCAGACCCCGAAGCGTACCAGGGTGCCTCCAGGGTGGACTACTGGACGGTATCCTGGTGGGCAGGTGCGCGGGATGGACAA"/>
                        <sequence id="seq_FD01849304_2004" spec="Sequence" taxon="FD01849304_2004" totalcount="4" value="ACCCTAACTCCGCTGATCGTCGTTCCTCGCTACCCCAAAGCTGAGTACGAGCAAACCTGGTAGGCCCACTCTGCGCGCCAGTTCCCCGCCCA---GCCCTC--GCAC-GGGAAAGAAGGTAGCAGTTCAATGCCAACCCTCGACGTCGACGTCTGACTGCAGCCGCTTCGTTGCTGTGGGTCATTTTCTACCCCGCGCGCATTTCGCGGGTACCGCAAGCGCGCTGTCGACCGGGGATAGTCTCCGGCCCCAATCCCACACCGACTATACGGAGAACCGCTGTGCAGTATGCCCGGCCGCTACTCAGGTCGGAAGCCGGCCTTGGATCACGCCCGAAGCACCCGCCTCGCACCGATCACAGAAGGTCCGATTGTTCCCCCTCGACCCGGCATAAATTCGTCAGTATAAGGATCGGTGTACGCCGCTACCACTAC---GAACCCCATTGTC------TTATCTCCACTCGCTTCCGGCCCGGATCGGCGCTAGGGCCCTAGTTTACCCGGCGCAACGCAACATTAGCTTGCGAGAATACCTCCAGCGCATGCACCGTGTGTGCGGGACCCGTTCGTCGCAGCCGTACTANNNNNNAAAATTCGATATTTCGCACCTGATACTCTTGTTCGGGCCCTTGCCATGCACCTAAACATTGTCGGAGGAGGCCTGGCAAGGGATCCCTCAGCCCGCCACCCCAGCCGACAGCCGAGGGTGGACCGCACTGGTCCTTGGCAGCCGGCCCTAGAGCGGGCCTCTTACGCGGCTTACCGTAGGTCGCGAGCCCCGTGCACAGGAGCGTCGATTGCCGAATCTACATAGTTCGGTTGAGTCGTCCACGGTCAGCTGGAAACTGGCCTTCAACCTCCTGCGCTTCCCAGGACCCGCGCTGCCACTCAGGCCGATACCCGGACGAAGCCGATCCAGCTCCCCCGCCGGCTAGTCTTGCACGCAAGCAGGTAAGCAGCACCTGCAGCGCTCTAAGAGCCCCCCCACCCGCCGGCCACACTCCCCTAGCCGATCTCCTGAGCTGCCGGCCCCTGGGCAACCGCTCGACCACCGGAACCGCCCCCCGTGGAGCCATGTCGAGCGGGCCCTACTGGCCAGAGCCCCCCGGCAGGGGCCTCGATTCCGGCACCGACTTTTAGTACGCGAGTCACGGCGAACTCCCAGCCGCACAGCAACTACCCTC-GGCCGAGCTTTGGCGGTCCGTGCCGCGCTCTCAACGGGGGACGGCCCGAGACGTCGAAGTCAGATGTCTAGCTTCACGCTCGTGCAACGACTGATT---TGGTCGCGGGCGCCGCACCGGCGTCTGTCGGCCTCCTCTGCAAACGCCCGCGGCCAGGGGCCGGCCGTCCACCCCTGGGCAACCCAAGAGCGCTTTTAGTGGCACGTCACGATTCCCCGCTAGGCAGGGCAAAGCGTAGACCCGGAGGGCGGCTGCCCGCGGGCGCTTCCAGGCGGGGGCGTTATCGCACTTCCGGGGTGACGCACGCCGGTGAATCCCTCCGCGGAAGGACCATCGCGCCCAACCGGATGGCCTCGACTCATCGGGACCCCGCGCGGCGGTGACCCACGTCGTGTCGCGCTCGCGACCCGCGATGCCCGACCGTGGCAGCAG-GCAGGAGTGCTATCGTATTTTCGAGTAGACGCTCTTGAATTCGAAGCACCCGGCCTAGCGTTCCGGCGGAAACCCGC----CTCGCACCGTCCTTCGCACGCGCGCGGGCGCCCCTACCGTGTCCTGGTCCACAGCGCTACCGCCGCACCGATGAGGACGCAAGCCGCCTCCCCGGCCCCCACCGAGGGGTCCTCTCGACCGCCCCACCGCGAGGTCCAGCGTAAATAGGTGGCTGCTCTTTGTGGGCGACCACCGTCCAGACGACGCGAGCGGTGGCCCGGCCGGCCTCGCACGCCACCATCCCAGCGCACACCCGGGCCCCCGATGAGTCGTTTCTCCAGCGCCGAAGCCTCCTCAGCAACGCTCGTCACACGCTCTTCCCACGCCGCCCGCCCACCGTGCCCGCCGCCTCCACAAGCAGCCTAACCCTAAGCATGGAGAGCACCACGGCCCCCCCTCTCCG-CGGTGACTGGTTTAGATTTCGCCGGCAGGACCGGCTTAGCGAAACCCGGCTGCGTCCCCGCGTCTAAAGACGTTGACCGGGCTCTGGTCCCCTGTCATGCCGGAATCCCAAGTACTACACCCAGGCTTCGGCGGCCCCGCCCTATCCTACCTCTTTGGTTGCGGGCTGACGCGCCGAGGAAGAGTCCCCGCAAGACCGGCGCGAGCTATGGCACGGCTACAACTGAAGACCGCGCCGCCACCCGGCTGATCCGACGCCGCGCACGCCCACCTGCGCCTTGACCGAGGCAGTCCCCGCGATCCCTGACGGGGGCCGCCGAGCCTCCGGTAAACGCGCTCCACGGCTCACGAACCAGGTGCCCCAACCTCCCGCGTAGCAATCAGGTACAAGAAGTAACAGGGCGGTCCTACTCTAGTCCAGCCGTTAGTCCAGTTTTCGCGTGGCCATATGC-TTTGGAATCTGGGGGCCTTGTCCGCTCTCCGGGACAATCCCATGGGCACGGGTGGTAGCAGAGAGCCGTTAGCGCGCGGCCGCAACTCAGGTAAAACGTCGGGGGCATCCGTACGGGGGGGCGAACCCGAGGTGGGATCATGGGCGAAAGTCGACTCACTGGATCACCTCGGGGCGAGCATCGTTGGGCCAGGGGCGCAGTATCCCCACCCCACGCTGGGCGCTCGCGACGGGCGGGTGGACTTGTCGACAAGGAGTTCCCCTAACGCAATGTCCTGACGGGGGAGTAGCTCCAGGGTGTGACGAGAAGAGGGGCCCACTATGAAACGGCAATGCAAGGACCAGAACCACGGGCGCGGAAGCAGGGGCTGTGCGCCGAGCGAACAACGCCAACACAAGGGTACACTCGTGAGGTGCACTCGCGAGCCGCTCGCGGGGGGGCCCATACGATCGGTCGGACGGCCCGTGTGGGGGAAGGGGCCCCCCCGGGCCCGTCTTGGCCGTGCCTGACCCGTGGGGGACGAGGCGAACTCTCGATAGCCGTCAGCGCGGATTGCAGCGGCGCAGTGGGTCGTATCACATTGTACAGTAGGTGAACATCGTGGCTCCTTCCAATCGGAGAACAGGGGCCGGACGGGCTGAGCACCAAGGGGCTTGCCGCCGGGACCCGCGTCAGCACCGATCCGGCGTGCCGAGTCGCGGTCCACGGCTTCGGGTACTGGTCGCTATTTTGCAGTCCAATATGAGGCTAGGTCCAACTAGCGAAGCGTGTGTACGGGGCGTGTCCCGGGCCCCGA-CGTAGGCGGCAGCCGTTCTGGCACGGGCGTCCCGGGGTGGGCCGGGAGCACTCAAACAGTCCGGGTAGAGGGACCGGAAAGGAGGCGCGGCGGCTGGGAGATAAAGTGCGGCCGGGTCGCTACCCTCCGACCGACGGGGGGCCGTGCGCGGTTGGGGGCAGTTCCGGCGTCAAGGTGAGGGCACGGAGCTGACCCCAGGCTTATACTATACGGCAGAACTGAGCTACGCTAACCGCCGTCTCTTGGGGCCGGGCCTTCCGGGGCCCGGCGTTCTGGGCGCGGCCTAGGCGGGACAGACGCTGCGCGGGCAGTCCCGTGGGGCCAACGCGCGATTGATCGGCGCGCCGCCTTCATGAGGCGGTCTGAGGGCGGTAGATCTGGGAGCGCGTGAGGGCTGGCCAGTTCCTGCGCAGGCTGGCTCCTACGCGCAAGAGCACGTCCGGGGCCGGGGAGGGTAGGGAATGTGTTCCACCTGGCAGCTCGACCGCGTGTTCCGGCCGGGCGATGAGGTTAGGCGCTTCAGGGGGCCGGGTGCCGTCGCCCGGTGATGGCCCTGCCCTGGTAAGGGCGAGGCCGCAGCGGTCCTCTGGGGCATCCGATGGCCCAAGGAAACTAGAGCGACCGTCGAAAGGACCGGCGGGGACGAGGGAGGGTCGCCAGGCATCCGCAGCACTGAGGCCTGGTGCGGTTCAGCCGTAATGTCCGAGGCGAGGCGGTCGATCGTAGGGTTCATTAAGGCGGGTCGGTACTGGGGTTCACTGCTGCACCGCGCCAAGGGCGGTCTCGCTATGGCCTACGGGCCAGACACAACTCAGTGAGGTAT-----GGGGGGGCGGACTCGGGCACTGATATATGTGCGGAACGTGTTCAGTGCGCCATGTCACTGTACTAGGGTCCCGGCAGCGGGGGTTGCTCGGAGGATAGCCCCGTCT------------CGTGCTTGTAC-----TCTCGCGTTGCCGTAACTCTGATGGGCCCGGCGACAGATGCACGCGAAAATGTGGGGCGTGCGCGTCCCAGGCGGAAGGATACGTAACTATGCGGAAGGCCTCGGGGTTATCCCCAAAAAAAACAACTCAGAGGGGGCAGACTATAGGGCTAGCCGGCTTGTGTCACTATGGAGGGGTTTCCAAGGAGTTACGACGTTTGGGTAAAAGGGGGGGTGGCGACCGGCCACCGGATACTCGCAGACAGCTTCTGTGTTGTCCCACTGCGGAACGGGCGTTGATCCCTACGCGTGTTCTTGAAAATGTTGAGTCAGTCTATCGGGGGCGCCCGGAGAGGATTGCGGTAGCGGTACACCGGAGGTGGCCGGGGCGGCCCGAACCCTCTACAAGCTGCGAAGGTATGGGCGCGTCGGTTCGAACGTATCACATAGGGGGGGTATGCAGTCTAGACCCGGAAAGAGCGGCGGGGAGTGTCGGGCATCGAGCGCAGAAGCCGGCGACGGTGGTCGGGTAAATGTTGGGCTGCCTCGCGGGCTGGCAAGCCGGCCGCACTAAGCCCCGCCGCGCGATTCGCGGGCGCCAGCGGCCGAGGACTCCGCGAGCTCCGGTACCCGCATGAGTGGTGACGCGCAATGAGTCGGTGTGCTGCGGGTCGTCGCTGGCTTGCAGGAGGCTTAGCCTGTTCACATGGGGCTCAGTCGCTGCGGTGTTAGCAAGCGGTGCTTGGTACGCCCGATTAGTGCGGAGTGCGGCGCGCGTCGACCGACGGATGCCCACGAAGGGTCCGCCGCAGCGGGGGTGCCTANNCCTGCTAGCCGCCGGGGGGCATGAGGAGTATTCGTATAGGCGGGGGGCATCCGCCGTTGCAGGCATGTGTGAAGAGGGTCTCCCGACCGGGAGGGCTTGTGACGGCTGGGGTAATTAGCGTCGCTTGACTGGGGGCCCGGGAGATTCGCCCGGCCAGCCGCGTGGGAGCTCGGGCCCGGATCTGTTGTAAGTGTGAGCGACATCCGGGGTGGCGCTTTTCAAGGACATGACTTCGGCCACGCACACACCGGAGGGACAGGACGTAGGGAGACATTGCACTAGCGAAGCTCAACCTT----TGCCGGGCGGGGTGATCCAGCCGACCAATGGTCATCCCGTGGCAGAGCAGCGGCAAGGGTACTCCCTTACCCGTTCCAGGATCTGGATGGATTAACGCGCGAGAACGGGCCGGACCCCCAACCGAGGAGCAAATAGCGAGGAGGAATGTGTGCGCAGGACGCTGGTTCGAGGGCGGACGTCGACTGGCGGGCTGAGGGGCTGTGGCCTACACTGAGGTAGCGTGCACGGCCTTACAGCATCAGATCGACTCGCTGGGTGGCCCAGGAAGTGCGCGCCTGCGGGGTTGATTCCCCTCCTTGATTAGCACCCCCTGAGGCGACTCCGACCAGTCCGCACCCTGCGCCCATAGCCCTGAGGCTCGCGTAACGCGGAAGGGGAGCAGACCACGGGCGATGGGGTTGTCGACTGGTCGAAGGGGGCTGGCTGGGCGAAGCGCACCTGTGAGGTAGCATCATATTGTGTAGGGCGGGCCTGAACCGCGGTGCGGCGGCGCTCGGGCGAGTTGGGGTTAAGTGCCAGCAGCGGGCGTGGAAGGAGCGCGCGTGGTTGGCATGGTCTGGCTTGGGGTGGATGGCGCGTCTGCAGCGGAGTAATTTGGGGCCTAGTTGGGCGGACTGCGCCAGTGGCCCAACATACGCACC-CGCTTAGCGGTCGGGCGTCGGGGCCCGAGACGAGAAGAAGATCCATTTCGGCTCCAGGAAGGGGCGCTATCCCAGCGCGGGCCGTTTGCGGTGCCAACTGGCGGTGCTCGCCTCGCTGA---TGCGCCGGGGGGTATACCACAGCGGCTCGCCTAGCACTTCCGCCCCTACGCGTCACGTATGCTCCCGCCCCACTTGATCCTCCGCAGAGCGACGGGGACCGTCACTGCTCTGCCNNNNNNN-CAACGCCCGTCTGATTCCCCGGCGCCTCTCCCGACACACCTACGAAGAGCCTCCTTATACCGGTCCGCTAGCCGAAGGAAGGGAAGGTGGGGATCAGACCGAATCCGTCTACCCGAGGACCTGGGTCGTGTTGAAGCCCGACCCCCGATTCCGGGCGGGCGGCCACGGGTGCATCCCAGGCGTGCTG-AAACAGCCACGACACCTTGGAATTCCACAGCTTACACCACTTGAATTCGCCGCCCCCGGGCACA---GGCGCGACTGACAGTCGCGCGGCGCCATAAACGTTCCTTCCGTGCCGCCACTGAATCCCGGTCGCTTCCAGCTCGGGAGCAATCTGGACGCCGCGGTCGGACCGTCGTTGCTACGACAAAACCTTCGGCTGTTACGACATGTAGACCTCCGCCACACGGAGATAAAGGAGCCGCGTTAGCCGAGCCGCTGGCCCACGCGAGGCTCTTTGATGACTCAAGTAAATAAGCCCCGATGCCAGTACCTAAGTACCCCTAATCCCGCTCCCAATCCACGGGAGTCCACACTGGACGCATCCTCGGTCCCCTCGGACTGGCTCCGGCTACTCCGCCACGGCGCTCCCGGGGCGCGGGGCTCCCACCCCAGCTTGGCCGACGGTCCCCAGCGGATTGGCCCCGCACTGTAGATCCCACGCTGCCGCCCCGGCGCTAGACCGTACAGCATGGGCAACGCGTGCCACCATGTCCTTGCGCAACGAGGCTGTTCTACCTCCAGACAGTAACTTTCATCCAGCGACCCGAGGGCCGCGGACGCCGTGCTGGTGGCCACCAGCCCAGAAACGGCGCGCTCCCCCAGCGCCTCACGGGAGCAGACCCCGAAGCGTACCAGGGTGCCTCCAGGGTGGACTACTAGACGGTATCCTGGTGGGCAGGCGCGCGGGATGGACAA"/>
                        <sequence id="seq_FD01849309_2002" spec="Sequence" taxon="FD01849309_2002" totalcount="4" value="ACCCTAACTCCGCTGATCGTCGTTCCTCGCTACCCCAAAGCTGAGTACGAGCAAACCTGGTAGGCCCACTCTGCGCGCCAGTTCCCCGCCCAAGAGCCCTC--GCA--GGGAAAGAAGGTAGCAGTTCAATGCCAACCCTCGACGTCGACGTCTGACTGCAGCCGCTTCGTTGCTGTGGGTCATTTTCTACCCCGCGCGCATTTCGCGGGTACCGCAAGCGCGCTGTCGACCGGGGATAGTCTCCGGCCCCAATCCCACACCGACTATACGGAGAACCGCTGTGCAGTATGCCCGGCCGCTACTCAGGTCGGAAGCCGGCCTTGGATCACGCCCTAAGCACCCGCCTCGCACCGATCACAGAAGTTCCGATTGTTCCCCCTCGACCCGGCATAAATTCGTCAGTATAAGGATCGGTGTACGCCGCTACCACTACG-----TACCATTGTCGACAGCTTATCTCCACTCGCTTCCGGCCCGGATCGGCGCTAGGGCCCTAGTTTACCCGGCGCAACGCAACATTAGCTTGCGAGAATACCTCCAGCGCATGCACCGTGTGTGCGGGACCCGTTCGTCGCAGCCGTACTANNNNNNAAAATTCGATATTTCGCACCTGATACTCTTGTTCGGGCCCTTGCCATGCACCTAAACATTGTCGGAGGAGGCCTGGCAAGGGATCCCTCAGCCCGCCACCCCAGCCGACAGCCGAGGGTGGACCGCACTGGTCCTTGGCAGCCGGCCCTAGAGCGGGCCTCTTACGCGGCTTACCGTAGGTCGCGAGCCCCGTGCACAGGAGCGTCGATTGCCGAATCTACATAGTTCGGTTGAGTCGTCCACGGTCAGCTGGAAACTGGCCTTCAACCTCCTGCGCTTCCCAGGACCCGCGCTGCCACTCAGGCCGATACCCGGACGAAGCCGATCCAGCTCCCCCGCCGGCTAGTCTTGCACGCAAGCAGGTAAGCAGCACCTGCAGCGCTCTAAGAGCCCCCCCACCCGCCGGCCACACTCCCCTAGCCGATCTCCTGAGCTGCCGGCCCCTGGGCAACCGCTCGACCACCGGAACCGCCCCCCGTGGAGCCATGTCGAGCGGGCCCTACTGGCCAGAGCCCCCCGGCAGGGGCCTCGATTCCGGCACCGACTTTTAGTACGCGAGTCACGGCGAACTCCCAGCCGCACAGCAACTACCCTCGGGCCGAGCTTTGGCGGTCCGTGCCGCGCTCTCAACGGGGGACGGCCCGAGACGTCGAAGTCAGATGTCTAGCTTCACGCTCGTGCAACGACTGATT---TGGTCGCGGGCGCCGCACCGGCGTCTGTCGGCCTCCTCTGCAAACGCCCGCGGCCAGGGGCCGGCCGTCCACCCCTGGGCAACCCAAGAGCGCTTTTAGTGGCACGTCACGATTCCCCGCTAGGCAGGGCAAAGCGTAGACCCGGAGGGCGGCCGCCCGCGGGCGCTTCCAGGCGGGGGCGTTATCGCACTTCCGGGGTGACGCACGCCGGTGAATCCCTCCGCGGAAGGACCATCGCGCCCAACCGGATGGCGTCGACTCATCGGGACCCCGCGCGGCGGTGACCCACGTCGTGTCGCGCTCGCGACCCGCGATGCCCGACCGTGGCAGCA--GCAGGAGTGCTATCGTATTTTCGAGTAGACGCTCTTGAATTCGAAGCACCCGGCCTAGCGTTCCGGCGGAAACCCGC-----TCGCACCGTCCTTCGCACGCGCGCGGGCGCCCCTACCGTGTCCTGGTCCACAGCGCTACCGCCGCACCGATGAGGACGCAAGCCGCCTCCCCGGCCCCCACCGAGGGGTCCTCTCGACCGCCCCACCGCGAGGTCCAGCGTAAATAGGTGGCTGCTCTTTGTGGGCGACCACCGTCCAGACGACGCGAGCGGTGGCCCGGCCGGCCTCGCACGCCACCATCCCAGCGCACACCCGGGCCCCCGATGAGTCGTTTCTCCAGCGCCGAAGCCTCCTCAGCAACGCTCGTCACACGCTCTTCCCACGCCGCCCGCCCACCGTGCCCGCCGCCTCCACAAGCAGCCTAACCCTAAGCATGGAGAGCACCACGGCCCCCCCTCTCCGGCGGTGACTGGTTTAGATTTCGCCGGCAGGACCGGCTTAGCGAAACCCGGCTGCGTCCTCGCGTCTAAAGACGTTGACCGGGCTCTGGTCCCCTGTCATGCCGGAGTCCCAAGTACTACACCCAGGCTTCGGCGGCCCCGCCCTATCCTACCTCTTTGGTTGCGGGCTGACGCGCCGAGGAAGAGTCCCCGCAAGACCGGCGCGAGCTATGGCACGGCTACAACTGAAGACCGCGCCGCCACCCGGCTGATCCGACGCCGCGCACGCCCACCTGCGCCTTGACCGAGGCAGTCCCCGCGATCCCAGACGGGGGCCGCCGAGCCTCCGGTAAACGCGCTCCACGGCTCACGAACCAGGTGCCCCAACCTCCCGCGTGGCAATCAGGTACAAGAAGTAACAGGGCGGTCCTACTCTAGTCCAGCCGTTAGTCCAGTTTTCGCGTGGCCATATGCCTTTGGAATCTGGGGGCCTTGTCCGCTCTCCGGGACAATCCCATGGGCACGGGTGGTAGCAGAGAGCCGTTAGCGCGCGGCCGCAACTCAGGTAAAACGTCGGGGGCATCCGTACGGGGGGGCGAACCCGAGGTGGGATCATGGGCGAAAGTCGACTCACTGGATCACCTCGGGGCGAGCATCGTTGGGCCAGGGGCGCAGTATCCCCACCCCACGCTGGGCGCTCGCGACGGGCGGGTGGACTTGTCGACAAGGAGTTCCCCTAACGCAATGTCCTGACGGGGGAGTAGCTCCAGGGTGTGACGAGAAGAGGGGCCCACTATGAAACGGCAATGCAAGGACCAGAACCACGTGCGCGGAAGCAGGGGCTGTGCGCCGAGCGAACAACGCCAACACAAGGGTACACTCGTGAGGTGCACTCGCGAGCCGCTCGCGGGGGGGCCCATACGATCGGTCGGACGGCCCGTGTGGGGGAAGGGGCCCCCCCGGGCCCGTCTTGGCCGTGCCTGACCCGTGGGGGACGAGGCGAACTCTCGATAGCCGTCAGCGCGGATTGCAGCGGCGCAGTGGGTCGTATCACATTGTACAGTAGGTGAACATCGTGGCTCCTTCCAATCGGAGAACAGGGGCCGGACGGGCTGAGCACCAAGGGGCTTGCCGCCGGGACCCGCGTCAGCACCGATCCGGCGTGCCGAGTCGCGGTCCACGGCTTCGGGTACTGGTCGCTATTTTGCAGTCCAATATGAGGCTAGGTCCAACTAGCGGAGCGTGTGTACGGGGCGTGTCGCGGGCCCCGAGCGTAGGCGGCAGCCGTTCTGGCACGGGCGTCCCGGGGTGGGCCGGGAGCACTCAAACAGTCCGGGTAGAGGGACCGGAAAGGAGGCGCGGCGGCTGGGAGATAAAGTGCGGCCGGGTCGCTACCCTCCGACCGACGGGGGGCCGTGCGCGGTTGGGGGCAGTTCCGGCGTCAAGGTGAGGGCACGGAGCTGACCCCAGGCTTATACTATACGGCAGAACTGAGCTACGCTAACCGCCGTCTCTTGGGGCCGGGCCTTCCGGGGCCCGGCGTTCTGGGCGCGGCCTAGGCGGGACAGACGCTGCGCGGGCAGTCCCGTGGGGCCAACGCGCGATTGATCGGCGCGCCGCCTTCATGAGGCGGTCTGACGGCGGTAGATCTGGGAGCGCGTGAGGGCTGGCCAGTTCCTGCGCAGGCTGGCTCCTACGCGCAAGAGCACGTCCGGGGCCGGGGAGGGTAGGGAATGTGTTCCACCTGGCAGCTCGACCGCGTGTTCCGGCCGGGCGATGAGGTTAGGCGCTTCAGGGGGCCGGGTGCCGTCGCCCGGTGATGGCCCTGCCCTGGTAAGGGCGAGGCCGCAGCGGTCCTCTGGGGCATCCGATGGCCCAAGGAAACTAGAGCGACCGTCGAAAGGACCGGCGGGGACGAGGGAGGGTCGCCAGGCATCCGCAGCACTGAGGCCTGGTGCGGTTCAGCCGTAATGTCCGAGGCGAGGCGGTCGATCGTAGGGTTCATTAAGGCGGGTCGGTACTGGGGTTCACTGCTGCACCGCGCCAAGGGCGGTCTCGCTATGGCCTACGGGCCAGACACAACTCAGTGAGGTATG----GGGGGGGCGGACTCGGGCACTGATATATGTGCGGAACGTATTCAGTGCGCCATGTCACTGTACTAGGGTCCCGGCAGCGGGGGTTGCTCGGAGGATAGCCCCGTCTCTAAG-AATGCGCGTGCTTGTACCGAAATCTCGCGTTGCCGTAACTCTGATGGGCCCGGCGACAGATGCACGCGAAAATGTGGGGCGTGCGCGTCCCAGGCGGAAGGATACGTAACTATGCGGAAGGCCTCGGGGTTATCCCCAAAAAAAACAACTCAGAGGGGGCAGACTATAGGGCTAGCCGGCTTGTGTCACTATGGAGGGGTTTCCAAGGAGTTACGACGTTTGGGTAAAAGGGGGGGTGGCGACCGGCCACCGGATACTCGCAGACAGCTTCTGTGTTGTCCCACTGCGGAACGGGCGTTGATCCCTACGCGTGTTCTTGAAAATGTTGAGTCAGTCTATCGGGGGCGCCCGGAGAGGATTGCGGTAGCGGTACACCGGAGGTGGCCGGGGCGGCCCGAACCCTCTACAAGCTGCGAAGGTATGGGCGCGTCGGTTCGAACGTATCACATAGGGGGGGTATGCAGTCTAGACCCGGAAAGAGCGGCGGGGAGTGTCGGGCATCGAGCGCAGAAGCCGGCGACGGTGGTCGGGTAAATGTTGGGCTGCCTCGCGGGCTGGCAAGCCGGCCGCACTAAGCCCCGCCGCGCGATTCGCGGGCGCCAGCGGCCGAGGACTCCGCGAGCTCCGGTACCCGCATGAGTGGTGACGCGCAATGAGTCGGTGTGCTGCGGGTCGTCGCTGGCTTGCAGGAGGCTTAGCCTGTTCACATGGGGCTCAGTCGCTGCGGTGTTAGCAAGCGGTGCTTGGTACGCCCGATTAGTGCGGAGTGCGGCGCGCGTCGACCGACGGATGCCCACGAAGGGTCCGCAGCAGCGGGGGTGCCTANNCCTGCCAGCCGCCGGGGGGCATGAGGAGTATTCGTATAGGCGGGGGGCATCCGCCGTTGCAGGCATGTGTGAAGAGGGTCTCCCGACCGGGAGGGCTTGTGACGGCTGGGGTAATTAGCGTCGCTTGACTGGGGGCCCGGGAGATTCGCCCGGCCAGCCGCGTGGGAGCTCGGGCCCGGATCTGTTGTAAGTGTGAGCGACATCCGGGGTGGCGCTTTTCAAGGACATGACTTCGGCCACGCACACACCGGAGGGACAGGACGTAGGGAGACATTGCACTAGCGAAGCTCAACCTTCAGTTGCCGGGCGGGGTGATCCAGCCGACCAATGGTCATCCCGTGGCAGAGCAGCGGCAAGGGTACTCCCTTACCCGTTCCAGGATCTGGATGGATTAACGCGCGAGAACGGGCCGGACCCCCAACCGAGGAGCAAATAGCGAGGAGGAATGTGTGCGCAGGACGCTGGTTCGAGGGCGGACGTCGACTGGCGGGCTGAGGGGCTGTGGCCTACACTGAGGTAGCGTGCACGGCCTTACAGCACCAAATCGACTCGCTGGGTGGCCCAGGAAGTGCGCGCCTGCGGGGTTGATTCCCCTCCTTGATTAGCACCCCCTGAGGCGACTCCGACCAGTCCGCACCCTGCGCCCATAGCCCTGAGGCTCGCGTAACGCGGAAGGGGAGCAGACCACGGGCGATGGGGTTGTCGACTGGTCGAAGGGGGCTGGCTGGGCGAAGCGCACCTGTGAGGTAGCATCATATTGTGTAGGGCGGGCCTGAACCGCGGTGCGGCGGCGCTCGGGCAAGTTGGGGTTAAGTGCCAGCAGCGGGCGTGGAAGGAGCGCGCGTGGTTGGCATGGTCTGGCTTGGGGTGGATGGCGCGTCTGCAGCGGAGTAATTTGGGGCCTAGTTGGGCGGACTGCGCCAGTGGCCCAACATACGCACCACGCTTAGCGGTCGGGCGTCGGGGCCCGAGACGAGAAGAAGATCCATTTCGGCTCCAGGAAGGGGCGCTATCCCAGCGCGGGCCGTTTGCGGTGCCAACTGGCGGTGCTCGCCTCGCTGAACATGCGCCGGGGGGTATACCACAGCGGCTCGCCTAGCACTTCCGCCCCTACGCGTCACGTAAGCTCCCGCCCCACTTGATCCTCCGCAGAGCGACGGGGACCGTCACTGCTCTGCCNNNNNNN-CAACGCCCGTCTGATTCCCCGGCGCCTCTCCCGACACACCTACGAAGAGCCTCCTTATACCGGTCCGCTAGCCGAAGGAAGGGAAGGTGGGGATCAGACCGAATCCGTCTACCCGAGGACCTGGGTCGTGTTGAAGCCCGACCCCCGATTCCGGGCGGGCGGCCACGGGTGCATCCCAGGCGT-----AAACAGCCACGACACCTTGGAATTCCACAGCTTACACCACTTGAATTCGCCGCCCCCGGGCACA--CGGCGCGACTGACAGTCGCGCGGCGCCATAAACGTTCCTTCCGTGCCGCCACTGAATCCCGGTCGCTTCCAGCTCGGGAGCAATCTGGACGCCGCGGTCGGACCGTCGTTGCTACGACAAAACCTTCGGCTGTTACGACATGTAGACCTCCGCCACACGGAGATAAAGGAGCCGCGTTAGCCGAGCCGCTGGCCCACGCGAGGCTCTTTGATGACTCAAGTAAATAAGCCCCGATGCCAGTACCTAAGTACCCCTAATCCCGCTCCCAATCCACGGGAGTCCACACTGGACGCATCCTCGGTCCCCTCGGACTGGCTCCGGCTACTCCGCCACGGCGCTCCCGGGGCGCGGGGCTCCCACCCCAGCTTGGCCGACGGTCCCCAGCGGATTGGCCCCGCACTGTAGATCCCACGCTGCCGCCCCGGCGCTAGACCGTACAGCATGGGCAACGCGTGCCACCATGTCCTTGCGCAACGAGGCTGTTCTACCTCCAGACAGTAACTTTCATCCAGCGACCCGAGGGCCGCGGACGCCGTGCTGGTGGCCACCAGCCCAGAAACGGCGCGCTCCCCCAGCGCCTCACGGGAGCAGACCCCGAAGCGTACCAGGGTGCCTCCAGGGTGGACTACTAGACGGTATCCTGGTGGGCAGGTGCGCGGGATGGACAA"/>
                        <sequence id="seq_FD01849313_2000" spec="Sequence" taxon="FD01849313_2000" totalcount="4" value="ACCCTAACTCCGCTGATCGTCGTTCCTCGCTACCCCAAAGCTGAGTACGAGCAAACCTGGTAGGCCCACTCTGCGCGCCAGTTCCCCGCCCAAGA--------GCACCGGGAAAGAAGGTAGCAGTTCAATGCCAACCCTCGACGTCGACGTCTGACTGCAGCCGCTTCGTTGCTGTGGGTC-TTTTCTACCCCGCGCGCATTTCGCGGGTA-CGCAAGCGCGCTGTCGACCGGGGATAGTCTCCGGCCCCAATCCCACACCGACTATACGGAG-ACCGCTGTGCAGTATGCCCGGCCGCTACTCAGGTCGGAAGCCGGCCTTGGATCACGCCCTAAGCACCCGCCTCGCACCGAT-A-AGAAGGTCCGATTGTTCCCCCTCGACCCGGCATAAATTCGTCAGTATAAGGATCGGTGTACGCCGCTACCACTACG-------C----G---------TATCTCCACTCGCTTCCGGCCCGGATCGGCGCTAGGGCCCTAGTTTACC-GGCGCAACGCAACATT-GCTTGCGAGAATACCTCCAGCGCATGCACCGTGTGTGCGGGACCCGTTCGTCGCAGCCGTACTANNNNNNAAAATTCGATATTTCGCACCTGATACTCTTGTTCGGGCCCTTGCCATGCACCTGAACATTGTCGGAGGAGGCCTGGCAAGGGATCCCTCAGCCCGCCACCCCAGCCGACAGCCGAGGGTGGACCGCACTGGTCCTTGGCAGCCGGCCCTAGAG-GGGCCTCTT-CGCGGCCTACCGTAGGTCGCGAGCCCCGTGCACAGGAGCGTCGATTGCCGAATCTACATAGTTCGGTTGAGTCGTCCACGGTCAGCTGGAAACTGGCCTTCAACCTCCTGCGCTTCCCAGGACCCGCGCTGCCACTCAGGCCGATACCCGGACGAAGCCGATCCAGCTCCCCCGCCGGCTAGTCTTGCACGCAAGCAGGTAAGCAGCACCTGCAGCGCTCTAAGAGCCCCCCCACCCGCCGGCCACACTCC-CTAGCCGATCTCCTGAGCTGCCGGCCCCTGGGCAACCGCTCGACCACCGGAACCGCC-CCCGTGGAGCCATGTCGAGCGGGCCCTACTGGCCAGAGCCCCCCGGCAGGGGCCTCGATTCC--CACCGACTTTTAGTACGCGAGTCACGGCGAACTCCCAGCCGCACAGCAACTACCCTCGGGCCGAGCTTTGGCGGTCCGTGCCGCGCTCTCAACGGGGGACGGCCCGAGACGTCGAAGTCAG--GTCTAGCTTCACGCTCGTGCAA---CTG---TCTTGGTC-CGGGCGCCGCACCGGCGTCTGTCGGCCTCCTCTGCAAACGCCCGCGGCCAGGGGCCGGCCGTCCACCCCTGGGCAACCCAAGAGCGCTTTTAGTGGCACGTCACGATTCCCCGCTAGGCAGGGCAAAGCGTAGACCCGGAGGGCGGCCGCCCGCGGGCGCTTCCAGGCGGGG-CGTTATCGCACTTCCGGGGTGACGCACGCCGGTGAATCCCTCCGCGG---GACCATCGCGCCCAACCGGATGGCGTCGACTCATCGGGACCCCGCGCGGCGGTGACCCACGT-GTGTCGCGCTCGCGACCCGCGATGCCCGACCGTGGCAG-AG-GCAGGAGTGCTATCGTATTTTCGAGTAGACGCTCTTGAATTCGAAGCACCCGGCCTAGCGTTCCGGCGGAAACCCGC----CTCGCAC----------ACGCGCGCGGGCGCCCCTACCGTGTCCTGGTCCACAGCGCTACCGCCGCACCGATGAGGACGCAAGCCGCC-CCCCGGCCCCCACCGAGGGGTCCTCTCGA-CGCCCCACCGCGAGGTCCAGCGTAAATAGGTGGCTGCTCTTTGTGGGCGACCACCGTCCAGACGACGCGAGCGGTGGCCCGGCCG-CCTCGCACGCCACCATCCCAGCGCACACCCGGGCCCCCGATGAGTCGTTTCTCCAGCGCCGAAGCCTCCTCAGCAACGCTCGTCACACGCTCTTCCCACGCCGCCCGCCCACCGTGCCCGCCGCCTCCACAAGCAGCCTAACCCTAAGCATGGAGAGCACCACGGCCCCCCCTCTCCGGCGGTGACTGGTTTAGATTTCGCCGGCAGGACCGGCTTAGCGAAACCCGGCTGCGTCCCCGCGTCTAAAGACGTTGACCGGGCTCTGGTCCCCTGTCATGCCGGAGTCCCAAGTACTACACCCAGGCTTCGGCGGCCCCGCCCTATCCTACCTCTTTGGTTGCGGGCTGACGCGCCGAGGAAGAGTCCCCGCAAGACCGGCGCGAGCTATGGCACGGCTACA---------CGCGCCGCCACCCGGCTGATCCGACGCCGCGCACGCCCACCTGCGCCTTGACCGAGGCAGTCCCCGCGATCCCAGACGGGGGCCGCCGAGCCTCC-GTAAACGCGCTCCACGGCTCACGAACCAGGTGCCCCAACCTCCCGCGTGGCAATCAGGTACAAGAAGTAACAGGGCGGTCCTACTCTAGTCCAGCCGTTAGTCCAGTTTTCGCGTGGCCATATGCCTTTGGAATCTGGGG-CCTTGTCCGCTCTCCGGGACAATCCCATGGGCACGGGTGGTAGCAGAGAGCCGTTAGCGCGCGGCCGCAACTCAGGTAAAACGTCGGGGGCATCCGTACGGGGGGGCGAACCCGAGGTGGGATCATGGGCGAAAGTCGACTCACTGGATCACCTCGGGGCGAGCATCGTTGGGCCAGGGGCGCAGTATCCCCACCCCACGCTGGGCGCTCGCGACGGGCGGGTGGACTTGTCGACAAGGAGTTCCCCTAACGCAATGTCCTGACGGGGGAGTAGCTCC-GGGTGTGACGAGAAGAGGGGCCCACTATGAAACGGCAATGCAAGGACCAGAACCACGTGCGCGGAAGCAGGGGCTGTGCGCCGAGCGAACAACGCCAACACAAGGGTACACTCGTGAGGTGCACTCGCGAGCCGCTCACGGGGGGGCCCATACGATCGGTCGGACGGCCCGTGTGGGGGAAGGGGCCCCCCCGGGCCCGTCTTGGCCGTGCCTGACCCGTGGGGGACGAGGCGAACTCTCGATAGCCGTCAGCG-GGATTGCAGCGGCGCAGTGGGTCGTATCACATTGTACAGTAGGTGAACATCGTGGCTCCTTCCAATCGGAGAACAGGGACCGGACGGGCTGAGCACCAAGGGGCTTGCCGCCGGGACCCGCGTCAGCACCGATCCGGCGTGCCGAGTCGCGGTCCACGGCTTCGGGTACTGGTCGCTATTTTGCAGTCCAATATGAGGCTAGGTCCAACTAGCGGAGCGTGTGTACGGGGCGTGTCGCGGGCCC-GA-CGTAGGCGGCAGCCGTTCTGGCACGGGCGTCCCGGGGTGG-CC---AGCACTCAAACAGTCCGGGTAGAGGGACCGGAAAGGAGGCGCGGCGGCTGGGAGATAAAGTGCGGCCGGGTCGCTACCCTCCGACCGACGGGGGGCCGTGCGCGGTTGGGGGCAGTTCCGGCGTCAAGGTGAGGGCACGGAGCTGACCCCAGGCTTATACTATACGGCAGAACTGAGCTA----AA-CGCCGTCTCTTGGGGCCGGGCCTTCCGGGGCCCGGCGTTCTGGGCGCGGCCTAGGCGGGACAGACGCTGCGCGGGCAGTCCCGTGGGGCCAACGCGCGATTGATCGGCGCGCCGCCTTCATGAGGCGGTCTGACGGCGGTAGATCTGGGAGCGCGTGAGGGCTGGCCAGTTCCTGCGCAGGCTGGCTCCTACGCGCAAGAGCACGTCCGGGGCCGGGGAGGGTAGGGAATGTGTTCCACCTGGCAGCTCGACCGCGTGTTCCGGCCGGGCGATGAGGTTAGGCGCTTCAGGGGGCCGGGTGCCGTCGCC-G-T-ATGGCCC-GCC--GGTAAGGGCGAGGCCGCAGCGGTCCTCTGGGGCATCCGATGGCCCAAGGAAACTAGAGCGACCGTCGAAAGGACCGGCGGGGACGAGGGAGGGTCGCCAGGCATCCG-AGCACTGAGGCCTGGTGCGGTTCAGCCGTAAT-T-CGAGGCGAGGCGGTCGATCGTAGGGTTCATTAAGGCGGGTCGGTACTGGGGTTCACTGCTGCACCGCGCCAAGGGCGGTCTCGCTATGGCCTACGGGCCAGACACAACTCAGTGAGGTATG-AG-GGGGGGGCGGACTCGGGCACTGATATATGTTCGGAACGTATTCAGTGCGCCATGTCACTGTACTAGGGTCCCGGCAGCGGGGGTTGCTCGGAGGATAGCCCCGTCTCTA-------CGCGTGCTTGTAC----ATCTCGCGTTGCCGTAACTCTGATGGGCCCGGCGACAGATGCACGCGAAAATGTGGGGCGTGCGCGTCCCAGGCGGAAGGATACGTAACTATGCGGAAGGCCTCGGGGTTATCCCTAAAAAAAACAACTCAGAGGGGGCAGACTATAGGGCTAGCCGGCTTGTGTCACTATGGAGGGGTTTCCAAGGAGTTACGACGTTTGGGTAAAAGGGGGGGTGGCGACCGGCCACCGGATACTCGCAGACAGCTTCTGTGTTGTCCCACTG-GGAACGGGCGTTGATCCCTACGCGTGTTCTTGAAAATGTTGAGTCAGTCTATCGGGGGCGCCCGGAGAGGATTGCGGTAGCGGTACACCGGAGGTGGCCGGGGCGGCCCGAACCCTCTACAAGCTGCGAAGGTATGGGCGCGTCGGTTCGAACGTATCACATAGGGGGGGTATGCAGTCTAGACCCGGAAAGAGCGGCGGGGAGTGTCGGGCATCGAGCGCAGAAGCCGGCGACGGTGGT-GGGTAAATGTTGGGCTGC-TCGCGGGCTGGCAAGCCGGCCGCACTAAGCCCCGCCGCGCGATTCGCGGGCGCCAGCGGCCGAGGACTCCGCGAGCTCCGGTACCCGCATGAGTGGTGACGCGCAATGAGTCGGTGTGCTGCGGGTCGTCGCTGGCTTGCAGGAGGCTTAGCCTGTTCACATGGGGCTCAGTCGCTGCGGTGTTAGCAAGCGGTGCTTGGTACGCCCGATTAGTGCGGAGTGCGGCGCGCGTCGACCGACGGATGCCCACGAAGGGTCCGCCGCAGCGGGGGTGCCTANNCCTGCCAGCCGCCGGGGGGCATGAGGAGTATTCGTATAGGCGGGGGGCATCCGCCGTTGCAGGCATGTGTGAAGAGGGTCTCCCGACCGGGAGGGCTTGTGACGGCTGGGGTAATTAGCGTCGCTTGACTGGGGGCCCGGGAGATTCGCCCGGCCAGCCGCGTGGGAGCTCGGGCCCGGATCTGTTGTAAGTGTGAGCGACATCCGGGGTGGCGCTTTTCAAGG----------GGC-ACGCACACACCGGAGGGACAGGACGTAGGGAGACATTGCACTAGCGAAGCTCAACC-----TTGCCGGGCGGGGTGATCCAGCCGACCAATGGTCATCCCGTGGCAGAGCAGCGGCAAGGGTACTCCCTTACCCGTTCCA--ATCTGGATGGATTAACGCGCGAGAACGGGCCGGACC-CCAACCGAGGAGCAAATAGCGAGGAGGAATGTGTGCGCAGGACGCTGGTTCGAGGGAGGACGTCGACTGGCGGGCTGAGGGGCTGTGGCCTACACTGAGGTAGCGTGCACGGCCTTACAGCACCAAATCGACTCGCTGGGTGGCCCAGGA-GTGCGCGCCTGCGGGGTTGATTCCCCTCCTTGATTAGCACCCCCTGAGGCGACTCCGACCAGT-C-CAC-CTGCGCCCATAGCCCTGAGGCTCGCGTAACGCGGAAGGGGAGCAGACCACGGGCGATGGGGTTGTCGACTGGTCGAAGGGGGCTGGCTGGGC-AAGCGCACCTGTGAGGTAGCATCATATTGTGTAGGGCGGGCCTGAACCGCGGTGCGGCGGCGCTCGGGCGAGTTGGGGTTAAGTGCCAGCAGCGGGCGTGGAAGGAGCGCGCGTGGTTGGCATGATCTGGCTTGGGGTGGATGGCGCGTCTGCAGCGGAGTAATTTGGGGCCTAGTTGGGCGGACTGCGCCAGTGGCCCAACA-----ACCACGCTTAGCGGTCGGGCGTCGGGGCCCGAGACGAGAAGAAGATCCATTTCGGCTCCAGGAAGGGGCGCTATCCCAGCGCGGGCCGTTTGCGGTGCCAACTGGCGGTGCTCGCCTCGCTGAACA---GCCGGGGGGTATACCACAGCGGCTCGCCTAGCACTTCCGCCCCTACGCGTCACGTATGCTCCCGCCCCACTTGATCCTCCGCAGAGCGACGGGGACCGTCACTGCTCTGCCNNNNNNN-CAACGCCCGTCTGATTCCCCGGCGCCTCTCCCGACACACCTACGAAGAGCCTCCTTATACCGGTCCGCTAGCCGAAGGAAGGGAAGGTGGGGATCAGACCGAATCCGTCTACCCGAGGACCTGGGTCGTGTTGAAGCCCGACCCCCGATTCCGGGCGGGCGGCCACGGGTGCATCCCAGGCGTGCTG-AAACAGCCACGACACCTTGGAATTCCACAGCTTACACCACTTGAATTCGCCGCCCCCGGGCA-----GGCGCGACTGACAGTCGCGCGGCGCCATAAACGTTCCTTCCGTGCCG-CACTGAATCCCGGTCGCTTCCAGCTCGGGAGCAATCTGGACGCCGCGGTCGGACCGTCGTTGCTACGACAAAACCTTCGGCTGTTACGACATGTAGACCTCCGCCACACGGAGATAAAGGAGCCGCGTTAGCCGAGCCGCTGGCCCACGCGAGGCTCTTTGATGACTCAAGTAAATAAGCCCCGATGCCAGTACCTAAGTACCCCTAATCCCGCTCCCAATCCACGG---TCCACACTGGACGCATCCTCGGTCCCCTCGGACTGGCTCCGGCTACTCCGCCACGGCGCTCCCGGGGCGCGGGGCTCCCACCCCAGCTTGGCCGACGGTCCCCAGCGGATTGGCCCCGCACTGTAGATCCCACGCTGCCGCCCCGGCGCTAGACCGTACAGCATGGGCAACGCGTGCCACCATGTCCTTGCGCAACGAGGCTGTTCTACCTCCAGACAGTAACTTTCATCCAGCGACCCGAGGGCCGCGGACGCCGTGCTGGTGGCCACCAGCCCAGAAACGGCGCGCTCCCCCAGCGCCTCACGGGAGCAGACCCCGAAGCGTACCAGGGTGCCTCCAGGGTGGACTACTAGACGGTATCCTGGTGGGCAGGTGCGCGGGATGGACAA"/>
                        <sequence id="seq_FD01849325_2002" spec="Sequence" taxon="FD01849325_2002" totalcount="4" value="ACCCTAACTCCGCTGATCGTCGTTCCTCGCTACCCCAAAGCTGAGTACGAGCAAACCTGGTAGGCCCACTCTGCGCGCCAGTTCCCCGCCCAA-AGCCCTC--G-A--GGGAAAGAAGGTAGCAGTTCAATGCCAACCCTCGACGTCGACGTCTGACTGCAGCCGCTTCGTTGCTGTGGGTCATTTTCTACCCCGCGCGCATTTCGCGGGTACCGCAAGCGCGCTGTCGACCGGGGATAGTCTCCGGCCCCAATCCCACACCGACTATACGGAGAACCGCTGTGCAGTATGCCCGGCCGCTACTCAGGTCGGAAGCCGGCCTTGGATCACGCCCTAAGCACCCGCCTCGCACCGATCACAGAAGGTCCGATTGTTCCCCCTCGACCCGGCATAAATTCGTCAGTGTAAGGATCGGTGTACGCCGCTACCACTAC--------CCATTG-----AGCTTATCTCCACTCGCTTCCGGCCCGGATCGGCGCTAGGGCCCTAGTTTACCCGGCGCAACGCAACATTAGCTTGCGAGAATACCTCCAGCGCATGCACCGTGTGTGCGGGACCCGTTCGTCGCAGCCGTACTANNNNNN--------------------TGATACTCTTGTTCGGGCCCTTGCCATGCACCTAAACATTGTCGGAGGAGGCCTGGCAAGGGATCCCTCAGCCCGCCACCCCAGCCGACAGCCGAGGGTGGACCGCACTGGTCCTTGGCAGCCGGCCCTAGAGCGGGCCTCTTACGCGGCTTACCGTAGGTCGCGAGCCCCGTGCACAGGAGCGTCGATTGCCGAATCTACATATTTCGGTTGAGTCGTCCACGGTCGGCTGGAAACTGGCCTTCAACCTCCTGCGCTTCCCAGGACCCGCGCTGCCACTCAGGCCGATACCCGGACGAAGCCGATCCAGCTCCCCCGCCGGCTAGTCTTGCACGCAAGCAGGTAAGCAGCACCTGCAGCGCTCTAAGAGCCCCCCCACCCGCCGGCCACACTCCCCTAGCCGATCTCCTGAGCTGCCGGCCCCTGGGCAACCGCTCGACCACCGGAACCGCCCCCCGTGGAGCCATGTCGAGCGGGCCCTACTGGCCAGAGCCCCCCGGCAGGGGCCTCGATTCCGGCACCGACTTTTAGTACGCGAGTCACGGCGAACTCCCAGCCGCACAGCAACTACCCTCGGGCCGAGCTTTGGCGGTCCGTGCCGCGCTCTCAACGGGGGACGGCCCGAGACGTCGAAGTCAGATGTCTAGCTTCACGCTCGTGCAACGACTGATT---TGGTCGCGGGCGCCGCACCGGCGTCTGTCGGCCTCCTCTGCAAACGCCCGCGGCCAGGGGCCGGCCGTCCACCCCTGGGCAACCCAAGAGCGCTTTTAGTGGCACGTCACGATTCCCCGCTAGGCAGGGCAAAGCGTAGACCCGGAGGGCGGCCGCCCGCGGGCGCTTCCAGGCGGGGGCGTTATCGCACTTCCGGGGTGACGCACGCCGGTGAATCCCTCCGCGGAAGGACCATCGCGCCCAACCGGATGGCGTCGACTCATCGGGACCCCGCGCGGCGGTGACCCACGTCGTGTCGCGCTCGCGACCCGCGATGCCCGACCGTGGCAGCAG-GCAGGAGTGCTATCGTATTTTCGAGTAGACGCTCTTGAATTCGAAGCACCCGGCCTAGCGTTCCGGCGGAAACCCGC----CTCGCACCGTCCTTCGCACGCGCGCGGGCGCCCCTACCGTGTCCTGGTCCACAGCGCTACCGCCGCACCGATGAGGACGCAAGCCGCCTCCCCGGCCCCCACCGAGGGGTCCTCTCGACCGCCCCACCGCGAGGTCCAGCGTAAATAGGTGGCTGCTCTTTGTGGGCGACCACCGTCCAGACGACGCGAGCGGTGGCCCGGCCGGCCTCGCACGCCACCATCCCAGCGCACACCCGGGCCCCCGATGAGTCGTTTCTCCAGCGCCGAAGCCTCCTCAGCAACGCTCGTCACACGCTCTTCCCACGCCGCCCGCCCACCGTGCCCGCCGCCTCCACAAGCAGCCTAACCCTAAGCATGGAGAGCACCACGGCCCCCCCTCTCCGGCGGTGACTGGTTTAGATTTCGCCGGCAGGACCGGCTTAGCGAAACCCGGCTGCGTCCCCGCGTCTAAAGACGTTGACCGGGCTCTGGTCCCCTGTCATGCCGGAGTCCCAAGTACTACACCCAGGCTTCGGCGGCCCCGCCCTATCCTACCTCTTTGGTTGCGGGCTGACGCGCCGAGGAAGAGTCCCCGCAAGACCGGCGCGAGCTATGGCACGGCTACAACTGAAGACCGCGCCGCCACCCGGCTGATCCGACGCCGCGCACGCCCACCTGCGCCTTGACCGAGGCAGTCCCCGCGATCCCAGACGGGGGCCGCCGAGCCTCCGGTAAACGCGCTCCACGGCTCACGAACCAGGTGCCCCAACCTCCCGCGTGGCAATCAGGTACAAGAAGTAACAGGGCGGTCCTACTCTAGTCCAGCCGTTAGTCCAGTTTTCGCGTGGCCATATGCCTTTGGAATCTGGGGGCCTTGTCCGCTCTCCGGGACAATCCCATGGGCACGGGTGGTAGCAGAGAGCCGTTAGCGCGCGGCCGCAACTCAGGTAAAACGTCGGGGGCATCCGTACGGGGGGGCGAACCCGAGGTGGGATCATGGGCGAAAGTCGACTCACTGGATCACCTCGGGGCGAGCATCGTTGGGCCAGGGGCTCAGTATCCCCACCCCACGCTGGGCGCTCGCGACGGGCGGGTGGACTTGTCGACAAGGAGTTCCCCTAACGCAATGTCCTGACGGGGGAGTAGCTCCAGGGTGTGACGAGAAGAGGGGCCCACTATGAAACGGCAATGCAAGGACCAGAACCACGTGCGCGGAAGCAGGGGCTGTGCGCCGAGCGAACAACGCCACCACAAGGGTACACTCGTGAGGTGCACTCGCGAGCCGCTCGCGGGGGGGCCCATACGATCGGTCGGACGGCCCGTGTGGGGGAAGGGGCCCACCCGGGCCCGTCTTGGCCGTGCCTGACCCGTGGGGGACGAGGCGAACTCTCGATAGCCGTCAGCGCGGATTGCAGCGGCGCAGTGGGTCGTATCACATTGTACAGTAGGTGAACATCGTGGCTCCTTCCAATCGGAGAACAGGGGCCGGACGGGCTGAGCACCAAGGGGCTTGCCGCCGGGACCCGCGTCAGCACCGATCCGGCGTGCCGAGTCGCGGTCCACGGCTTCGGGTACTGGTCGCTATTTTGCAGTCCAATATGAGGCTAGGTCCAACTAGCGGAGCGTGTGTACGGGGCGTGTCGCGGGCCCCGAGCGTAGGCGGCAGCCGTTCTGGCACGGGCGTCCCGGGGTGGGCCGGGAGCACTCAAACAGTCCGGGTAGAGGGACCGGAAAGGAGGCGCGGCGGCTGGGAGATAAAGTGCGGCCGGGTCGCTACCCTCCGACCGACGGGGGGCCGTGCGCGGTTGGGGGCAGTTCCGGCGTCAAGGTGAGGGCACGGAGCTGACCCCAGGCTTATACTATACGGCAGAACTGAGCTACGCTAACCGCCGTCTCTTGGGGCCGGGCCTTCCGGGGCCCGGCGTTCTGGGCGCGGCCTAGGCGGGACAGACGCTGCGCGGGCAGTCCCGTGGGGCCAACGCGCGATTGATCGGCGCGCCGCCTTCATTAGGCGGTCTGACGGCGGTAGATCTGGGAGCGCGTGAGGGCTGGCCAGTTCCTGCGCAGGCTGGCTCCTACGCGCAAGAGCACGTCCGGGGCCGGGGAGGGTAGGGAATGTGTTCCACCTGGCAGCTCGACCGCGTGTTCCGGCCGGGCGATGAGGTTAGGCGCTTCAGGGGGCCGGGTGCCGTCGCCCGGTGATGGCCCTGCCCTGGTAAGGGCGAGGCCGCAGCGGTCCTCTGGGGCATCCGATGGCCCAAGGAAACTAGAGCGACCGTCGAAAGGACCGGCGGGGACGAGGGAGGGTCGCCAGGCATCCGCAGCACTGAGGCCTGGTGCGGTTCAGCCGTAATGTCCGAGGCGAGGCGGTCGATCGTAGGGTTCATTAAGGCGGGTCGGTACTGGGGTTCACTGCTGCACCGCGCCAAGGGCGGTCTCGCTATGGCCTACGGGCCAGACACAACTCAGTGAGGTATG----GGGGGGGCGGACTCGGGCACTGATATATGTGCGGAACGTATTCAGTGCGCCATGTCACTGTACTAGGGTCCCGGCAGCGGGGGTTGCTCGGAGGATAGCCCCGTCTCTA-------CGCGTGCTTGTACC--AATCTCGCGTTGCCGTAACTCTGATGGGCCCGGCGACAGATGCACGCGAAAATGTGGGGCGTGCGCGTCCCAGGCGGAAGGATACGTAACTATGCGGAAGGCCTCGGGGTTATCCCCAAAAAAAACAACTCAGAGGGGGCAGACTATAGGGCTAGCCGGCTTGTGTCACTATGGAGGGGTTTCCAAGGAGTTACGACGTTTGGGTAAAAGGGGGGGTGGCGACCGGCCACCGGATACTCGCAGACAGCTTCTGTGTTGTCCCACTGCGGAACGGGCGTTGATCCCTACGCGTGTTCTTGAAAATGTTGAGTCAGTCTATCGGGGGCGCCCGGAGAGGATTGCGGTAGCGGTACACCGGAGGTGGCCGGGGCGGCCCGAACCCTCTACAAGCTGCGAAGGTATGGGCGCGTCGGTTCGAACGTATCACATAGGGGGGGTATGCAGTCTAGACCCGGAAAGAGCGGCGGGGAGTGTCGGGCATCGAGCGCAGAAGCCGGCGACGGTGGTCGGGTAAATGTTGGGCTGCCTCGCGGGCTGGCAAGCCGGCCGCACTAAGCCCCGCCGCGCGATTCGCGGGCGCCAGCGGCCGAGGACTCCGCGAGCTCCGGTACCCGCATGAGTGGTGACGCGCAATGAGTCGGTGTGCTGCGGGTCGTCGCTGGCTTGCAGGAGGCTTAGCCTGTTCACATGGGGCTCAGTCGCTGCGGTGTTAGCAAGCGGTGCTTGGTACGCCCGATTAGTGCGGAGTGCGGCGCGCGTCGACCGACGGATGCCCACGAAGGGTCCGCCGCAGCGGGGGTGCCTANNCCTGCCAGCCGCCGGGGGGCATGAGGAGTATTCGTATAGGCGGGGGGCATCCGCCGTTGCAGGCATGTGTGAAGAGGGTCTCCCGACCGGGAGGGCTTGTGACGGCTGGGGTAATTAGCGTCGCTTGACTGGGGGCCCGGGAGATTCGCCCGGCCAGCCGCGTGGGAGCTCGGGCTCGGATCTGTTGTAAGTGTGAGCGACATCCGGGGTGGCGCTTTTCAAGGACATGACTTCGGCCACGCACACACCGGAGGGACAGGACGTAGGGAGACATTGCACTAGCGAAGCTCAACCTT---TTGCCGGGCGGGGTGATCCAGCCGACCAATGGTCATCCCGTGGCAGAGCAGCGGCAAGGGTACTCCCTTACCCGTTCCAGGATCTGGATGGATTAACGCGCGAGAACGGGCCGGACCCCCAACCGAGGAGCAAATAGCGAGGAGGAATGTGTGCGCAGGACGCTGGTTCGAGGGCGGACGTCGACTGGCGGGCTGAGGGGCTGTGGCCTACACTGAGGTAGCGTGCACGGCCTTACAGCACCAAATCGACTCGCTGGGTGGCCCAGGAAGTGCGCGCCTGCGGGGTTGATTCCCCTCCTTGATTAGCACCCCCTGAGGCGACTCCGACCAGTCCGCACCCTGCGCCCATAGCCCTGAGGCTCGCGTAACGCGGAAGGGGAGCAGACCACGGGCGATGGGGTTGTCGACTGGTCGAAGGGGGCTGGCTGGGCGAAGCGCACCTGTGAGGTAGCATCATATTGTGTAGGGCGGGCCTGAACCGCGGTGCGGCGGCGCTCGGGCGAGTTGGGGTTAAGTGCCAGCAGCGGGCGTGGAAGGAGCGCGCGTGGTTGGCATGGTCTGGCTTGGGGTGGATGGCGCGTCTGCAGCGGAGTAATTTGGGGCCTAGTTGGGCGGACTGCGCCAGTGGCCCAACATACGCACCACGCTTAGCGGTCGGGCGTCGGGGCCCGAGACGAGAAGAAGATCCATTTCGGCTCCAGGAAGGGGCGCTATCCCAGCGCGGGCCGTTTGCGGTGCCAACTGGCGGTGCTCGCCTCGCTGAACATGCGCCGGGGGGTATACCACAGCGGCTCGCCTAGCACTTCCGCCCCTACGCGTCACGTATGCTCCCGCCCCACTTGATCCTCCGCAGAGCGACGGGGACCGTCACTGCTCTGCCNNNNNNN-CAACGCCCGTCTGATTCCCCGGCGCCTCTCCCGACACACCTACGAAGAGCCTCCTTATACCGGTCCGCTAGCCGAAGGAAGGGAAGGTGGGGATCAGACCGAATCCGTCTACCCGAGGACCTGGGTCGTGTTGAAGCCCGACCCCCGATTCCGGGCGGGCGGCCACGGGTGCATCCCAGGCGTGCTG-AAACAGCCACGACACCTTGGAATTCCACAGCTTACACCACTTGAATTCGCCGCCCCCGGGCACA---GGC---ACTGACAGTCGCGCGGCGCCATAAACGTTCCTTCCGTGCCGCCACTGAATCCCGGTCGCTTCCAGCTCGGGAGCAATCTGGACGCCGCGGTCGGACCGTCGTTGCTACGACAAAACCTTCGGCTGTTACGACATGTAGACCTCCGCCACACGGAGATAAAGGAGCCGCGTTAGCCGAGCCGCTGGCCCACGCGAGGCTCTTTGATGACTCAAGTAAATAAGCCCCGATGCCAGTACCTAAGTACCCCTAATCCCGCTCCCAATCCACGG---TCCACACTGGACGCATCCTCGGTCCCCTCGGACTGGCTCCGGCTACTCCGCCACGGCGCTCCCGGGGCGCGGGGCTCCCACCCCAGCTTGGCCGACGGTCCCCAGCGGATTGGCCCCGCACTGTAGATCCCACGCTGCCGCCCCGGCGCTAGACCGTACAGCATGGGCAACGCGTGCCACCATGTCCTTGCGCAACGAGGCTGTTCTACCTCCAGACAGTAACTTTCATCCAGCGACCCGAGGGCCGCGGACGCCGTGCTGGTGGCCACCAGCCCAGAAACGGCGCGCTCCCCCAGCGCCTCACGGGAGCAGACCCCGAAGCGTACCAGGGTGCCTCCAGGGTGGACTACTAGACGGTATCCTGGTGGGCAGGTGCGCGGGATGGACAA"/>
                        <sequence id="seq_FD01849337_2001" spec="Sequence" taxon="FD01849337_2001" totalcount="4" value="ACCCTAACTCCGCTGATCGTCGTTCCTCGCTACCCCAAAGCTGAGTACGAGCAAACCTGGTAGGCCCACTCTGCGCGCCAGTTCCCCGCCCAAGA-CCCTC--GCACCGGGAAAGAAGGTAGCAGTTCAATGCCAACCCTCGACGTCGACGTCTGACTGCAGCCGCTTCGTTGCTGTGGGTCATTTTCTACCCCGCGCGCATTTCGCGGGTA--GCAAGCG-GCT-TCGACCGGGGAT-GTCTCCGGCCCCAATCCCACACCGACTATACGGAG-ACCGCTGTGCAGTATGCCCGGCCGCTACTCAGGTCGGAAGCCGGCCTTGGATCACGCCCTAAGCACCCGCCTCGCACCGAT---AGAAGGTCCGATTGTTCCCCCTCGACCCGGCATAAATTCGTCAGTATAAGGATCGGTGTACGCCGCTACCACTAC------TACCATTG--------TTATCTCCACTCGCTTCCGGCCCGGATCGG-GCTAGGGCCCTAGTTTACCCGGC---ACGCAACATT--CTTGCGAGAATACCTCCAGCGCATGCACCGTGTGTGCGGGACCCGTTCGTCGCAGCCGTACTANNNNNNAAAATTCGATATTTCGCACCTGATACTCTTGTTCGGGCCCTTGCCATGCACCTAAACATTGTCGGAGGAGGCCTGGCAAGGGATCCCTCAGCCCGCCACCCCAGCCGACAGCCGAGGGTGGACCGCACTGGTCCTTGGCAGCCGGCCCTAGAG--GGCCTCTTACGCGGCTTA-CGTAGGTCGCGAGCCCCGTGCACAGGAGCGTCGATTGCCGAATCTACATAGTTCGGTTGAGTCGTCCACGGTCAGCTGGAAACTGGCCT-CAACCTCCTGCGCTTCCCAGGACCCGCGCTGCCACTCAGGCC-ATACCCGGACGAAGCCGATCCAGCTCCCCCGCCGGCTAGTCTTGCACGCAAGCAGGTAAGCAGCACCTGCAGCGCTCTAAGAGCCCCCCCACCCGCCGGCCACACTCC-CTAGCCGATCTCCTGAGCTGCCGGCCCCTGGGCAACCGCTCGACCACCGGAACCGC-CCCCGTGGAG-CATGTCGAGCGGGCCCTACTGGCCAGAGCCCCCCGGCAGGGGCCTCGATTCC--CACCGACTTTTAGTACGCGAGTCACGGCGATCTCCCAGCCGCAC-GCAACTACCCTCGGGCCGAGCTTTGGCGGTCCGTGCCGCGCTCTCAACGGGGGACGGCCCGAGACGTCGAAGTCA---GTCTAGCTT-ACGCGCGTGCAA-----GATT--TTGGTCGCGGGCGCC-CACCGGCGTCTGTCGGCCTCCTCTGC-AACGCCCGCGGCCAGGGGCCGGCCGTCCACCCCTGGGCAACCCAAGAGCGCTTTTAGTGGCACGTCACGATTCCCCGCTAGGCAGGGCAAAGCGTAGACCCGGAGGGCGGCCGCCCGCGGGCGCTTCCAGGCGGGGGCGTTATCGCACTTCCGGGGTGACGCACGCCGGTGAATCCCTCCGCGGAAG--CCATCGCGCCCAACCGGATGGCGTCGA--CATCGGGACCCCGCGCGGCGGTGACCCACGT-GTGTCGCGCTCGCGACCCGCGATGCCCGACCGTGGCAGCAG-GCAGGAGTGCTATCGTATTTTCGAGTAGACGCTCTTGAATTCGAAGCACCCGGCCTAGCGTTCCGGCGGAAACCCGC-CTACTCGCACCGTCCTTCGCACGCGCGCGGGCGCCCCTACCGTGTCCTGGTCCACAGCGCTACCGCCGCACCGATGAGGACGCAAGCCGCC-CCCCGGCCCCCACCGAGGGGTCCTCTCGA-CGCCCCACCGCGAGGTCCAGCGTAAATAGATGGCTGCTCTTTGTGGGCGACCACCGTCCAGACGACGCGAGCGGTGGCCCGGCCGGCCTCGCACGCCACCATCCCAGCGCACACCCGGGCCCCCGATGAGTCGTTTCTC-AGCGCCGTAGCCTCCTCAGCAACGCTCGTCACACGCTCTTCCCACGCCGCCCGCCCACCGTGCCCGCCGCCTCCACAAGCAGCCTAACCCTAAGC-TGGAGAGCACCACGGCCCCCCCTCTCCGGCGGTGACTGGTTTAGATTTCGCCGGCAGGACCGGCTTAGCGAAACCCGGCTGCGTCCCCGCGTCTAAAGACGTTGACCGGGCTCTGGTCCCCTGTCATG-CGGAGTCCCAAGTACTACACCCAGGCTTCGGCGGCCCCGCCCTATCCTACCTCTTTGGTTGCGGGCTGACGCGCCGAGGAAGAGTCCCCGCAAGACCGGCGCGAGCTATGGCACGGCTACA----AAG--CGCGCCGCCACCCGGCTGATCCGACGCCGCGCACGCCCACCTGCGCCTTGACCGAGGCAGTCCCCGCGATCCCAGACGGGGGCCGCCGAGCCTCC-GTAAACGCGCTCCACGGCTCACGAACCAGGTGCCCCAACCTCCCGCGTGGCAATCAGGTACAAGAAGTAACAGGGCGGTCCTACTCTAGTCCAGCCGTTAGTCCAGTTTTCGCGTGGCCATATGCCTTTGGAATCTGGGGGCCTTGTCCGCTCTCCGGGACA-TCCCATGGGCACGGGTGGTAGCAGAGAGCCGTTAGCGCGCGGCCGCAACTCAGGTAAAACGTCGGGGGCATCCGTACGGGGGGGCGAACCCGAGGTGGGATCATGGGCGAAAGTCGACTCACTGGATCACCTCGGGGCGAGCATCGTTGGGCCAGGGGCGCAGTATCCCCACCCCACGCTGGGCG-TCGCGACGGGCGGGTGGACTTGTCGACAAGGAGTTCCCCTAACGCAATGTCCTGACGGGGGAGTAGCTCCAGGGTGTGACGAGAAGAGGGGCCCACTATGAAACGGCAATGCAAGGACCAGAACCACGTGCGCGGAAGCAGGGGCTGTGCGCCGAGCGAACAACGCCAACACAAGGGTACACTCGTGAGGTGCACTCGCGAGCCGCTCGCGGGGGGGCCCATACGATCGGTCGGACGGCCCGTGT-GGGGAAGGGGCCCCCCCGGGCCCGTCTTGGCCGTGCCTGACCCGTGGGGGACGAGGCGAACTCTCGATAGCCGTCAGC--GGATTGCAGCGGCGCAGTGGGTCGTATCACATTGTACAGTAGGTGAACATCGTGGCTCCTTCCAATCGGAGAACAGGGGCCGGACGGGCTGAGCACCAAGGGGCTTGCCGCCGGGACCCGCGTCAGCAC-GATCCGGC--GCCGAGTCGCGGTCCACGGCTTCGGGTACTGGTCGCTATTTTGCAGTCCAATATGAGGCTAGGTCCAACTAGCGGAGC-TGTGTACGGGGCGTGTCGCGGGCCC-GA-CGTAGGC-GCAGCCGTTCTGGCACGGGCGTCCCGGGGTGG--C---AGCACTCAAACAGTCCGGGTAGAGGGACCGGAAAGGAGGCGCGGCGGCTGGGAGATAAAGTGCGGCCGGGTCGCTACCCTCCGACCGACGGGGGGCCGTGCGCGGT-GGGG-CAGTTCCGGCGTCAAGGTGAGGGCACGGAGCTGACCCCAGGCTTATACTATACG-CAGAACTGAGC-----TAAC-GCCG-CTCTTGGGGCCGGGCCTTCCGGGGCCCGGCGTTCTGGGCGCGGCCTAGGCGGGACAGACGCTGCGCGGGCA-TCCCGTGGGGCCAACGCGCGATTGATCGGCGCGCCGCCTTCATGAGGCG-TCTGAC-GCGGTAGATCTGGGAGCGCGTGAGGGCTGGCCAGTTCCTGCGCAGGCTGGCTCCTACGCGCA-GAGCACGTCCGGGGCCGGGGAGGGTAGGGAATGTGTTCCACCTGGCAGCTCGACCGCGTGTTCCGGCCGGGCGATGAGGTTAGGCGCTTCAGGGGGCCGGGTGCCGTCGCCCG-TGATGGCCC-GCC--GGTAAGGGCGAGGCCGCAGCGGTCCTCTGGGGCATCCGATGGCCCAAGGAAACTAGAGCGACCGTCGAAAGGACCGG-GGGGACGAGGGAGGGTCG-CAGGCATCCGCAGCACTGAGGCCTGGTGCGGTTCAGCCGTAAT-T-CGAGGCGAGGCGGTCGATCGTAGGGTTCATTAAGGCGGGTCGGTACTGGGGTTCACTGCTGCACCGCGCCAAGGGCGGTCTCGCTATGGCCTACGGGCCAGACACAACTCAGTGAGGTATG----GGGGGGGCGGACTCGGGCACTGATATATGTGCGGAACGTATTCAGTGCGCCATGTCACTGTACTAGGGTCCCGGCAGCGGGGGTTGCTCGGAGGATAGCCCCGTCT----------CGCGTGCTT-TAC-----TCTCGCGTTGCCGTAACTCTGATGGGCCCGG-GACAGATGCACGCGAAAATG-GGGGCGTGCGCGTCCCAGGCGG-AGGATACGTAACTATGCGGAAGGCCTCGGGGTTATCCCCAAAAAAAACAACTCAGAGGGGGCAGACTAT-GGGCTAGCCGGCTTGTGTCACTATGGAGGGGTTTCCAA-GAGTTACGACGTTTGGGTAAAAGGGGGGGTGGCGACCGGCCACCGGATACTCGCAGACAGCTTCTGTGTTGTCCCACTGCGGAACGGGCGTTGATCCCTACGCGTGTTCTTGAAAATGTTGAGTCAGTCTATCGGGGGCGCCCGGAGAGGATTGCGGTAGCGGT-CACCGGAGGTGGCCGGGGCGGCCCGAACCCTCTACAAGCTGCGAAGGTATGGGCGCGTCG-TTCGAACGTATCACATAGGGGGGGTATGCAGTCTAGACCCGGAAAGAGCGGCGGGGAGTGTCGGGCATCGAGCGCAGAAGCCGGCGACGGTGGTCGGGTAAATGTTGGGCTG--TCGCGGGCTGGCAAGCCGGCCGCACTAAGCCCCGCCGCGCGATTCGCGGGCGCCAGCGGCCGAGGACTCCGCGAGCTCCGGTACCCGCATGAGTGGTGACGCGCAATGAGTCGGTGTGCTGCGGGTCGTCGCTGGCTTGCAGGAGGCTTAGCCTGTTCACATGGGGCTCAGTCGCTGCGGTGTTAGCAAGCGGTGCTTGGTACGCCCGATTAGTGCGGAGTGCGGCGCGCGTCGACCGACGGATGCCCACGAAGGGTCCGCCGCAGCGGGG-TGCCTANNCCTGCCAGCCGCCGGGGGGCATGAGGAGTATTCGTATAGGCGGGGGGCATCCGCCGTTGCAGGCATGTGTGAAGAGGGTCTCCCGACCGGGAGGGCTTGTGACGGCTGGGGTAATTAGCGTCGCTTGACTGGGGGCCCGGGAGATTCGCCCGGCCAGCCGCGTGGGAGCTCGGGCCCGGATCTGTTGTAAGTGTGAGCGACATCCGGGGTGGCGCTTTTCAAGGACATGACTTCGGCCACGCACACA-CGGAGGGACAGGACGTAGGGAGACATTGCACTAGCGAAGCTCAACC--C--T----GGGCGGGGTGATCCAGCCGACCAATGGTCATCCCGTGGCAGAGCAGCGGCAAGGGTACTCCCTTACCCGTTCCAG-AT-TGGATGGATTAACGCGCGAGAACGGGCCGGACC-CCAACCGAGGAGCAAATAGCGAGGAGGAATGTGTGCGCAGGACGCTGGTTCGAGGGCG-ACGTCGACTGGCGGGCTGAGGGGCTGTGGCCTACACTGAGGTAGCGTGCACGGCCTTACAGCACCAAATCGACTCGCTGGGTGGCCCAGGAAGTGCGCGCCTGCGGGGTTGATTCCCCTCCTTGATTAGCACCCCCTGAGGCGACTCCGACCAGT-C-CACCCTGCGCCCATAGCCCTGAGGCTCGCGTAACGCGGAAGGGGAGCAGACCACGGGCGATGGGGTTGTCGACTGGTCGAAGGGGGCTGGCTGGGC-AAGCGCACCTGTGAGGTAGCATCATATTGTGTAGGGCGGGCCTGAACCGCGGTGCGGCGGCGCTCGGGCGAGTTGGGGTTAAGTGCCAGCAGCGGGCGTGGAAGGAGCGCGCGTGGTTGGCATGGTCTGGCTTGGGGTGGATGGCGCGTCTGCAGCGGAGTAATTTGGGGCCTAGTTGGGCGGACTGCGCCAGTGGCCCAACATA-GCACCA-GCTTAGCGGTCGGGCGTCGGGGCCCGAGACGAGAAGAAGATCCATTTCGGCTCCATGAAGGGGCGCTATCCCAGCGCGGGCCGTTTGCGGTGCCAACTGGCGGTGCTCGCCTCGCTGAACATGCGCCGGGGGGTATACCACAGCGGCTCGCCTAGCACTTCCGCCCCTACGCGTCACGTATGCTCCCGCCCCACTTGATCCTCCGCAGAGCGACGGGGACCGTCACTGCTCTGCCNNNNNNN-CAACGCCCGTCTGATTCCCCGGCGCCTCTCCCGACACACCTACGAAGAGCCTCCTTATACCGGTCCGCTAGCCGAAGGAAGGGAAGGTGGGGATCAGACCGAATCCGTCTACCCGAGGACCTGGGTCGTGTTGAAGCCCGACCCCCGATTCCGGGCGGGCGGCCACGGGTGCATCCCAGGCGTGCTG-AAACAGCCACGACACCTTGGAATTCCACACCTTACACCACTTGAATTCGCCGCCCCCG----CA---------ACTGACAGTCGCGCGGCGCCATAAACGTTCCTTCCGTGCCGCCACTGAATCCCGGTCGCTTCCAGCTCGGGAGCAATCTGGACGCCGCGGTCGGACCGTCGTTGCTACGACAAAACCTTCGGCTGTTACGACATGTAGACCTCCGCCACACGGAGATAAAGGAGCCGCGTTAGCCGAGCCGCTGGCCCACGCGAGGCTCTTTGATGACTCAAGTAAATAAGCCCCGATGCCAGTACCTAAGTACCCCTAATCCCGCTCCCAATCCACG-GAGTCCACACTGGACGCATCCTCGGTCCCCTCGGACTGGCTCCGACTACTCCGCCACGGCGCTCCCGGGGCGCGGGGCTCCCACCCCAGCTTGGCCGACGGTCCCCAGCGGATTGGCCCCGCACTGTAGATCCCACGCTGCCGCCCCGGCGCTAGACCGTACAGCATGGGCAACGCGTGCCACCATGTCCTTGCGCAACGAGGCTGTTCTACCTCCAGACAGTAACTTTCATCCAGCGACCCGAGGGCCGCGGACGCCGTGCTGGTGGCCACCAGCCCAGAAACGGCGCGCTCCCCCAGCGCCTCACGGGAGCAGACCCCGAAGCGTACCAGGGTGCC-CCAGGGTGGACTACTAGACGGTATCCTGGTGGGCAGGTGCGCGGGATGGACAA"/>
                        <sequence id="seq_FD01849347_2002" spec="Sequence" taxon="FD01849347_2002" totalcount="4" value="ACCCTAACTCCGCTGATCGTCGTTCCTCGCTACCCCAAAGCTGAGTACGAGCAAACCTGGTAGGCCCACTCTGCGCGCCAGTTCCCCGCCCAAGAGCCCTC--GCACCGGGAAAGAAGGTAGCAGTTCAATGCCAACCCTCGACGTCGACGTCTGACTGCAGCCGCTTCGTTGCTGTGGGTCATTTTCTACCCCGCGCGCATTTCGCGGGTACCGCAAGCGCGCTGTCGACCGGGGATAGTCTCCGGCCCCAATCCCACACCGACTATACGGAGAACCGCTGTGCAGTATGCCCGGCCGCTACTCAGGTCGGAAGCCGGCCTTGGATCACGCCCTAAGCACCCGCCTCGCACCGATCACAGAAGGTCCGATTGTTCCCCCTCGACCCGGCATAAATTCGTCAGTATAAGGATCGGTGTACGCCGCTACCACTAC--------CCATTGTC--T-GCTTATCTCCACTCGCTTCCGGCCCGGATCGGCGCTAGGGCCCTAGTTTACCCGGCGCAACGCAACATTAGCTTGCGAGAATACCTCCAGCGCATGCACCGTGTGTGCGGGACCCGTTCGTCGCAGCCGTACTANNNNNNAAAATTCGATATTTCGCACCTGATACTCTTGTTCGGGCCCTTGCCATGCACCTAAACATTGTCGGAGGAGGCCTGGCAAGGGATCCCTCAGCCCGCCACCCCAGCCGACAGCCGAGGGTGGACCGCACTGGTCCTTGGCATCCGGCCCTAGAGCGGGCCTCTTACGCGGCTTACCGTAGGTCGCGAGCCCCGTGCACAGGAGCGTCGATTGCCGAATCTACATAGTTCGGTTGAGTCGTCCACGGTCAGCTGGAAACTGGCCTTCAACCTCCTGCGCTTCCCAGGACCCGCGCTGCCACTCAGGCCGATACCCGGACGAAGCCGATCCAGCTCCCCCGCCGGCTAGTCTTGCACGCAAGCAGGTAAGCAGCACCTGCAGCGCTCTAAGAGCCCCCCCACCCGCCGGCCACACTCCCCTAGCCGATCTCCTGAGCTGCCGGCCCCTGGGCAACCGCTCGACCACCGGAACCGCCCCCCGTGGAGCCATGTCGAGCGGGCCCTACTGGCCAGAGCCCCCCGGCAGGGGCCTCGATTCCGGCACCGACTTTTAGTACGCGAGTCACGGCGAACTCCCAGCCGCACAGCAACTACCCTCGGGCCGAGCTTTGGCGGTCCGTGCCGCGCTCTCAACGGGGGACGGCCCGAGACGTCGAAGTCAGATGTCTAGCTTCACGCTCGTGCAACGACTGATT--TTGGTCGCGGGCGCCGCACCGGCGTCTGTCGGCCTCCTCTGCAAACGCCCGCGGCCAGGGGCCGGCCGTCCACCCCTGGGCAACCCAAGAGCGCTTTTAGTGGCACGTCACGATTCCCCGCTAGGCAGGGCAAAGCGTAGACCCGGAGGGCGGCCGCCCGCGGGCGCTTCCAGGCGGGGGCGTTATCGCACTTCCGGGGTGACGCACGCCGGTGAATCCCTCCGCGGAAGGACCATCGCGCCCAACCGGATGGCGTCGACTCATCGGGACCCCGCGCGGCGGTGACCCACGTCGTGTCGCGCTCGCGACCCGCGATGCCCGACCGTGGCAGCAG-GCAGGAGTGCTATCGTATTTTCGAGTAGACGCTCTTGAATTCGAAGCACCCGGCCTAGCGTTCCGGCGGAAACCCGC----CTCGCACCGTCCTTCGCACGCGCGCGGGCGCCCCTACCGTGTCCTGGTCCACAGCGCTACCGCCGCACCGATGAGGACGCAAGCCGCCTCCCCGGCCCCCACCGAGGGGTCCTCTCGACCGCCCCACCGCGAGGTCCAGCGTAAATAGGTGGCTGCTCTTTGTGGGCGACCACCGTCCAGACGACGCGAGCGGTGGCCCGGCCGGCCTCGCACGCCACCATCCCAGCGCACACCCGGGCCCCCGATGAGTCGTTTCTCCAGCGCCGAAGCCTCCTCAGCAACGCTCGTCACACGCTCTTCCCACGCCGCCCGCCCACCGTGCCCGCCGCCTCCACAAGCAGCCTAACCCTAAGCATGGAGAGCACCACGGCCCCCCCTCTCCGGCGGTGACTGGTTTAGATTTCGCCGGCAGGACCGACTTAGCGAAACCCGGCTGCGTCCCCGCGTCTAAAGACGTTGACCGGGCTCTGGTCCCCTGTCATGCCGGAGTCCCAAGTACTACACCCAGGCTTCGGCGGCCCCGCCCTATCCTACCTCTTTGGTTGCGGGCTGACGCGCCGAGGAAGAGTCCCCGCAAGACCGGCGCGAGCTATGGCACGGCTACAACTGAAGACCGCGCCGCCACCCGGCTGATCCGACGCCGCGCACGCCCACCTGCGCCTTGACCGAGGCAGTCCCCGCGATCCCAGACGGGGGCCGCCGAGCCTCCGGTAAACGCGCTCCACGGCTCACGAACCAGGTGCCCCAACCTCCCGCGTGGCAATCAGGTACAAGAAGTAACAGGGCGGTCCTACTCTAGTCCAGCCGTTAGTCCAGTTTTCGCGTGGCCATATGCCTTTGGAATCTGGGGGCCTTGTCCGCTCTCCGGGACAATCCCATGGGCACGGGTGGTAGCAGAGAGCCGTTAGCGCGCGGCCGCAACTCAGGTAAAACGTCGGGGGCATCCGTACGGGGGGGCGAACCCGAGGTGGGATCATGGGCGAAAGTCGACTCACTGGATCACCTCGGGGCGAGCATCGTTGGGCCAGGGGCGCAGTATCCCCACCCCACGCTGGGCGCTCGCGACGGGCGGGTGGACTTGTCGACAAGGAGTTCCCCTAACGCAATGTCCTGACGGGGGAGTAGCTCCAGGGTGTGACGAGAAGAGGGGCCCACTATGAAACGGCAATGCAAGGACCAGAACCACGTGCGCGGAAGCAGGGGCTGTGCGCCGAGCGAACAACGCCAACACAAGGGTACACTCGTGAGGTGCACTCGCGAGCCGCTCGCGGGGGGGCCCATACGATCGGTCGGACGGCCCGTGTGGGGGAAGGGGCCCCCCCGGGCCCGTCTTGGCCGTGCCTGACCCGTGGGGGACGAGGCGAACTCTCGCTAGCCGTCAGCGCGGATTGCAGCGGCGCAGTGGGTCGTATCACATTGTACAGTAGGTGAACATCGTGGCTCCTTCCAATCGGAGAACAGGGGCCGGACGGGCTGAGCACCAAGGGGCTTGCCGCCGGGACCCGCGTCAGCACCGATCCGGCGTGCCGAGTCGCGGTCCACGGCTTCGGGTACTGGTCGCTATTTTGCAGTCCAATATGAGGCTAGGTCCAACTAGCGGAGCGTGTGTACGGGGCGTGTCGCGGGCCCCGA-CGTAGGCGGCAGCCGTTCTGGCACGGGCGTCCCGGGGTGGGCCGGGAGCACTCAAACAGTCCGGGTAGAGGGACCGGAAAGGAGGCGCGGCGGCTGGGAGATAAAGTGCGGCCGGGTCGCTACCCTCCGACCGACGGGGGGCCGTGCGCGGTTGGGGGCAGTTCCGGCGTCAAGGTGAGGGCACGGAGCTGACCCCAGGCTTATACTATACGGCAGAACTGAGCTACGCTAACCGCCGTCTCTTGGGGCCGGGCCTTCCGGGGCCCGGCGTTCTGGGCGCGGCCTAGGCGGGACAGACGCTGCGCGGGCAGTCCCGTGGGGCCAACGCGCGATTGATCGGCGCGCCGCCTTCATGAGGCGGTCTGACGGCGGTAGATCTGGGAGCGCGTGAGGGCTGGCCAGTTCCTGCGCAGGCTGGCTCCTACGCGCAAGAGCACGTCCGGGGCCGGGGAGGGTAGGGAATGTGTTCCACCTGGCAGCTCGACCGCGTGTTCCGGCCGGGCGATGAGGTTAGGCGCTTCAGGGGGCCGGGTGCCGTCGCCCGGTGATGGCCCTGCCCTGGTAAGGGCGAGGCCGCAGCGGTCCTCTGGGGCATCCGATGGCCCAAGGAAACTAGAGCGACCGTCGAAAGGACCGGCGGGGACGAGGGAGGGTCGCCAGGCATCCGCAGCACTGAGGCCTGGTGCGGTTCAGCCGTAATGTCCGAGGCGAGGCGGTCGATCGTAGGGTTCATTAAGGCGGGTCGGTACTGGGGTTCACTGCTGCACCGCGCCAAGGGCGGTCTCGCTATGGCCTACGGGCCAGACACAACTCAGTGAGGTATG----GGGGGGGCGGACTCGGGCACTGATATATGTGCGGAACGTATTCAGTGCGCCATGTCACTGTACTAGGGTCCCGGCAGCGGGGGTTGCTCGGAGGATAGCCCCGTCTCTA---AAT-CGCGTGCTTGTAC---AATCTCGCGTTGCCGTAACTCTGATGGGCCCGGCGACAGATGCACGCGAAAATGTGGAGCGTGCGCGTCCCAGGCGGAAGGATACGTAACTATGCGGAAGGCCTCGGGGTTATCCCCAAAAAAAACAACTCAGAGGGGGCAGACTATAGGGCTAGCCGGCTTGTGTCACTATAGAGGGGTTTCCAAGGAGTTACGACGTTTGGGTAAAAGGGGGGGTGGCGACCGGCCACCGGATACTCGCAGACAGCTTCTGTGTTGTCCCACTGCGGAACGGGCGTTGATCCCTACGCGTGTTCTTGAAAATGTTGAGTCAGTCTATCGGGGGCGCCCGGAGAGGATTGCGGTAGCGGTACACCGGAGGTGGCCGGGGCGGCCCGAACCCTCTACAAGCTGCGAAGGTATGGGCGCGTCGGTTCGAACGTATCACATAGGGGGGGTATGCAGTCTAGACCCGGAAAGAGCGGCGGGGAGTGTCGGGCATCGAGCGCAGAAGCCGGCGACGGTGGTCGGGTAAATGTTGGGCTGCCTCGCGGGCTGGCAAGCCGGCCGCACTAAGCCCCGCCGCGCGATTCGCGGGCGCCAGCGGCCGAGGACTCCGCGAGCTCCGGTACCCGCATGAGTGGTGACGCGCAATGAGTCGGTGTGCTGCGGGTCGTCGCTGGCTTGCAGGAGGCTTAGCCTGTTCACATGGGGCTCAGTCGCTGCGGTGTTAGCAAGCGGTGCTTGGTACGCCCGATTAGTGCGGAGTGCGGCGCGCGTCGACCGACGGATGCCCACGAAGGGTCCGCCGCAGCGGGGGTGCCTANNCCTGCCAGCCGCCGGGGGGCATGAGGAGTATTCGTATAGGCGGGGGGCATCCGCCGTTGCAGGCATGTGTGAAGAGGGTCTCCCGACCGGGAGGGCTTGTGACGGCTGGGGTAATTAGCGTCGCTTGACTGGGGGCCCGGGAGATTCGCCCGGCCAGCCGCGTGGGAGCTCGGGCCCGGATCTGTTGTAAGTGTGAGCGACATCCGGGGTGGCGCTTTTCAAGGACATGACTTCGGCCACGCACACACCGGAGGGACAGGACGTAGGGAGACATTGCACTAGCGAAGCTCAACCTTCA-TTGCCGGGCGGGGTGATCCAGCCGACCAATGGTCATCCCGTGGCAGAGCAGCGGCAAGGGTACTCCCTTACCCGTTCCAGGATCTGGATGGATTAACGCGCGAGAACGGGCCGGACCCCCAACCGAGGAGCAAATAGCGAGGAGGAATGTGTGCGCAGGACGCTGGTTCGAGGGCGGACGTCGACTGGCGGGCTGAGGGGCTGTGGCCTCCACTGAGGTAGCGTGCACGGCCTTACAGCACCAAATCGACTCGCTGGGTGGCCCAGGAAGTGCGCGCCTGCGGGGTTGATTCCCCTCCTTGATTAGCACCCCCTGAGGCGACTCCGACCAGTCCGCACCCTGCGCCCATAGCCCTGAGGCTCGCGTAACGCGGAAGGGGAGCAGACCACGGGCGATGGGGTTGTCGACTGGTCGAAGGGGGCTGGCTGGGCGAAGCGCACCTGTGAGGTAGCATCATATTGTGTAGGGCGGGCCTGAACCGCGGTGCGGCGGCGCTCGGGCGAGTTGGGGTTAAGTGCCAGCAGCGGGCGTGGAAGGAGCGCGCGTGGTTGGCATGGTCTGGCTTGGGGTGGATGGCGCGTCTGCAGCGGAGTAATTTGGGGCCTAGTTGGGCGGACTGCGCCAGTGGCCCAACATACGCA---CGCTTAGCGGTCGGGCGTCGGGGCCCGAGACGAGAAGAAGATCCATTTCGGCTCCAGGAAGGGGCGCTATCCCAGCGCGGGCCGTTTGCGGTGCCAACTGGCGGTGCTCGCCTCGCTGAACATGCGCCGGGGGGTATACCACAGCGGCTCGCCTAGCACTTCCGCCCCTACGCGTCACGTATGCTCCCGCCCCACTTGATCCTCCGCAGAGCGACGGGGACCGTCACTGCTCTGCCNNNNNNN-CAACGCCCGTCTGATTCCCCGGCGCCTCTCCCGACACACCTACGAAGAGCCTCCTTATACCGGTCCGCTAGCCGAAGGAAGGGAAGGTGGGGATCAGACCGAATCCGTCTACCCGAGGACCTGGGTCGTGTTGAAGCCCGACCCCCGATTCCGGGCGGGCGGCCACGGGTGCATCCCAGGCGTGCTG-AAACAGCCACGACACCTTGGAATTCCACAGCTTACACCACTTGAATTCGCCGCCCCCGGGCACA---GGCGCGACTGACAGTCGCGCGGCGCCATAAACGTTCCTTCCGTGCCGCCACTGAATCCCGGTCGCTTCCAGCTCGGGAGCAATCTGGACGCCGCGGTCGGACCGTCGTTGCTACGACAAAACCTTCGGCTGTTACGACATGTAGACCTCCGCCACACGGAGATAAAGGAGCCGCGTTAGCCGAGCCGCTGGCCCACGCGAGGCTCTTTGATGACTCAAGTAAATAAGCCCCGATGCCAGTACCTAAGTACCCCTAATCCCGCTCCCAATCCACGGGAGTCCACACTGGACGCATCCTCGGTCCCCTCGGACTGGCTCCGGCTACTCCGCCACGGCGCTCCCGGGGCGCGGGGCTCCCACCCCAGCTTGGCCGACGGTCCCCAGCGGATTGGCCCCGCACTGTAGATCCCACGCTGCCGCCCCGGCGCTAGACCGTACAGCATGGGCAACGCGTGCCACCATGTCCTTGCGCAACGAGGCTGTTCTACCTCCAGACAGTAACTTTCATCCAGCGACCCGAGGGCCGCGGACGCCGTGCTGGTGGCCACCAGCCCAGAAACGGCGCGCTCCCCCAGCGCCTCACGGGAGCAGACCCCGAAGCGTACCAGGGTGCCTCCAGGGTGGACTACTAGACGGTATCCTGGTGGGCAGGTGCGCGGGATGGACAA"/>
                        <sequence id="seq_FD01849354_2002" spec="Sequence" taxon="FD01849354_2002" totalcount="4" value="ACCCTAACTCCGCTGATCGTCGTTCCTCGCTACCCCAAAGCTGAGTACGAGCAAACCTGGTAGGCCCACTCTGCGCGCCAGTTCCCCGCCCA---GCCCTC--GCAC-GGGAAAGAAGGTAGCAGTTCAATGCCAACCCTCGACGTCGACGTCTGACTGCAGCCGCTTCGTTGCTGTGGGTCATTTTCTACCCCGCGCGCATTTCGCGGGTACCGCAAGCGCGCTGTCGACCGGGGATAGTCTCCGGCCCCAATCCCACACCGACTATACGGAGAACCGCTGTGCAGTATGCCCGGCCGCTACTCAGGTCGGAAGCCGGCCTTGGATCACGCCCTAAGCACCCGCCTCGCACCGATCACAGAAGGTCCGATTGTTCCCCCTCGACCCGGCATAAATTCGTCAGTATAAGGATCGGTGTACGCCGCTACCACTAC--------CCATTGTC----GCTTATCTCCACTCGCTTCCGGCCCGGATCGGCGCTAGGGCCCTAGTTTACCCGGCGCAACGCAACATTAGCTTGCGAGAATACCTCCAGCGCATGCACCGTGTGTGCGGGACCCGTTCGTCGCAGCCGTACCANNNNNNAAAATTCGATATTTCGCACCTGATACTCTTGTTCGGGCCCTTGCCATGCACCTAAACATTGTCGGAGGAGGCCTGGCAAGGGATCCCTCAGCCCGCCACCCCAGCCGACAGCCGAGGGTGGACCGCACTGGTCCTTGGCAGCCGGCCCTAGAGCGGGCCTCTTACGCGGCTTACCGTAGGTCGCGAGCCCCGTGCACAGGAGCGTCGATTGCCGAATCTACATAGTTCGGTTGAGTCGTCCACGGTCAGCTGGAAACTGGCCTTCAACCTCCTGCGCTTCCCAGGACCCGCGCTGCCACTCAGGCCGATACCCGGACGAAGCCGATCCAGCTCCCCCGCCGGCTAGTCTTGCACGCAAGCAGGTAAGCAGCACCTGCAGCGCTCTAAGAGCCCCACCACCCGCCGGCCACACTCCCCTAGCCGATCTCCTGAGCTGCCGGCCCCTGGGCAACCGCTCGACCACCGGAACCGCCCCCCGTGGAGCCATGTCGAGCGGGCCCTACTGGCCAGAGCCCCCCGGCAGGGGCCTCGATTCCGGCACCGACTTTTAGTACGCGAGTCACGGCGAACTCCCAGCCGCACAGCAACTACCCTCGGGCCGAGCTTTGGCGGTCCGTGCCGCGCTCTCAACGGGGGACGGCCCGAGACGTCGAAGTCAGATGTCTAGCTTCACGCTCGTGCAACGACTGATT-CTTGGTCGCGGGCGCCGCACCGGCGTCTGTCGGCCTCCTCTGCAAACGCCCGCGGCCAGGGGCCGGCCGTCCACCCCTGGGCAACCCAAGAGCGCTTTTAGTGGCACGTCACGATTCCCCGCTAGGCAGGGCAAAGCGTAGACCCGGAGGGCGGCCGCCCGCGGGCGCTTCCAGGCGGGGGCGTTATCGCACTTCCGGGGTGACGCACGACGGTGAATCCCTCCGCGGAAGGACCATCGCGCCCAACCGGATGGCGTCGACTCATCGGGACCCCGCGCGGCGGTGACCCACGTCGTGTCGCGCTCGCGACCCGCGATGCCCGACCGTGGCAGCAG-GCAGGAGTGCTATCGTATTTTCGAGTAGACGCTCTTGAATTCGAAGCACCCGGCCTAGCGTTCCGGCGGAAACCCGC----CTCGCACCGTCCTTCGCACGCGCGCGGGCGCCCCTACCGTGTCCTGGTCCACAGCGCTACCGCCGCACCGATGAGGACGCAAGCCGCCTCCCCGGCCCCCACCGAGGGGTCCTCTCGACCGCCCCACCGCGAGGTCCAGCGTAAATAGGTGGCTGCTCTTTGTGGGCGACCACCGTCCAGACGACGCGAGCGGTGGCCCGGCCGGCCTCGCACGCCACCATCCCAGCGCACACCCGGGCCCCCGATGAGTCGTTT--C--GCGCCGAAGCCTCCTCAGCAACGCTCGTCACACGCTCTTCCCACGCCGCCCGCCCACCGTGCCCGCCGCCTCCACAAGCAGCCTAACCCTAAGCATGGAGAGCACCACGGCCCCCCCTCTCCGGCGGTGACTGGTTTAGATTTCGCCGGCAGGACCGGCTTAGCGAAACCCGGCTGCGTCCCCGCGTCTAAAGACGTTGACCGGGCTCTGGTCCCCTGTCATGCCGGAGTCCCAAGTACTACACCCAGGCTTCGGCGGCCCCGCCCTATCCTACCTCTTTGGTTGCGGGCTGACGCGCCGAGGAAGAGTCCCCGCAAGACCGGCGCGAGCTATGGCACGGCTACAACTGAAGACCGCGCCGCCACCCGGCTGATCCGACGCCGCGCACGCCCACCTGCGCCTTGACCGAGGCAGTCCCCGCGATCCCAGACGGGGGCCGCCGAGCCTCCGGTAAACGCGCTCCACGGCTCACGAACCAGGTGCCCCAACCTCCCGCGTGGCAATCAGGTACAAGAAGTAACAGGGCGGTCCTACTCTAGTCCAGCCGTTAGTCCAGTTTTCGCGTGGCCATATGCCTTTGGAATCTGGGGGCCTTGTCCGCTCTCCGGGACAATCCCATGGGCACGGGTGGTAGCAGAGAGCCGTTAGCGCGCGGCCGCAACTCAGGTAAAACGTCGGGGGCATCCGTACGGGGGGGCGAACCCGAGGTGGGATCATGGGCGAAAGTCGACTCACTGGATCACCTCGGGGCGAGCATCGTTGGGCCAGGGGCGCAGTATCCCCACCCCACGCTGGGCGCTCGCGACGGGCGGGTGGACTTGTCGACAAGGAGTTCCCCTAACGCAATGTCCTGACGGGGGAGTAGCTCCAGGGTGTGACGAGAAGAGGGGCCCACTATGAAACGGCAATGCAAGGACCAGAACCACGTGCGCGGAAGCAGGGGCTGTGCGCCGAGCGAACAACGCCAACACAAGGGTACACTCGTGAGGTGCACTCGCGAGCCGCTCGCGGGGGGGCCCATACGATCGGTCGGACGGCCCGTGTGGGGGAAGGGGCCCCCCCGGGCCCGTCTTGGCCGTGCCTGACCCGTGGGGGACGAGGCGAACTCTCGATAGCCGTCAGCGCGGATTGCAGCGGCGCAGTGGGTCGTATCACATTGTACAGTAGGTGAACATCGTGGCTCCTTCCAATCGGAGAACAGGGGCCGGACGGGCTGAGCACCAAGGGGCTTGCCGCCGGGACCCGCGTCAGCACCGATCCGGCGTGCCGAGTCGCGGTCCACGGCTTCGGGTACTGGTCGCTATTTTGCAGTCCAATATGAGGCTAGGTCCAACTAGCGGAGCGTGTGTACGGGGCGTGTCGCGGGCCCCGA-CGTAGGCGGCAGCCGTTCTGGCACGGGCGTCCCGGGGTGGGCCGGGAGCACTCAAACAGTCCGGGTAGAGGGACCGGAAAGGAGGCGCGGCGGCTGGGAGATAAAGTGCGGCCGGGTCGCTACCCTCCGACCGACGGGGGGCCGTGCGCGGTTGGGGGCAGTTCCGGCGTCAAGGTGAGGGCACGGAGCTGACCCCAGGCTTATACTATACGGCAGAACTGAGCTACGCTAACCGCCGTCTCTTGGGGCCGGGCCTTCCGGGGCCCGGCGTTCTGGGCGCGGCCTAGGCGGGACAGACGCTGCGCGGGCAGTCCCGTGGGGCCAACGCGCGATTGATCGGCGCGCCGCCTTCATGAGGCGGTCTGACGGCGGTAGATCTGGGAGCGCGTGAGGGCTGGCCAGTTCCTGCGCAGGCTGGCTCCTACGCGCAAGAGCACGTCCGGGGCCGGGGAGGGTAGGGAATGTGTTCCACCTGGCAGCTCGACCGCGTGTTCCGGCCGGGCGATGAGGTTAGGCGCTTCAGGGGGCCGGGTGCCGTCGCCCGGTGATGGCCCTGCCCTGGTAAGGGCGAGGCCGCAGCGATCCTCTGGGGTATCCGATGGCCCAAGGAAACTAGAGCGACCGTCGAAAGGACCGGCGGGGACGAGGGAGGGTCGCCAGGCATCCGCAGCACTGAGGCCTGGTGCGGTTCAGCCGTAATGCCCGAGGCGAGGCGGTCGATCGTAGGGTTCATTAAGGCGGGTCGGTACTGGGGTTCACTGCTGCACCGCGCCAAGGGCGGTCTCGCTATGGCCTACGGGCCAGACACAACTCAGTGAGGTATG-----GGGGGGCGGACTCGGGCACTGATATATGTGCGGAACGTATTCAGTGCGCCATGTCACTGTACTAGGGTCCCGGCAGCGGGGGTTGCTCGGAGGATAGCCCCGTCTCTA--G--TGCGCGTGCTTGTAC--AAATCTCGCGTCGCCGTAACTCTGATGGGCCCGGCGACAGATGCACGCGAAAATGTGGGGCGTGCGCGTCCCAGGCGGAAGGATACGTAACTATGCGGAAGGCCTCGGGGTTATCCCCAAAAAAAACAACTCAGAGGGGGCAGACTATAGGGCTAGCCGGCTTGTGTCACTATGGAGGGGTTTCCAAGGAGTTACGACGTTTGGGTAAAAGGGGGGGTGGCGACCGGCCACCGGATACTCGCAGACAGCTTCTGTGTTGTCCCACTGCGGAACGGGCGTTGATCCCTACGCGTGTTCTTGAAAATGTTGAGTCAGTCTATCGGGGGCGCCCGGAGAGGATTGCGGTAGCGGTACACCGGAGGTGGCCGGGGCGGCCCGAACCCTCTACAAGCTGCGAAGGTATGGGCGCGTCGGTTCGAACGTATCACATAGGGGGGGTATGCAGTCTAGACCCGGAAAGAGCGGCGGGGAGTGTCGGGCATCGAGCGCAGAAGCCGGCGACGGTGGTCGGGTAAATGTTGGGCTGCCTCGCGGGCTGGCAAGCCGGCCGCACTAAGCCCCGCCGCGCGATTCGCGGGCGCCAGCGGCCGAGGACTCCGCGAGCTCCGGTACCCGCATGAGTGGTGACGCGCAATGAGTCGGTGTGCTGCGGGTCGTCGCTGGCTTGCAGGAGGCTTAGCCTGTTCACATGGGGCTCAGTCGCTGCGGTGTTAGCAAGCGGTGCTTGGTACGCCCGATTAGTGCGGAGTGCGGCGCGCGTCGACCGACGGATGCCCACGAAGGGTCCGCCGCAGCGGGGGTGCCTANNCCTGCCAGCCGCCGGGGGGCATGAGGAGTATTCGTATAGGCGGGGGGCATCCGCCGTTGCAGGCATGTGTGAAGAGGGTCTCCCGACCGGGAGGGCTTGTGACGGCTGGGGTAATTAGCGTCGCTTGACTGGGGGCCCGGGAGGTTCGCCCGGCCAGCCGCGTGGGAGCTCGGGCCCGGATCTGTTGTAAGTGTGAGCGACATCCGGGGTGGCGCTTTTCAAGGACATGACTTCGGCCACGCACACACCGGAGGGACAGGACGTAGGGAGACATTGCACTAGCGAAGCTCAACCTT---TTGCCGGGCGGGGTGATCCAGCCGACCAATGGTCATCCCGTGGCAGAGCAGCGGCAAGGGTACTCCCTTACCCGTTCCAGGATCTGGATGGATTAACGCGCGAGAACGGGCCGGACCCCCAACCGAGGAGCAAATAGCGAGGAGGAATGTGTGCGCAGGACGCTGGTTCGAGGGCGGACGTCGGCTGGCGGGCTGAGGGGCTGTGGCCTACACTGAGGTAGCGTGCACGGCCTTACAGCACCAAATCGACTCGCTGGGTGGCCCAGGAAGTGCGCGCCTGCGGGGTTGATTCCCCTCCTTGATTAGCACCCCCTGAGGCGACTCCGACCAGTCCGCACCCTGCGCCCATAGCCCTGAGGCTCGCGTAACGCGGAAGGGGAGCAGACCACGGGCGATGGGGTTGTCGACTGGTCGAAGGGGGCTGGCTGGGCGAAGCGCACCTGTGAGGTAGCATCATATTGTGTAGGGCGGGCCTGAACCGCGGTGCGGCGGCGCTCTGGCGAGTTGGGGTTAAGTGCCAGCAGCGGGCGTGGAAGGAGCGCGCGTGGTTGGCATGGTCTGGCTTGGGGTGGATGGCGCGTCTGCAGCGGAGTAATTTGGGGCCTAGTTGGGCGGACTGCGCCAGTGGCCCAACATACGCACCACGCTTAGCGGTCGGGCGTCGGGGCCCGAGACGAGAAGAAGATCCATTTCGGCTCCAGGAAGGGGCGCTATCCCAGCGCGGGCCGTTTGCGGTGCCAACTGGCGGTGCTCGCCTCGCTGAACA-G-GCCGGGGGGTATACCACAGCGGCTCGCCTAGCACTTCCGCCCCTACGCGTCACGTATGCTCCCGCCCCACTTGATCCTCCGCAGAGCGACGGGGACCGTCACTGCTCTGCCNNNNNNN-CAACGCCCGTCTGATTCCCCGGCGCCTCTCCCGACACACCTACGAAGAGCCTCCTTATACCGGTCCGCTAGCCGAAGGAAGGGAAGGTGGGGATCAGACCGAATCCGTCTACCCGAGGACCTGGGTCGTGTTGAAGCCCGACCCCCGATTCCGGGCGGGCGGCCACGGGTGCATCCCAGGCGTGCTG-AAACAGCCACGACACCTTGGAATTCCACAGCTTACACCACTTGAATTCGCCGCCCCCGGGCACA----GCGCGACTGACAGTCGCGCGGCGCCATAAACGTTCCTTCCGTGCCGCCACTGAATCCCGGTCGCTTCCAGCTCGGGAGCAATCTGGACGCCGCGGTCGGACCGTCGTTGCTACGACAAAACCTTCGGCTGTTACGACATGTAGACCTCCGCCACACGGAGATAAAGGAGCCGCGTTAGCCGAGCCGCTGGCCCACGCGAGGCTCTTTGATGACTCAAGTAAATAAGCCCCGATGCCAGTACCTAAGTACCCCTAATCCCGCTCCCAATCCACGGGAGTCCACACTGGACGCATCCTCGGTCCCCTCGGACTGGCTCCGGCTACTCCGCCACGGCGCTCCCGGGGCGCGGGGCTCCCACCCCAGCTTGGCCGACGGTCCCCAGCGGATTGGCCCCGCACTGTAGATCCCACGCTGCCGCCCCGGCGCTAGACCGTACAGCATGGGCAACGCGTGCCACCATGTCCTTGCGCAACGAGGCTGTTCTACCTCCAGACAGTAACTTTCATCCAGCGACCCGAGGGCCGCGGACGCCGTGCTGGTGGCCACCAGCCCAGAAACGGCGCGCTCCCCCAGCGCCTCACGGGAGCAGACCCCGAAGCGTACCAGGGTGCCTCCAGGGTGGACTACTAGACGGTATCCTGGTGGGCAGGTGCGCGGGATGGACAA"/>
                        <sequence id="seq_FD01849355_2002" spec="Sequence" taxon="FD01849355_2002" totalcount="4" value="ACCCTAACTCCGCTGATCGTCGTTCCTCGCTACCCCAAAGCTGAGTACGAGCAAACCTGGTAGGCCCACTCTGCGCGCCAGTTCCCCGCCCA---GCCCTC--GCACCGGGAAAGAAGGTAGCAGTTCAATGCCAACCCTCGACGTCGACGTCTGACTGCAGCCGCTTCGTTGCTGTGGGTCATTTTCTACCCCGCGCGCATTTCGCGGGTACCGCAAGCGCGCTGTCGACCGGGGATAGTCTCCGGCCCCAATCCCACACCGACTATACGGAGAACCGCTGTGCAGTATGCCCGGCCGCTACTCAGGTCGGAAGCCGGCCTTGGATCACGCCCTAAGCACCCGCCTCGCACCGATCACAGAAGGTCCGATTGTTCCCCCTCGACCCGGCATAAATTCGTCAGTATAAGGATCGGTGTACGCCGCTACCACTACG-------CCATTGTC----GCTTATCTCCACTCGCTTCCGGCCCGGATCGGCGCTAGGGCCCTAGTTTACCCGGCGCAACGCAACATTAGCTTGCGAGAATACCTCCAGCGCATGCACCGTGTGTGCGGGACCCGTTCGTCGCAGCCGTACTANNNNNNAAAATTCGATATTTCGCACCTGATACTCTTGTTCGGGCCCTTGCCATGCACCTAAACATTGTCGGAGGAGGCCTGGCAAGGGATCCCTCAGCCCGCCACCCCAGCCGACAGCCGAGGGTGGACCGCACTGGTCCTTGGCATCCGGCCCTAGAGCGGGCCTCTTACGCGGCTTACCGTAGGTCGCGAGCCCCGTGCACAGGAGCGTCGATTGCCGAATCTACATAGTTCGGTTGAGTCGTCCACGGTCAGCTGGAAACTGGCCTTCAACCTCCTGCGCTTCCCAGGACCCGCGCTGCCACTCAGGCCGATACCCGGACGAAGCCGATCCAGCTCCCCCGCCGGCTAGTCTTGCACGCAAGCAGGTAAGCAGCACCTGCAGCGCTCTAAGAGCCCCCCCACCCGCCGGCCACACTCCCCTAGCCGATCTCCTGAGCTGCCGGCCCCTGGGCAACCGCTCGACCACCGGAACCGCCCCCCGTGGAGCCATGTCGAGCGGGCCCTACTGGCCAGAGCCCCCCGGCAGGGGCCTCGATTCCGGCACCGACTTTTAGTACGCGAGTCACGGCGAACTCCCAGCCGCACAGCAACTACCCTCGGGCCGAGCTTTGGCGGTCCGTGCCGCGCTCTCAACGGGGGACGGCCCGAGACGTCGAAGTCAGATGTCTAGCTTCACGCTCGTGCAACGACTGATT--TTGGTCGCGGGCGCCGCACCGGCGTCTGTCGGCCTCCTCTGCAAACGCCCGCGGCCAGGGGCCGGCCGTCCACCCCTGGGCAACCCAAGAGCGCTTTTAGTGGCACGTCACGATTCCCCGCTAGGCAGGGCAAAGCGTAGACCCGGAGGGCGGCCGCCCGCGGGCGCTTCCAGGCGGGGGCGTTATCGCACTTCCGGGGTGACGCACGCCGGTGAATCCCTCCGCGGAAGGACCATCGCGCCCAACCGGATGGCGTCGACTCATCGGGACCCCGCGCGGCGGTGACCCACGTCGTGTCGCGCTCGCGACCCGCGATGCCCGACCGTGGCAGCAG-GCAGGAGTGCTATCGTATTTTCGAGTAGACGCTCTTGAATTCGAAGCACCCGGCCTAGCGTTCCGGCGGAAACCCGC----CTCGCACCGTCCTTCGC----------GCGCCCCTACCGTGTCCTGGTCCACAGCGCTACCGCCGCACCGATGAGGACGCAAGCCGCCTCCCCGGCCCCCACCGAGGGGTCCTCTCGACCGCCCCACCGCGAGGTCCAGCGTAAATAGGTGGCTGCTCTTTGTGGGCGACCACCGTCCAGACGACGCGAGCGGTGGCCCGGCCGGCCTCGCACGCCACCATCCCAGCGCACACCCGGGCCCCCGATGAGTCGTTTCTCCAGCGCCGAAGCCTCCTCAGCAACGCTCGTCACACGCTCTTCCCACGCCGCCCGCCCACCGTGCCCGCCGCCTCCACAAGCAGCCTAACCCTAAGCATGGAGAGCACCACGGCCCCCCCTCTCCGGCGGTGACTGGTTTAGATTTCGCCGGCAGGACCGACTTAGCGAAACCCGGCTGCGTCCCCGCGTCTAAAGACGTTGACCGGGCTCTGGTCCCCTGTCATGCCGGAGTCCCAAGTACTACACCCAGGCTTCGGCGGCCCCGCCCTATCCTACCTCTTTGGTTGCGGGCTGACGCGCCGAGGAAGAGTCCCCGCAAGACCGGCGCGAGCTATGGCACGGCTACAACTGAAGACCGCGCCGCCACCCGGCTGATCCGACGCCGCGCACGCCCACCTGCGCCTTGACCGAGGCAGTCCCCGCGATCCCAGACGGGGGCCGCCGAGCCTCCGGTAAACGCGCTCCACGGCTCACGAACCAGGTGCCCCAACCTCCCGCGTGGCAATCAGGTACAAGAAGTAACAGGGCGGTCCTACTCTAGTCCAGCCGTTAGTCCAGTTTTCGCGTGGCCATATGCCTTTGGAATCTGGGGGCCTTGTCCGCTCTCCGGGACAATCCCATGGGCACGGGTGGTAGCAGAGAGCCGTTAGCGCGCGGCCGCAACTCAGGTAAAACGTCGGGGGCATCCGTACGGGGGGGCGAACCCGAGGTGGGATCATGGGCGAAAGTCGACTCACTGGATCACCTCGGGGCGAGCATCGTTGGGCCAGGGGCGCAGTATCCCCACCCCACGCTGGGCGCTCGCGACGGGCGGGTGGACTTGTCGACAAGGAGTTCCCCTAACGCAATGTCCTGACGGGGGAGTAGCTCCAGGGTGTGACGAGAAGAGGGGCCCACTATGAAACGGCAATGCAAGGACCAGAACCACGTGCGCGGAAGCAGGGGCTGTGCGCCGAGCGAACAACGCCAACACAAGGGTACACTCGTGAGGTGCACTCGCGAGCCGCTCGCGGGGGGGCCCATACGATCGGTCGGACGGCCCGTGTGGGGGAAGGGGCCCCCCCGGGCCCGTCTTGGCCGTGCCTGACCCGTGGGGGACGAGGCGAACTCTCGCTAGCCGTCAGCGCGGATTGCAGCGGCGCAGTGGGTCGTATCACATTGTACAGTAGGTGAACATCGTGGCTCCTTCCAATCGGAGAACAGGGGCCGGACGGGCTGAGCACCAAGGGGCTTGCCGCCGGGACCCGCGTCAGCACCGATCCGGCGTGCCGAGTCGCGGTCCACGGCTTCGGGTACTGGTCGCTATTTTGCAGTCCAATATGAGGCTAGGTCCAACTAGCGGAGCGTGTGTACGGGGCGTGTCGCGGGCCCCGAGCGTAGGCGGCAGCCGTTCTGGCACGGGCGTCCCGGGGTGGGCCGGGAGCACTCAAACAGTCCGGGTAGAGGGACCGGAAAGGAGGCGCGGCGGCTGGGAGATAAAGTGCGGCCGGGTCGCTACCCTCCGACCGACGGGGGGCCGTGCGCGGTTGGGGGCAGTTCCGGCGTCAAGGTGAGGGCACGGAGCTGACCCCAGGCTTATACTATACGGCAGAACTGAGCTACGCTAA-CGCCGTCTCTTGGGGCCGGGCCTTCCGGGGCCCGGCGTTCTGGGCGCGGCCTAGGCGGGACAGACGCTGCGCGGGCAGTCCCGTGGGGCCAACGCGCGATTGATCGGCGCGCCGCCTTCATGAGGCGGTCTGACGGCGGTAGATCTGGGAGCGCGTGAGGGCTGGCCAGTTCCTGCGCAGGCTGGCTCCTACGCGCAAGAGCACGTCCGGGGCCGGGGAGGGTAGGGAATGTGTTCCACCTGGCAGCTCGACCGCGTGTTCCGGCCGGGCGATGAGGTTAGGCGCTTCAGGGGGCCGGGTGCCGTCGCCCGGTGATGGCCCTGCCCTGGTAAGGGCGAGGCCGCAGCGGTCCTCTGGGGCATCCGATGGCCCAAGGAAACTAGAGCGACCGTCGAAAGGACCGGCGGGGACGAGGGAGGGTCGCCAGGCATCCGCAGCACTGAGGCCTGGTGCGGTTCAGCCGTAATGTCCGAGGCGAGGCGGTCGATCGTAGGGTTCATTAAGGCGGGTCGGTACTGGGGTTCACTGCTGCACCGCGCCAAGGGCGGTCTCGCTATGGCCTACGGGCCAGACACAACTCAGTGAGGTATG----GGGGGGGCGGACTCGGGCACTGATATATGTGCGGAACGTATTCAGTGCGCCATGTCACTGTACTAGGGTCCCGGCAGCGGGGGTTGCTCGGAGGATAGCCCCGTCTCTA-------CGCGTGCTTGTACC--AATCTCGCGTTGCCGTAACTCTGATGGGCCCGGCGACAGATGCACGCGAAAATGTGGAGCGTGCGCGTCCCAGGCGGAAGGATACGTAACTATGCGGAAGGCCTCGGGGTTATCCCCAAAAAAAACAACTCAGAGGGGGCAGACTATAGGGCTAGCCGGCTTGTGTCACTATAGAGGGGTTTCCAAGGAGTTACGACGTTTGGGTAAAAGGGGGGGTGGCGACCGGCCACCGGATACTCGCAGACAGCTTCTGTGTTGTCCCACTGCGGAACGGGCGTTGATCCCTACGCGTGTTCTTGAAAATGTTGAGTCAGTCTATCGGGGGCGCCCGGAGAGGATTGCGGTAGCGGTACACCGGAGGTGGCCGGGGCGGCCCGAACCCTCTACAAGCTGCGAAGGTATGGGCGCGTCGGTTCGAACGTATCACATAGGGGGGGTATGCAGTCTAGACCCGGAAAGAGCGGCGGGGAGTGTCGGGCATCGAGCGCAGAAGCCGGCGACGGTGGTCGGGTAAATGTTGGGCTGCCTCGCGGGCTGGCAAGCCGGCCGCACTAAGCCCCGCCGCGCGATTCGCGGGCGCCAGCGGCCGAGGACTCCGCGAGCTCCGGTACCCGCATGAGTGGTGACGCGCAATGAGTCGGTGTGCTGCGGGTCGTCGCTGGCTTGCAGGAGGCTTAGCCTGTTCACATGGGGCTCAGTCGCTGCGGTGTTAGCAAGCGGTGCTTGGTACGCCCGATTAGTGCGGAGTGCGGCGCGCGTCGACCGACGGATGCCCACGAAGGGTCCGCCGCAGCGGGGGTGCCTANNCCTGCCAGCCGCCGGGGGGCATGAGGAGTATTCGTATAGGCGGGGGGCATCCGCCGTTGCAGGCATGTGTGAAGAGGGTCTCCCGACCGGGAGGGCTTGTGACGGCTGGGGTAATTAGCGTCGCTTGACTGGGGGCCCGGGAGATTCGCCCGGCCAGCCGCGTGGGAGCTCGGGCCCGGATCTGTTGTAAGTGTGAGCGACATCCGGGGTGGCGCTTTTCAAGGACATGACTTCGGCCACGCACACACCGGAGGGACAGGACGTAGGGAGACATTGCACTAGCGAAGCTCAACCTTCAGTTGCCGGGCGGGGTGATCCAGCCGACCAATGGTCATCCCGTGGCAGAGCAGCGGCAAGGGTACTCCCTTACCCGTTCCAGGATCTGGATGGATTAACGCGCGAGAACGGGCCGGACCCCCAACCGAGGAGCAAATAGCGAGGAGGAATGTGTGCGCAGGACGCTGGTTCGAGGGCGGACGTCGACTGGCGGGCTGAGGGGCTGTGGCCTACACTGAGGTAGCGTGCACGGCCTTACAGCACCAAATCGACTCGCTGGGTGGCCCAGGAAGTGCGCGCCTGCGGGGTTGATTCCCCTCCTTGATTAGCACCCCCTGAGGCGACTCCGACCAGTCCGCACCCTGCGCCCATAGCCCTGAGGCTCGCGTAACGCGGAAGGGGAGCAGACCACGGGCGATGGGGTTGTCGACTGGTCGAAGGGGGCTGGCTGGGCGAAGCGCACCTGTGAGGTAGCATCATATTGTGTAGGGCGGGCCTGAACCGCGGTGCGGCGGCGCTCGGGCGAGTTGGGGTTAAGTGCCAGCAGCGGGCGTGGAAGGAGCGCGCGTGGTTGGCATGGTCTGGCTTGGGGTGGATGGCGCGTCTGCAGCGGAGTAATTTGGGGCCTAGTTGGGCGGACTGCGCCAGTGGCCCAACATACG-ACC-CGCTTAGCGGTCGGGCGTCGGGGCCCGAGACGAGAAGAAGATCCATTTCGGCTCCAGGAAGGGGCGCTATCCCAGCGCGGGCCGTTTGCGGTGCCAACTGGCGGTGCTCGCCTCGCTGA---TGCGCCGGGGGGTATACCACAGCGGCTCGCCTAGCACTTCCGCCCCTACGCGTCACGTATGCTCCCGCCCCACTTGATCCTCCGCAGAGCGACGGGGACCGTCACTGCTCTGCCNNNNNNN-CAACGCCCGTCTGATTCCCCGGCGCCTCTCCCGACACACCTACGAAGAGCCTCCTTATACCGGTCCGCTAGCCGAAGGAAGGGAAGGTGGGGATCAGACCGAATCCGTCTACCCGAGGACCTGGGTCGTGTTGAAGCCCGACCCCCGATTCCGGGCGGGCGGCCACGGGTGCATCCCAGGCGTG----AAACAGCCACGACACCTTGGAATTCCACAGCTTACACCACTTGAATTCGCCGCCCCCGGGCACA---GGCGCGACTGACAGTCGCGCGGCGCCATAAACGTTCCTTCCGTGCCGCCACTGAATCCCGGTCGCTTCCAGCTCGGGAGCAATCTGGACGCCGCGGTCGGACCGTCGTTGCTACGACAAAACCTTCGGCTGTTACGACATGTAGACCTCCGCCACACGGAGATAAAGGAGCCGCGTTAGCCGAGCCGCTGGCCCACGCGAGGCTCTTTGATGACTCAAGTAAAGAAGCCCCGATGCCAGTACCTAAGTACCCCTAATCCCGCTCCCAATCCA-GGGAGTCCACACTGGACGCATCCTCGGTCCCCTCGGACTGGCTCCGGCTACTCCGCCACGGCGCTCCCGGGGCGCGGGGCTCCCACCCCAGCTTGGCCGACGGTCCCCAGCGGATTGGCCCCGCACTGTAGATCCCACGCTGCCGCCCCGGCGCTAGACCGTACAGCATGGGCAACGCGTGCCACCATGTCCTTGCGCAACGAGGCTGTTCTACCTCCAGACAGTAACTTTCATCCAGCGACCCGAGGGCCGCGGACGCCGTGCTGGTGGCCACCAGCCCAGAAACGGCGCGCTCCCCCAGCGCCTCACGGGAGCAGACCCCGAAGCGTACCAGGGTGCCTCCAGGGTGGACTACTAGACGGTATCCTGGTGGGCAGGTGCGCGGGATGGACAA"/>
                        <sequence id="seq_FD01849362_2002" spec="Sequence" taxon="FD01849362_2002" totalcount="4" value="ACCTTAGCTCCGCCAACCGTCGCTCCTCGCTACCCCAAAGCTGTGTACGAGCAGGCCTGATATGCCCGCTCTGCGCGTCAGTTCCCCGCCCANNNNNNNNNNNNNNN-GGGAAAGGAGGCAGCAGGTCAATGTCAACCCTCGATGTCGATGTCTAACTGCAGCCGCTTCGTTGCTGTGGGTCATCTACTAGCCCGCGCGCGCTTCGCAGGTACCGCGAGCGCGCTGTCGATCGGAGGTAGCCTCCGGCCCAAATCCCACACCGGCTACACGGAGAACCGCTGTGCAGTATGCTCAGTTGCTACCCAGGTCTGAAGCTGGCCCTGGACCGCGCCCTAAGCCCCTGCCTCGCTTCAACCACATGAGGTCCGCTGGTTTCCCCTCGACCCGGTGTATGTTCGTCGGTATGAGGACCGGTGTACACCGCTGCGGCTG-A-------CTATTGTCGT--GCTTACCTCCACTCGCCTCCAGCCCGAATCAGCGCTAGGGCCCCAGTTCACCCGGCGCAACGCTTCACTAGA-TACGAGACTACCCCCAGCGCATGCACCGGGTGTTCGGGACCCAGTCGCCGCGGCCGTACTAGGCGTANNNNNNNNNNNNNNNNNNNCTGATACTCTTGTTCGAATTTTTGCCACGCACCTAAACACTGTCGGGGGAGGCCTGGCAAGGGGTCCCTCAGCCTGCCACCCCAGCCGGCAGCCGAGGGTGTGCCGCCCTGGCCCCTGGCAGCCGGCCCTAGAGCGAACCGCGT-CGCGGCTTACCGTTGATCGCGGGCCCCGCGCACAGGAGCGTCGCTGGCCGAATCTACATAGTTCGGGCGAGTCGTCCACGGTCAGCTGGGAACTGGTCGTCAACCTCCAGCGCTTCCTTTGACCCGTGCTGCTACTCATGCCGACAC----------CCGATCCAGGTCCCCCGCAGACTAGTCTTGCACGCAAGCAGGGAGGCAACGTCTGCAGCGCGCTAAGCGCCCCCCCACCCGCCGACCGTACTCCTCGGGTTGATCTCCTGGACCGCCGGCCCCTGGGCAACCGCTCGCTCACCGGGACCGCCCCCCGTGGAGCCATGTCAAGCGGGTCCGACTGTCCAGATCCCCCCGGCCGGTGCCGCGACTCCGGCACCGACCTTTAGTACTCGGGGCACGGCGAACTCCCAGCCGCACAGCAGTAACCCTCGGGCCGAGCTTTGGCGGTCCGCGCCGCGCTCGCAACGGGGGACGGCCCGAAACGTCGAAGTCAGATGTCTAGCTTCACGCTCGCGCAACGANNNNNNNNNCGATGACGGGTGCCGCACCGGTGCCCGCTGGCCTCCTCGGCAAGCGCCCGCGGCCAGGAGCCGGCCGTCCTCCCCGGGACGGCCCAAGAGCGCTATCAGTGGCCCGCCACGATCCCTCGTTAGGCAGGGCGAAGCGTCGACCCGAAGGGCGGCCGCCCGCGGGCGCCTCCGAGCGGGGGCGCGACCACACTTCCGGGGCGACGCGCGCCGGTGAGTCCCTCCGCGGAAGGACCCTCGCGCCCAACCGGGGGGCGTCGACTCATCGGTACCTCGCACGGCGGCGGCCCACGCTGGGCCGCGCTCGCGACTCACTATGCCCGACCGTGGCAGCA--GCAGGA-TGATACCTGATTGTCGAATAGACGCTCTTGAAGTTAAAGCGCCTGTCCCAGCGCCTGGATGGCAACAGGC----CTCGCACCGTCCTTCGCATGTGCGCGGGCGCCCCTCCCGCGTTCCGGTCCACAACGCTGCCGCCGCACCAATGAGAACGCAAACCGCCTCCCGTGCCCCCATCGAGGGGTCCTCTCGCCCGCCCCACCGCGGGGTCCCGCGTAGACAGGTGGCTGCTCTTGGAGGGTACCCGCCGTCCAGGCGACGCGAGCGGTGGCCCGGCCGGCCCCGCGCGCCACCGTCCCCGCGCACACCTGGACCACGGATGAGTCGTTTCTCCAGCGCCGAAACCTCCTCAGCAACTCTCGTCGCACGCGCTACCCACGCCGCCCACCCACCGTGCTCGCCGCCTCCCCAAGCAGCCTAACCCCGAGCATGGAGAGCACCGCGGCCCCCCCTACCCGACGGTGACTGATTCGGCTTTTGCCGACAGGACCGGCTTAGCGACACCCGGCTGCGTTCCCGCGCCGGACGACGCTGACCGGGCCCTGGTTCCCTGTCATGCCGGAGTCCCAAGTACTACACCCGAGTCCCGGCTGCCCCTCCCTACCTTACCTCTTTGATCGCGGGTTGATGCACCGAGGAAGAGCCCTCGCGAGGCCGAAGTGAACCATGGCACGGCTACAACTGAAGACCGCACCGCCACCCGGTTGATCCGCCGCCGCCCGCGCCCCTCTG-G---TTACCGAGACAGCCCCCGCAATCCCAGACGGGGGCCGCCGGGCCGCCGGTGAACGGGCTCTACGGTTCACGAACCAGGTGCCCCTACCTCCCGCGCGACAATTAGGTGCAATAAGCAACGGGACGGCTCTACTCTAGTGTAGCCGTTGGTCCAGGTTTCGCGTGGCCATGTGCCTATGGAGTCTGAGGACCTTGTTCGCTATCCGGGACGGCCCCATGGGCACGAAAGTAAGCAGAGTGCCGCTGGCGCTCTGACGCAACGCGGGTAAAACGTCGGAGGCCTCCGTACGGGGAGGCGAACCCGGGATGGGGTCATGGGCGGGAGTCGACTCGCTGGATCACCTCGAGGCGAGTATCATTGGGCCAGGGGCGCAGTATCCTCACCCCACAATGGACGCTCGCGACGGGCGAGTGGACTTGCCGACAAGGANNTCCCCTAACGCTATGTCTTGACAGGGGAGTAGCTCCAGGGCGTGACGAAAAGAGGCGCTCACCATGAAACGGCAATGCAAGGACCATAACCACGTGCGCGGGGGCAGGGGCTGTGCGCCGAGCGAGTAACGCCAACACAAGGGTGTACTCGTGAGGTGCACTTGTGAGCCGCTCGCGGGGGGGCCTATACGATTGGGCGGCCGGCCCGCGTGGGGGGAGGGACCCCCCAGGGCCCGTCTTGGCCGTGCCCGCCCCGTGGGGGACGGGGCGAACCCTCAATAACCGTCAGCGCGGGCTGCAGCGGGGCAGTGGGTCGTATNNNNNNNNNNNNNNNNNNNNNNNNNNNNNNNNNNNNNNNNNNNNNNNNNNGGCCTGACGTGTTGAGCCTCAGGAGGCTTGCTGCCGGGAACTGCGTCAGCACCGATCCGGCGTGCCGAGTCGCGAGCAACAACTTCGGGTACGGGTCGCTATTTTGCAGTCCAATGCGAGGCTTGGTCCAACTAGCGGAGTGCGTGTACGGGGCGTGTCGCGGGCCCCGG-CGTAGGCGGCGGCAGTTTTGGCGCGGGCGTCCCGGGGTGGGCCGGGAGCACCCAAACAGTCCGGGTGGAAGGGTCGGAAAGGAGGTGCGGCGGCCGGGAGATAAAGTGCGGCCGGGTCGCTACCCTCTGACCGACGGGGGGCCATGCGCGGTTGGGGGCAGTTCCGGCGTCCAGGTGAGGACACCGAGCCGACCCCAGGCTTATGCTGTACGACAGCGCTGAGCTACGC--A-CGCCTTCTCTCAGAGCCGGGCCTTCCGGGGCCCGGCGTTCTGCGCGCGGCCTCGGCGTGACAGACGCTGCGCTGGCGGTCCCTTGGGGCCAACGCGCGGTTGATCGGCGCGCCGCCTTCACGAGGCTGACTGACGGCGGTAGATCTGGGAGCGCGTGGAGGCCGTCCAGGTCCTGCGCGGGCTGGCTCCCACTCGCAAGAGCACGTCCGGGGCAGGGGAGGGTGGGGAACGTGTTCAACCTGGCAGTTCGACTGCGTGCTTCGGCCGGGCGAAGAGGTTAGGCGCCTCAGGGGGCCGGGCGCCGTCGCTCCGTGATGGCCCTGCCCTTGTCAGGGTACAGCCGCAGCGGACCCCTGGGGCATCCGATGGCCCAAGGAAAC--GAGCGACCGTTGAAAGGACCGGCGGGGATGAGGGGGGGTCGCCCGGCGTCCGCGGCGCTGCGGCCTGGTTCGGTTCAGCCGCAAAGTCCGGGGCGGGGCGGTCGGTCGTAGGGTTTGTTAGAACGGGCTGGTACCGGGGTTAGATGCCGCGCCACGCCGAGGGCGGGTGCACTATGGCTTACGGGCCGGACGCAACTCAGTGAGATGTG----GCGGGAGCGGACTCGGGCNNNNNNNNNNNNNNNNNNNNNNNNNNNNNNNNNNNNNNNNNNNNNNNNNNNNNTGGCAGCAGGGGTGGCTCGGGGAATAGCCCCGCATCTA-------CGCGTGCTTTACT---AATCCCGCGTTGCCGAAGCTCTGATGGGCTTGGCGACCGATGCGAGCGAAAATGTGGGGGGTGCGCGGCCCGGGCGGAAAGATACGTCGTTATGCGGAGGGTCTCGGGATCATCCCCAAGGAAAGCAAATCAGAGGGGGCTGACTATGGGGCGGGTCGGCTTGCGCCGCTATGGGGGGGTTTCCAAGGAGTTACGACGTTTGAGTAAAGGGGGGGACGGCGCCCAGCCACCGGGCACTCCCAGCCGACGTCTGTGTTGTCCCGCTGCGAAACGGGCTGTGATCCCTACGTGTGCTCGTGAAAATGCTGGGTCAGCCTATCGGGGGCGCCCGGAGAGGATCGCGGTAGTGGTACACCGGAGGCGGACGAAGCGGCCCGGACTCTCTACAAGCC-CGAAGGTATGGGCGCGTCGGCGCGAGCGTGTTACCCAGGGGGGGGATGCGACTTAGGCCCGGAACGAGCGGCGGGGAGTGTCGGGCGTCGAGCGCAGAAGACGGCAAAGGCGGCCGGGTACATGTTGGGCTGCCCCGCGGGCCGGTGGACCGGCCGCACTAGGTTCCATCGCGCGATTCGCGGGCGCCCGTAGCCGAGGATTCCGCGAGCTCTAGTACCCGAGTTGATGGTGGCGCGCACCGAGTCGGTGTGCTGCAGGTCGCCGCCGGCCTGCGGGGGGATTAGCCTGGTCACATGGGGCTCGGTCGCCGTGGTGTTCGCGAGCGGGGCTTAGTACGCCCGATTGGTGCAGAGTGCGACGCGTGTCGACCGGCGGATGCCCAAGAAGGGCCCGCCGCAGCAGGGGTGACTAACNNNNNNNNNNGCCGGGGGGCACGAGGGGTATTCGTAGCGGCGGGGGGCATCCGCCGTTGTAGGCATGTGTGAAGAGGGTCTTCCGACCGGGCAGGCTTGTGACGGCTTGGGTGGTTAGCGTCACTTGGCCGGGGGCCCGGGGGATTTGCCCGGCCAGCCGCGAGGGAGTTCGGGCCCGGATCTGTGGTAAGTGTGAGCGACGTGCGGGGTGACGCTTTTCAAGNACACGACTTCGGCCACGCACACACCGGGGGGACAGGACGTAGGGGGACATTGCACCGGCAATGTACGACCGCAA-TTGCC----GGGGTGATTCAGCCGGCCAATGGTCATCCCGTGACAGAGCGTCGGCCAGGGGGCTCCCTTGCCCGTTCCCGGATCTAGATGGATTTACCCGTGAGGACGGACCGGGCCCCCAACCGAGGAGCAAATAGCGAGGAGCAATGTATGCGCAGGAAGCTGGTCCGAGGGCGGACGTCAACTGGCGGGCTGAGGGGCTGTGGCCTACCCTGAGGCAGTGTGCACGGCCTTGCATCTCCAAACCGACTCGATGGATGGCCCAGGAAGCGCGTGCCTGCGGGGCTGATTCTCCTCCACAATTAACACCCCCCGAGGCGACTCCGGCCAGTCCGCACCCTGCGCTCGTAGTCCTGACGCTCGCGTAACGCGGAATGGGAGCGGACCACGGGCGATGGGGCTGTCGGCTGGCCGAAGGGGGCTGGCTGAGCGAAGCGCCCCTGTGGGGTGGCCTCACATTGTGTAGAGCGGGCTTGAGCCGCAGTACGGCGGCGCTCGGGCGAGGTGGGGTTCAGTGCCAACAGCGGGCGTGGAGGGAGCGCACGCGGTTTGCATGGTTTGGCTTGGGGTAGAGGACGCGTCCGTAGCGACGTAGTTTGGGACCGAGTTGAGCGGACTGCGCCGGTGGCTTAACATACGAATAGGGCTTAGCGGTCGGGCGTCAGGGCCCGAGACGGAAAGACATTCCATCTCGACTCCAGGAGGGGGCGCTATCCCGGCGCGGGCCGTCTGCGGTTCCAACTAGCGGTGCTCGCCTCACTGAACACGCGCCGGGAGGTATACCGCAGCGGCTCGCCGAGCACTTGCGCCCCCACGCGCTACGTATGCTCCCGCCCCACTTGACCCCCCGAAGAGCGACGGAGACCGCCACCGTTCCGTCTGCAA---CACCGCCCGTCTGATTCCCCAGCGCCTCTCCCGACACCCCTGTGAAGAGCCTCTTTGTACCGGTCCGCCAGCCGTAAGAAGGGAAAGTGGGCATCGGACCGAGTCCGTCCACCCGAGGACCTGGGCCGTGCTGAAGCCCGACCCCCGATTCCGCGCGGGCGGCCACGGATGCATCCCAGGCGTAGCA-AACCAGCCACGACACCTTGGAACTCCACAGCTTATATCACTCGAATTCGCCGCCCCCGGGCACT---GGCGCGCCTGACAGTCGCGCGGCGCCATAGACGATGCTCCCGTGCCGCCACCGAATCCCGTTCGCCTCCGTCTCGGGTAGAATCTGGACGTCACGGGCGGGCCCTCATCGCTACGACAAAGCCTTCGGCCATTACGACATGTAGACCTCCGCCCCTCGGAGATCCGGGAACCGCATTAGCCAAGCCGCCAGCCCATGCGAGATTCCCTGATGACTCGGGTAAATAAGCCCAGATGCCATCTCCTAAGCACCTCTGATCCCGCCCCCAATCCACGGGAGCCCACACGGGTCGCACCCACGGTCCCCTCGGACCGGCCCCGGCTACTTCGTCACGGAGCTCCTGGGGGGCGGGGCTCCCACCCCTGCCTGGGCGACGACCCCCGTCGAAATGGCCCTGCACAGTGGATCGCCCGCTTCCGCCCCGGCGCGAAACCACACAGCATGAACAATGCATGCCACCATGTCCTTGCGCAACGAGGCTGTTCTACCCCTAGACAGCTACGTTCAACCAGCGACCCTAAGGTCACGGACGCCTTGCTAGTGGCCACCAGCCCGGAAAAGACGTGCTCCCCCAGCGCCTCACAGGAGCGCGCCCCGAAGCGCACCAGGATGCCTCCAGGGTTAACTGCTAGACGATATCCTAGTAGGCAGGTGCGCGGGATGGTCAA"/>
                        <sequence id="seq_FD01849363_2002" spec="Sequence" taxon="FD01849363_2002" totalcount="4" value="ACCTTAGCTCCGCCAACCGTCGCTCCTCGCTACCCCAAAGCTGTGTACGAGCAGGCCTGGTATGCCAGCTCTGCGCGTCAGTTCCCCGCCCANNNNNNNNNNNNNNN-GGGAAAGGAGGCAGCAGGTCAATGTCAACCCTCGATGTCGATGTCTAGCTGCAGCCGCTTCGTTGCTGTGGGTCATCTACTAGCCCGCGCGCGCTTCGCAGGTACCGCGAGCGCGCTGTCGATCGGAGGTAGCCTCCGGCCCAAATCCCACACCGGCTACACGGAGAACCGCTGTGCAGTATGCTCAGTTGCTACCCATGTCTGAAGCTGGCTCTGGACCGCGCCCGAGGCCCCTGCCTCGCTTCAACCACATGAGGTCCACTGGTTTCCCCTCGACACGGTGTATGTTCGTCGGTATGAGGACCGGTGTACACCGCTGCGGCT----------CTATTGCC----ACTTACCTCCACTCGCCTCCAGCCCGAATCAGCGCTAGGGCCCCAGTTCACCCGGCGCAACGCTTCACTAGCTTACGAGAATACCTCCAGCGCATGCACCGTGTGTTCGGGACCCGGTCGCCGCGGACGTACTAGGC---NNNNNNNNNNNNNNNNNNN-TGATACTCTTGTTCGAGTTTTTGCCACGCACCTAAACACTGTCGTGGGAGGCCTGGCAAGGGGTCCCTCAGCCTGCCATCCCAGCCGGCAGTCGGGGGTGGGCCGCCCTGGCCCCTGGCAGCCGGCCCTAGAGCGGACCGCGTCCGCGGCTTACCGTTGATCGCGGGCCCCGCGCACAGGAGCGTCGCTGGCCGAATCTACATAGTTCGGGCGAATCGTCCACGGTCAGCTGGGAACTGGTCGTCAACCTCCAGCGCTTCCCTTGACCCGTGCTGCTACTCATGCCGACAC----------CCGATCCAGGTCCCCCGCAGACTAGTCTTGCACGCAAGCAGGGGGGCAACGTCTGCAGCGCGCTAAGCGCCCCCCCACTCGCCGACCGTACTCCTAGGGTTGATCTCCTGGACCGCCGGCCCCTGGGCAATCGCTCGCTCACCGGGACCGCCCCCCGTGGAGCCATGTCAAGCGGGTCCGACTGTCCAGATCCCCCCGGCCGGTGCCGCGACTCCGACACCGACCTTTAGTACTCGGGGCACGGCGAACCCCCAGCCGCACAGCAATAACCCTTGGTCCGAGCTTTGGCGGTCCGCGCCGCGCTCGCAACGGGGGACGGCCCGAAACGTCGAAGTCAGATGCCTAGCTTCACGCTCGCGCAACGANNNNNNNNNCGATGACGAGCGCCGCACCGGCGCCCGCCGGCCTCCTCGGCAAGCGCCCGCGGCCAGGAGCCGGCCGTCCTCCCCGGGACGGCCCAAGAGCGCTATCAGTGGCCCGCCACGACCCCTCGTTAGGCAGGGCGAAGCGTCGACCCGAAGGGCGGCCGCCCGCGGGCGCCTCCGAGCGGGGGTGCGACCACACTCCCGGGGCGACGCGCGCCGGTGAGTCCCTCCGCGGAAGGACCCTCGCGCCCAACCGGAGGGCGTCGACTCATCGGGACCCCGCGCGGCGGCGGCCCACGCTGGGCCGCGCTCGCGAATCACTATGCCCGACCGTGGCAGCAG-GTAGGG-TGATACCTGATTGTCGAATAGACGCTCTTGAAGTTAAAGCACCTGTCCCAGCGCCTGGGCGGCAACAGGC-----TCGCACCGTCCTTCGCACGCGCGCGGGCGTCCCTCCCGCGTTCCGGTCCACAACGCTGCCGCCGCACCAATGAGAACGCAAACCGCCTCCCGTGCCCCCATCGAGGGGTCCTCTCGCCCGCCCCACCGCGGGGTCCCGCGTAGACAGGTGGTTGCTCTTGGCGGGCGCCCGCCGTCCAGGCGACGCGAGCGGTGGCCCGGCCGGCCCCGCGCGCCACCGTCCCCGCGCACACCTGGACCACCGATGAGTCGTTTCTCCAGCGCCGAAACCTCCTCAGCAACTCTCGTCGCACGCGCTACCCACGCCGCCCACCCACCGTGCTCGCCGCCTCCCCAAGCAGCCTAACCCCGAGCATGGAGAGCACCGCGGCCCCCCCTATCCGACGGTGACTGATTCGGCTTTTGCCGACAGGACCGGCTTAGCGACACCCGGCTGCGTTCCCGCGCCGGACGACGCTGGCCGGGCCCTGGTTCCCTGTCATGCCGGAGTCCCAAGTACTACATCCGAGCCCCGGCTGCCCCTCCCTACCTTACCTCTTTGATCGCGGGTTGATTCGCCGAGGAAGAGCCCCCGCGAGGCCGAAGTGAACCATGGCACGGCTACAACTGAAGACCGCACCGCCACCCGGTTGATCCACCGCCGCCCATGCCCCTCTGCGCCTTTACCGAGACAGCCCCCGCGGTCCCAGACGGGGGCCGCCGGGCCTCCGGTGAACGGGCTCTACGGTTCACGAACCAGGTACCCCTGCCTCCCGCGCGGCAATCAGGTGCAAGAAGCAACGGTACGGCTCTACTCTAGTCTAGCCGTTGGTCCAGGTTTCGCGTGGCCATGTGCCTATGGAGTCTGGGGACCTTGTTCGCTCTCCGGGACGGCCCCATGGGCACGAAAGTAAGCAGAGAGCCGCTGGCGCTCTGACGCAACGCAGTTAACACGTCGGAGGCCTCCGTACGGGCAGGCGAACCCGGGATGGGGTCATGGGCAGGAGTCGAATCGCTGGATCACCTCGGGGCGAGTATCGTTGGGCCAGGGACGCAGTATCCTCACCCCACAATGGGCGCTCGCGACGGGCGAGTGGACTTGCCGACAAGGANNTCCCCTAACGCTATGTCTTGACAGGGGGGTAGCTCCAGGGCGTGACGAGAAGAGGCGCTCACCATGAAACGGCAATGCAAGGACCAGAACCACGTGCGCGGGGGCAGGAGCTGTGCGCCGAGCGAGTAACGCCAACACAAGGGTATACTCGTGAGGTGCACTTGTGAGCCGCTCGCGGGGGGGCCTATACGATTGGGCGGCCGGCCCGCGTGGGGGGAGGGACCCCCCAGGGCCCGTCTTGGCAGTGCCTGCCCCGTGGGGGGCGGGGCGAACCCTCGATAATCGTCAGCGCGGGCTGCAGCGGGGCAGTGGGTCGTATCNNNNNNNNNNNNNNNNNNNNNNNNNNNNNNNNNNNNNNNNNNNNNNNNNGGCCTGATGTGCTGAGCCTTAGGAGGCTTGCTGCCGGGAACTGCGTCAGCACCGATCCGGCGTGCCGAGTCGCGGGCAACAGCTTCGGGTACGGGTCGCTATTTTGCAGTCCAATGCGAGGCTTAGTCCAACTAGCGGAGTGCGTGTACGGGGCGTGTCGCGGGCCCCGGGCGTAGGCGGCGGCCGTTTTGGCGCGGGCGTCCCGGGGTGGGCCGGGAGCACCCAAACAGTCCGGGTGGAGGGGCCGGAAAGGAAGTGCGGCGGCCGGGAGATAAAGTGCGGCCGGGTTGCTATCCTCTGACCGACGGGGGGCCATGCGCGATTGGGGGCAGTTCCAGCGTCCAGGCGAGGGCACCGAGCCGACCCCAGGCTTATGCTGTACGACAGCGCTGAGCTACGCCGA-CGCCTTCTCTCAGAGCCGGGCCTTCCGGGGCCCGGCGTTCTGCGCGCGGCCTCGGCGTGACAGACGCTGCGCTGGCGGTCCCTTGGGGCCAACGCGCGGTTGATCGGCGCGCCGCCTTCACGAGGCTGACTGACTGCGGTAGATCTGGGAGCGCGTGAAGGCCGTCCAGGTCCTGCGCGGGCTGGCTCCCACGCGCAAGAGCACGTCCGGGGCAGGGGAGGGTGGGGAACGTGTTCAACCTGGCAGTTCGACTGCGTGCTTCGGCCGGGCGAAGAGGTTAGGCGCCTCAGGGGGCCGGGCGCCGTCGCTCCGTGATGGCCCTGCCCTTGTCAGGGTACAGCCGCAGCGGACCCCTGGGGCATCCGATGGCCCAAGGAAAC--GAGTGACCGTTGAAAGGACCGGTGGGGACGATGGGGGGTCGCCCGGCGTCCGCGGCGCTGCGGCCTGGTGCGGTTCAGCCGCAAAGTCCGGGGCGGGGCGGTCGGTCGTAGGGTTTGTTAAAGCGGGCCGGTACCGGGGTTAGCTGCCGCGCCGCGCCGAGGGCGGGTGCACTATGGCTTACGGGCCGGACGCAACTCAGTGAGATGTGTA--GCGGGAGCGGACTCGGGCNNNNNNNNNNNNNNNNNNNNNNNNNNNNNNNNNNNNNNNNNNNNNNNNNNNNNCGGCAGTGGGGGTGGCTCGGGGAATAGCCCCGCAT-------------ATCAACTTAC----ATCCCGCGTTGCCGAAGCTCTGATGGGCTCGGCGACCGATGCGAGCGAAAATGTGGGGGGTGCGCGGCCCGGGCGGAAAGATACGTAGTTATGCGGAGGGCCTCGGGATCATCCCCAAAGAAAGCAAATCAGAGGGGGCTGACTATGGGGCGAGTCGGCTTGCGCCACTATGGAAGGGTTTCCAAGGAGTTACGACGTTTGGGTAAAGGGGGGGGCGGCGCCCGGCCACCGGGCACTCCCAGCCGACGTCTGTGTTGTCCCGCTGCGAAACGGGCGGTGATCCCTACGTGTGCTCGTGAAAATGCTGGGTCAGCCTATCGGGGGCGCCCGGAGAGGATCGCGGTAGTGGTACACCGGAGGCGGACGAAGCGGCCCGGACCCTCTACAAGC--CGAAGGTATGGGCGCGTCGGCGCGAACGTGTTACCCAGGGGGGGGATGCGGCTTAGACCCGGAACGAGCGGCGGGGAGTGTCGGGCGTCGAGCGCAGAAGACGGCAAAGACGGCCGGGTACATGTTGGGCTGCCCCGCGGGCCGGTGGGCCGGCCGCACTAGGTCCCATCGCGCGATTCGCGGGCGCCCGTGGCCGAGGACTCCGCGAGCTCTAGTACCCGAGTTGGTGGTGGCGCACACCGAGTCGGTGTGCTGCAGGTCGCCGCCGACCTGCGGGGGGATTAGCCTAGTCACATGGGGCTCGGTCGCCGTGGTGTTCTCGAGCGGGGCTTAGTACGTCCGATTGGTGCAGAGTGCGACGCGTGTCGACCGGCGGATGCACAAGAAGGGCCCGCCGCAGCAGGGGTGACTAACNNNNNNNNNNGCCGGGGGGCACGAGGGGTATTCGTAGCGGCGGGGGGCATCCGCCGTTGTAGGCATGTGTGAAGAGGGTCTTTCGACCGGGCGGGCTTGTGACGGCTTGGGTGGTTAGCGTCACTTGGCCGGGGGCCCGGGGGATTTGCCCGGCCAGCCGCGAGGGAGTTCGGGCCTGGATCTGTGGTAAGTGTGAGCGACGTGCGGGGTGGCGCTTTTCAAGNACACGACTTCGGCCACGCACACACCGGGGGGACAGGACGTAGGGGGACATTGCACTGACAAAGTACGACC-CAA-----------GGGTGATTCAGCCGGCCAATGATCATCCCGTGACAGAGCGTCGGCCAGGGGGCTCCCTTGCCCGTTCCCGGATCTAGATGGATCTACCCGTGAGGACGGACCGGACCCCCAACCGAGGAGCAAATAGCGAGGAGCAATGTATGCGCAGGACGCTGGTCCGAGGGCGGACGTCGACTGGCGGGCTGAGGGGCTGTGGCCTACCCTGAGGCAGTGTGTACGGCCTTGCATCTCCAAACCGACTCGCTGGGTGGCCAAGGAAGTGCGTGCCTGCGGGGCTGATTCTCCTCCTCAATTAACACCCCCCGAGGCGACTCTGGCCAGTCCGCACCCTGCGCTCGTAATCCTGAGGCTCGCGTAACGCGGAATGGGAGCGGACCACGGGCGATGGGGCTGTCGGCTGGCCGAAGGGGGCTGGCTGAGCGAAGCGCCCCTGTGGGGTGGCCTCACATTGTGTAGAGCGGGCTTGAGCCGCAGTGCGGCGGCGCTCGGGCGAGGTGGGGTTCAGTGCCAACAACGGGCGTGGAGGGAGCGCGCGCGGTTGGCATGGTTTGGCTTGGGGTAGAGGACGCGTCCGTAGCGACGTAGTTTGGGACCGAGTTGAGCGGACTGCGCCGGTGGCTTAACACGCGAATAGGGCTTAGCGGTCGGGCGTCAGGGCCCGAGACGGAAAGACGTTCCATCTCGACTCCAGGAGGGGGCGCTATCCCGGCGCGGGCCGTCTGCGGTTCCAAATAGCGGTGCTCGCCTCACTAAACACGCGCCGGGAGGTATACCGCAGCGGTTCGACGAGCACTTGCGCCCCCACGCGCTACGTATGCTCCCGCCCCATTTGACCCCCCGAAGAGCGACGGAGACCGCCACCTTTCCGTCTGCAA------CGCCCGTCTGATTCCCCAGCGCCTCTCCCGACACCCCTGTGAAGAGCCTCTTTGTACCGGTCCGTCAGCCGTAAGAAAGGAAAGTGAGCATCGGACCGAGTCCGTCCACCCGAGGACCGGGGCCGTGCTGAAGCCCGACCCCCGATTCCGCGCGGGCGGCTACGGATGCATCCCAGGCGTG----AACCAGCTACGACACCTTGGAACTCCACAGCTTATATCACTCGAATTCGCCGCCCCCGGGCACT---GAAGCGCCTGACAATCGCGCGGCGCCATAGACGTTGCTCCCGTGCCACCACCGAATCCCGGTCGCCTCCGTCTCGGGAGGAATATGGACGTCACGGGTGGGCCCTCATCGCTACGACAAAGCCTTCGGCCATTACGACATGTAGACCTCAGCCCCTCGGAGATCCGGGAGCCGCATTAGCCAAGCCGCCAGCCCATGCGAGACTCTCTGATGACTCGGGTAGATAAGCCCAGATGCCATCTCCTAAGCACCCCTGATCCCGCCCCCAATCCACGGGAGCCCACACGGGTCGCACCCACGGTCCCCTCGGACCGGATCCGGCTACTCCGTCACGGAGCTCCTGGGGGGCGGGGCTCCCACCCCTACCTGGCCGACGACCCCTGGCGAAATGGCCCTGCACAGTAGATCGCCCGCTTCCGCCCCGGCGCGAAACCACACAGCATGAACAATGCATGCCACCATGTCCTTGCGCAACAAGGCTGTTCTACCCCTAGACAGCTACGTTCAACCAGCGACCTGAAGGTCACGGACGCCGTGCTAGTGGCCACCAGTCCGGAAAAGACGTGCTCCCCCAGCGCCTCACAGGAGCGCGCCCCGAAGCGCACCAGGATGCCTCCAGGGTTGACTGCTAGACGATATCCTAATAGGCAGGTGCGCGGGATGGTCAA"/>
                        <sequence id="seq_FD01849369_2001" spec="Sequence" taxon="FD01849369_2001" totalcount="4" value="ACCCTAACTCCGCTGATCGTCGTTCCTCGCTACCCCAAAGCTGAGTACGAGCAAACCTGGTAGGCCCACTCTGCGCGCCAGTTCCCCGCCCA---GCCCTCA-GCAC-GGGAAAGAAGGTAGCAGTTCAATGCCAACCCTCGACGTCGACGTCTGACTGCAGCCGCTTCGTTGCTGTGGGTCATTTTCTACCCCGCGCGCATTTCGCGGGTACCGCAAGCGCGCTGTCGACCGGGGATAGTCTCCGGCCCCAATCCCACACCGACTATACGGAGGACCGCTGTGCAGTATGCCCGGCCGCTACTCAGGTCGGAAGCCGGCCTTGGATCACGCCTTAAGCACCCGCCTCGCACCGATCACAGAAGGTCCGATTGTTCTCCCTCGACCCGGCATAAATTCGTCAGTATAAGGATCGGTGTACGCCGCTACCACTAC--------CCATT-----C--CTTATCTCCACTCGCTTCCGGCCCGGATCGGCGCTAGGGCCCTAGTTTACCCGGCGCAACGCAACATTAGCTTGCGAGAATACCTCCAGCGCATGCACCGTGTGTGCGGGACCCGTTCGTCGCAGCCGTACTANNNNNNAAAATTCGATATTTCGCACCTGATACTCTTGTTCGGGCCCTTGCCATGCACCTAAACATTGTCGGAGGAGGCCTGGCAAGGGATCCCTCAGCCCGCCACCCCAGCCGACAGCCGAGGGTGGACCGCACTGGTCCTTGGCAGCCGGCCCTAGAGCGGGCCTCTTACGCGGCTTACCGTAGGTCGCGAGCCCCGTGCACAGGAGCGTCGATTGCCGAATCTACATAGTTCGGTTGAGTCGTCAACGGTCAGCTGGAAACTGGCCTTCAACCTCCTGCGCTTCCCAGGACCCGCACTGCCACTCAGGCCGATACCCGGACGAAGCCGATCCAGCTCCCCCGCCGGCTAGTCTTGCACGCAAGCAGGTAAGCAGCACCTGCAGCGCTCTAAGAGCCCCCCCACCCGCCGGCCACACTCCCCTAGCCGATCTCCTGAGCTGCCGGCCCCTGGGCAACCGCTCGACCACCGGAACCGCCCCACGTGGAGCCATGTCGAGCGGGCCCTACTGGCCAGAGCCCCCCGGCAGGGGCCTCGATTCCGGCACCGACTTTTAGTACGCGAGTCACGGCGAACTCCCAGCCGCACAGCAACTACCCTCGGGCCGAGCTTTGGCGGTCCGTGCCGCGCTCTCAACGGGGGACGGCCCGAGACGTCGAAGTCAGATGTCTAGCTTCACGCTCGTGCAACGACTGATT---TGGTCGCGGGCGCCGCACCGGCGTCTGTCGGCCTCCTCTGCAAACGCCCGCGGCCAGGGGCCGGCCGTCCACCCCTGGGCAACCCAAGGGCGCTTTTAGTGGCACGTCACGATTCCCCGCTAGGCAGGGCAAAGCGTAGACCCGGAGGGCGGCCGCCCGCGGGCGCTTCCAGGCGGGGGCGTTATCGCACTTCCGGGGTGACGCACGCCGGTGAATCCCTCCGCGGAAGGACCATCGCGCCCAACCGGATGGCGTCGACTCATCGGGACCCCGCGCGGCGGTGACCCACGTCGTGTCGCGCTCGCGACCCGCGATGCCCGACCGTGGCAGCAG-GCAGGAGTGCTATCGTATTTTCGAGTAGACGCTCTTGAATTCGAAGCACCCGGCCTAGCGTTCCGGCGGAAACCCGC-----TCGCACCGTCCTTCGCACGCGCGCGGGCGCCCCTACCGTGTCCTGGTCCACAGCGCTACCGCCGCACCGATGAGGACGCAAGCCGCCTCCCCGGCCCCCACCGAGGGGTCCTCTCGACCTCCCCACCGCGAGGTCCAGCGTAAATAGGTGGCTGCTCTTTGTGGGCGACCACCGTCCAGACGACGCGAGCGGTGGCCCGGCCGGCCTCGCACGCCACCATCCCAGCGCACACCCGGGCCCCCGATGAGTCGTTTCTCCAGCGCCGAAGCCTCCTCAGCAACGCTCGTCACACGCTCTTCCCACGCCGCCCGCCCACCGTGCCCGCCGCCTCCACAAGCAGCCTAACCCTAAGCATGGAGAGCACCACGGCCCCCCCTCTCCGGCGGTGACTGGTTTAGATTTCGCCGGCAGGACCGGCTTAGCGAAACCCGGCTGCGTCCCCGCGTCTAAAGACGTTGACCGGGCTCTGGTCCCCTGTCATGCCGGAGTCCCAAGTACTACACCCAGGCTTCGGCGGCCCCGCCCTATCCTACCTCTTTGGTTGCGGGCTGACGCGCCGAGGAAGAGTCCCCGCAAGACCGGCGCGAGCTATGGCACGGCTACAACTGAAGACCGCGCCGCCACCCGGCTGATCCGACGCCGCGCACGCCCACCTGCGCCTTGACCGAGGCAGTCCCCGCGATCCCAGACGGGGGCCGCCGAGCCTCCGGTAAACGCGCTCCACGGCTCACGAACCAGGTGCCCCAACCTCCCGCGTGGCAATCAGGTACAAGAAGTAACAGGGCGGTCCTACTCTAGTCCAGCTGTTAGTCCAGTTTTCGCGTGGCCATATGCCTTTGGAATCTGGGGGCCTTGTCCGCTCTCCGGGACAATCCCATGGGCACGGGTGGTAGCAGAGAGCCGTTAGCGCGCGGCCGCAACTCAGGTAAAACGTCGGGGGCATCCGTACGGGGGGGCGAACCCGAGGTGGGATCATGGGCGAAAGTCGACTCACTGGATCACCTCGGGGCGAGCATCGTTGGGCCAGGGGCGCAGTATCCCCACCCCACGCTGGGCGCTCGCGACGGGCGGGTGGACTTGTCGACAAGGAGTTCCCCTAACGCAATGTCCTGACGGGGGAGTAGCTCCAGGGTGTGACGAGAAGAGGGGCCCACTATGAAACGGCAATGCAAGGACCAGAACCACGTGCGCGGAAGCAGGGGCTGTGCGCCGAGCGAACAACGCCAACACAAGGGTACACTCGTGAGGTGCACTCGCGAGCCGCTCGCGGGGGGGCCCATACGATCGGTCGGACGGCCCGTGTGGGGGAAGGGGCCCCCCCGGGCCCGTCTTGGCCGTGCCTGACCCGTGGGGGACGAGGCGAACTCTCGATAGCCGTCAGCGCGGATTGCAGCGGCGCAGTGGGTCGTATCACATTGTACAGTAGGTGAACATCGTGGCTCCTTCCAATCGGAGAACAGGGGCCGGACGGGCTGAGCACCAAGGGGCTTGCCGCCGGGACCCGCGTCAGCACCGATCCGGCGTGCCGAGTCGCGGTCCACGGCTTCGGGTACTGGTCGCTATTTTGCAGTCCAATATGAGGCTAGGTCCAACTAGCGGAGCGTGTGTACGGGGCGTGTCGCGGGCCCCGA-CGTAGGCGGCAGCCGTTCTGGCACGGGCGTCCCGGGGTGGGCCGGGAGCACTCAAACAGTCCGGGTAGAGGGACCGGAAAGGAGGCGCGGCGGCTGGGAGATAAAGTGCGGCCGGGTCGTTACCCTCCGACCGACGGGGGGCCGTGCGCGGTTGGGGGCAGTTCCGGCGTCAAGGTGAGGGCACGGAGCTGACCCCAGGCTTATACTATACGGCAGAACTGAGCTACG-----CGCCGTCTCTTGGGGCCGGGCCTTCCGGGGCCCGGCGTTCTGGGCGCGGCCTAGGCGGGACAGACGCTGCGCGGGCAGTCCCGTGGGGCCAACGCGCGATTGATCGGCGCGCCGCCTTCATGAGGCGGTCTGACGGCGGTAGATCTGGGAGCGCGTGAGGGCTGGCCAGTACCTGCGCAGGCTGGCTCCTACGCGCAAGAGCACGTCCGGGGCCGGGGAGGGTAGGGAATGTGTTCCACCTGGCAGCTCGACCGCGTGTTCCGGCCGGGCGATGAGGTTAGGCGCTTCAGGGGGCCGGGTGCCGTCGCCCGGTGATGGCCCTGCCCTGGTAAGGGCGAGGCCGCAGCGGTCCTCTGGGGCATCCGATGGCCCAAGGAAACTAGAGCGACCGTCGAAAGGACCGGCGGGGACGAGGGAGGGTCGCCAGGCATCCGCAGCACTGAGGCCTGGTGCGGTTCAGCCGTAATGTCCGAGGCGAGGCGGTCGATCGTAGGGTTCATTAAGGCGGGTCGGTACTGGGGTTCACTGCTGCACCGCGCCAAGGGCGGTCTCGCTATGGCCTACGG------------------------------GG--------------------------------------------------------------------CGGCAGCGGGGGTTGCTCGGAGGATAGCCCCGTCT---------GCGCGTGCTTGTAC-----TCTCGCGTTGCCGTAACTCTGATGGGCCCGGCGACAGATGCACGCGAAAATGTGGGGCGTGCGCGTCCCAGGCGGAAGGATACGTAACTATGCGGAAGGCCTCGGGGTTATCCCCAAAAAAAACAACTCAGAGGGGGCAGACTATAGGGCTAGCCGGCTTGTGTCACTATGGAGGGGTTTCCAAGGAGTTACGACGTTTGGGTAAAAGGGGGGGTGGCGACCGGCCACCGGATACTCGCAGACAGCTTCTGTGTTGTCCCACTGCGGAACGGGCGTTGATCCCTACGCGTGTTCTTGAAAATGTTGAGTCAGTCTATCGGGGGCGCCCGGAGAGGATTGCGGTAGCGGTACACCGGAGGTGGCCGGGGCGGCCCGAACCCTCTACAAGCTGCGAAGGTATGGGCGCGTCGGTTCGAACGTATCACATAGGGGGGGTATGCAGTCTAGACCCGGAAAGAGCGGCGGGGAGTGTCGGGCATCGAGCGCAGAAGCCGGCGACGGTGGTCGGGTAAATGTTGGGCTGCCTCGCGGGCTGGCAAGCCGGCCGCACTAAGCCCCGCCGCGCGATTCGCGGGCGCCAGCGGCCGAGGACTCCGCGAGCTCCGGTACCCGCATGAGTGGTGACGCGCAATGAGTCGGTGTGCTGCGGGTCGTCGCTGGCTTGCAGGAGGCTTAGCCTGTTCACATGGGGCTCAGTCGCTGCGGTGTTAGCAAGCGGTGCTTGGTACGCCCGATTAGTGCGGAGTGCGGCGCGCGTCGACCGACGGATGCCCACGAAGGGTCCGCCGCAGCGGGGGTGCCTANNCCTGCCAGCCGCCGGGGGGCATGAGGAGTATTCGTATAGGCGGGGGGCATCCGCCGTTGCAGGCATGTGTGAAGAGGGTCTCCCGACCGGGAGGGCTTGTGACGGCTGGGGTAATTAGCGTCGCTTGACTGGGGGCCCGGGAGATTCGCCCGGCCAGCCGCGTGGGAGCTCGGGCCCGGATCTGTTGTAAGTGTGAGCGACATCCGGGGTGGCGCTTTTCAAGGACATGACTTCGGCCACGCACACACCGGAGGGACAGGACGTAGGGAGACATTGCACTAGCGAAGCTCAACCTT---TTGCCGGGCGGGGTGATCCAGCCGACCAATGGTCATCCCGTGGCAGAGCAGCGGCAAGGGTACTCCCTTACCCGTTCCAGGATCTGGATGGATTAACGCGCGAGAACGGGCCGGACCCCCAACCGAGGAGCAAATAGCGAGGAGGAATGTGTGCGCAGGACGCTGGTTCGAGGGCGGACGTCGACTGGCGGGCTGAGGGGCTGTGGCCTACACTGAGGTAGCGTGCACGGCCTTACAGCACCAAATCGACTCGCTGGGTGGCCCAGGAAGTGCGCGCCTGCGGGGTTGATTCCCCTCCTTGATTAGCACCCCCTGAGGCGACTCCGACCAGTCCGCACCCTGCGCCCATAGCCCTGAGGCTCGCATAACGCGGAAGGGGAGCAGACCACGGGCGATGGGGTTGTCGACTGGTCGAAGGGGGCTGGCTGGGCGAAGCGCACCTGTGAGGTAGCATCATATTGTGTAGGGCGGGCCTGAACCGCGGTGCGGCGGCGCTCGGGCGAGTTGGGGTTAAGTGCCAGCAGCGGGCGTGGAAGGAGCGCGCGTGGTTGGCATGGTCTGGCTTGGGGTGGATGGCGCGTCTGCAGCGGAGTAATTTGGGGCCTAGTTGGGCGGACTGCGCCAGTGGCCCAACATACGCACCACGCTTAGCGGTCGGGCGTCGGGGCCCGAGACGAGAAGAAGATCCATTTCGGCTCCAGGAAGGGGCGCTATCCCAGCGCGGGCCGTTTGCGGTGCCAACTGGCGGTACTCGCCTCGCTGAA-ATGCGCCGGGGGGTATACCACAGCGGCTCGCCTAGCACTTCCGCCCCTACGCGTCACGTATGCTCCCGCCCCACTTGATCCTCCGCAGAGCGACGGGGACCGTCACTGCTCTGCCNNNNNNN-CAACGCCCGTCTGATTCCCCGGCGCCTCTCCCGACACACCTACGAAGAGCCTCCTTATACCGGTCCGCTAGCCGAAGGAAGGGAAGGTGGGGATCAGACCGAATCCGTCTACCCGAGGACCTGGGTCGTGTTGAAGCCCGACCCCCGATTCCGGGCGGGCGGCCACGGGTGCATCCCAGGCGT-----AAACAGCCACGACACCTTGGAATTCCACAGCTTACACCACTTGAATTCGCCGCCCCCGGGCACA---GGCGCGACTGACAGTCGCGCGGCGCCATAAACGTTCCTTCCGTGCCGCCACTGAATCCCGGTCGCTTCCAGCTCGGGAGCAATCTGGACGCCGCGGTCGGACCGTCGTTGCTACGACAAAACCTTCGGCTGTTACGACATGTAGACCTCCGCCACACGGAGATAAAGGAGCCGCGTTAGCCGAGCCGCTGGCCCACGCGAGGCTCTTTGATGACTCAAGTAAATAAGCCCCGATGCCAGTACCTAAGTACCCCCAATCCCGCTCCCAATCCACGGGAGTCCACACTGGACGCATCCTCGGTCCCCTCGGACTGGCTCCGGCTACTCCGCCACGGCGCTCCCGGGGCGCGGGGCTCCCACCCCAGCTTGGCCGACGGTCCCCAGCGGATTGGCCCCGCACTGTAGATCCCACGCTGCCGCCCCGGCGCTAGACCGTACAGCATGGGCAACGCGTGCCACCATGTCCTTGCGCAACGAGGCTGTTCTACCTCCAGACAGTAACTTTCATCCAGCGACCCGAGGGCCGCGGACGCCGTGCTGGTGGCCACCAGCCCAGAAACGGCGCGCTCCCCCAGCGCCTCACGGGAGCAGACCCCGAAGCGTACCAGGGTGCCTCCAGGGTGGACTACTAGACGGTATCCTGGTGGGCAGGTGCGCGGGATGGACAA"/>
                        <sequence id="seq_FD01849370_2002" spec="Sequence" taxon="FD01849370_2002" totalcount="4" value="ACCTTAGTTTCGCCAACCGTCGCTCCTCGCTACCCCAAAGCTGTGTACGAGCAGGCCTGGTATGCCCGCTCTGCGCGTCAGTTCCCCGCCCANNNNNNNNNNNNNNN-GGGAAAGGAGGCAGCAGGTCAATGTCGACCCTCGATGTCGATGTCTAACTGCAGCCGCTTCGTTGCTGTGGGTCATCTACTAGCCCGCGCGCGCTTCGCAGGTACCGCGAGCGCGCTGTCGATCGGAGGTAGCCTCCGACCCAAATCCCACACCGGCTACACGGAGAACCGCTATGCAGTATGCTCAGTTGCTACCCAGGTCTGAAGCTGGCCCTGGACCGCGCCCTAAGCCCCTGCCTCGCTTCAACCACATGAGGTCCGCTGGTTTCCCCTCGACCCGGTGTATGTTCGTCGGTATGAGGACCGGTGTACACCGCTGCGGCT----------CTATTG--------TTACCTCCACTCGCCTCCAGCCCGAATCAGCGCTAGGGCCCCAGTTCACCCGGCGCAACGCTTCACTAGA-TACGAGACTACCCCCAGCGCATGCACCGTGTGTTCGGGACCCGGTCGCCGCGGCCGTACTAGGC---NNNNNNNNNNNNNNNNNNN-TGATACTCTTGTTCGAATTTTTGCCACGCACCTAAACACTGTCGGGGGAGGCCTGGCACGGGGTCCCTCAGCCTGCCACCCCAGTCGGCAGCCGAGGGTGTGCCGCCCTGGCCCCTGGCAGCCGGCCCTAGAGCGAACCGCGTCCGCGGCTTACCGTTGATCGCGGGCCCCGCGCACAGGAGCGTCGCTGGCCGAATCTACATAGTTTGGGCGAGTCGTCCACGGTCAGCTGGGAACTGGTCGTCAACCTCCAGCGCTTCCTTTGACCCGTGCTGCTATGAATGCCGACAC----------CCGATCCAGGTCCCCCGCAGACTAGTCTTGCACGCAAGCAGGGGGGCAACGTCTGCAGCGCGATAAGCGCCCCCCCACCCGCCGACCGTACTCCTCGGGTTGATCTCCTGGACCGCCGGCCCCTGGGCAACCGCTCGCTCACCGGGACCGCCCCCCGTGGAGCCATGTCAAGCGGGTCCGACTGTCCAGATCCCCCCGGCCGGTGCCGCGACTCCGGCACCGACCTTTAGTACTCGGGGCACGGCGAACTCCCAGCCGCACAGCAGTAACCCTCGGGCCGAGCTTTGGCGGTCCGCGCCGCGCTCGCAACGGGGGACGGCCCGAAACGTCGGAGTCAGATGTCTAGCTTCACGCTCGCGCAACGANNNNNNNNNCGATGACGGGCGCCGCACCGGTGCCCGCTGGCCTCCTCGGCAAGCGCCCGCGGCCAGGAGCCGGCCGTCCTCCTCGGGACGGCCCAAGAGCGCTATCAGTAGCCCGCCACGATCCCTCGTTAGGCAGGGCGAAGCGTCGACCCGAAGGGCGGCCGCCCGCGGGCGCCTCCGAGCGGGGGCGCGACCACACTTCCGGGGCGACGCGCGCCGGTGAGTCCCTCCGCGGAAGGACCCTCGCGCCCAACCGGGGGGCGTCGACTCATCGGTACCTCGCACGGCGGCGGCCCACGCTGGGCCGCGCTCGCGACTCACTATGCCCGACCGTGGCAGCAG-GTAGGA-TGATACCTGATTGTCGAATAGACGCTCTTGAAGTTAAAGCGCCTGTCCCAGCGCCTGGACGGCAACAGGA----CTCGCACCGTCCTTCGCACGTGCGCGGGCGCCCCTCCCGCGTTCCGGTCCACAACGCTGCCGCCGCACCAATGAGAACGCAAACCGCCTCCCGTGCCCCCATCGAGGGGTCCTCTCGCCCGCCCCACCGCGGGGTCCCGCGTAGACAGGTGGCTGCTCTTGGAGGGCACCCGCCGTCCAGGCGACGCGAGCGGTGGCACGGCCGGCCCCGCGCGCCACCGTCCCCGCGCACACCTGGACCACGGATGAGTCGTTTCTCCAGCGCCGAAACCTCCTCAGCAACTCTCGTCGCACGCGCTACCCACGCCGCCCACCCACCGTGCTCGCCGCCTCCCCAAGCAGCCTAACCCCGAGCATGGAGAGCACCGCGGCTCCCCCTACCCGACGGTGACTGATTCGGCTTTTGCCAACAGGACCGGCTTGGCGACACCCGGCTGCGTTCCCGCGCCGGACGACGCTGACCGGGCCCTGGTTCCCTGTCATGCCGGAGTCCCAAGTACTACACCCGAGTCCCGGCTGCCCCTCCCTACCTTACCTCTTTGATCGCGGGTTGATGCACCGAGGAAGAGCCCTCGCGAGGCCGAAGTGAACCATGGCACGGCTACAACTGAAGACCGCACCGCCACCCGGTTGATCCGCCGCCGCCCGCGCCCCTCTGCGCCTTTACCGAGACAGCCCCCGCGATCCCAGACGGGGGCCGCCGGGCCTCCGGTGAACGGGCTCTACGGTTCACGAACCAGGTGCCCCTACCTCCCGCGCGACAATTAGGTGCAATAAGCAACGGGACGGCTCTACTCTAGTGTAGCCGTTGGTCCAGGTTTCGCGTGGCCATGTGCCTATGGAGTCTGAGGACCTTGTTCGCTATCCGGGACGGCCCCATGGGCACGAAAGTAAGCAGAGTGCCGCTGGCGCTCTGACGCAACGCGGGTAAAACGTCGGAGGCCTCCGTACGGGGAGGCGAACCCGGGATGGGGTCATGGGCGGGAGTCGACTCGCTGGATCACCTCGAGGCGAGTATCGTTGGGCCAGGGGCGCAGTATCCTCACCCCACAATGGGCGCTCGCGACGGGCGAGTGGACTTGCCGACAAGGANNTCCCCTAACGCTATGTCTTGACAGGGGAGTAGCTCCAGGGCGTGACGAGAAGAGGCGCTCACCATGAAACGGCAATGCAAGGACCAGAACCACGTGCGCGGGGGCAGGGGCTGTGCGCCGAGCGAGTAACGCCAACACAAGGGTGTACTCGTGAGGTGCACTTGTGAGCCGCTCGCGGGGGGGCCTATACGATTGGGCGGCCGGCCCGCGTGGGGGGAGGGACCCCCCAGGGCCCGTCTTGGCCGTGCCTGCCCCATGGGGGACGGGGCGAACCCTCGATAACCGTCAGCGCGGGCTGCAGCGGGGCAGTGGGTCGTATNNNNNNNNNNNNNNNNNNNNNNNNNNNNNNNNNNNNNNNNNNNNNNNNNNGGCCTGACGTGTTGAGCCTCAGGAGGCTTGCTGCCGGGAACTGCGTCAGCACCGATCCGGCGTGCCGAGTCGCGGGCAACAACTTCGAGTACGGGTCGCTATTTTTCAGTCCAATGCGAGGCTTGGTCCAACTAGCGGAGTGCGTGTACGGGGCGTGTCGCGGGCCCCGG-CGTAGGCGGCGGCAGATTTGGCGCGGGCGTCCCGGGGTGGGCCGGGAGCACCCAAACAGTCCGGGTGGAAGGGCCGGAAAGGAGGTGCGGCGGCCGGGAGATAAAGTGCGGCCGGGTCGCTACCCTCTGACCGACGGGGGGCCATGCGCGGTTGGGGGCAGTTCCGGCGTCCAGGTGAGGGCACCGAGCCGACCCCAGGCTTATGCTGTACGACAGCGCTGAGCTACGCC-A-CGCCTTCTCTCAGAACCGGGCCTTCCGGGGCCCGGCGTTCTGCGCGCGGCCTCGGCGTGACAGACGCTGCGCTGGCGGTCCCTTGGGGCCAACGCGCGGTTGATCGGCGCGCCGCCTTCACGAGGCTGACTGACGGCGGTAGATCTGGGAGCGCGTGAAGGCCGTCCAGGTCCTGCGCGGGCTGGCTCCCACGCGCAAGAGCACGTCCGGGGCAGGGGAGGGTGGGGAACGTGTTCAACCTGGCAGTTCGACTGCGTTCTTCGGCCGGGCGAAGAGGTTAGGCGCCTCAGGGGGCCGGGCGCCGTCGCTCCGTGATGGCCCTGCCCTTGTCAGGGTACAGCCGCAGCGGACCCCTGGGGCATCCGATGGCCCAAGGAAAC--GAGCGACCGTTGAAAGGACCGGCGGGGACGAGGGGGGGTCGCCCGGCGTCCGCGGCGCTGCGGCCTGGTGCGGTTCAGCCGCAAAGTCCGGGGCGGGGCGGTCGGTCGTAGGGTTTGTTAGAGCGGGCCGGTACCGGGGTTAGATGCCGCGCCGCGCCGAGGGCGGGTGCACTATGGCTTACGGGCCGGACGCAACTCAGTGAGATGTG----TCGGGAGCGGACTCGGGCNNNNNNNNNNNNNNNNNNNNNNNNNNNNNNNNNNNNNNNNNNNNNNNNNNNNNTGGCAGCAGGGGTGGCTCGGGGAATAGCCCCGCATCTA-------CGCGTGCTTGTAC---AATCCCGCGTTGCCGAAGCTCTGATGGGCTTGGCGACCGATGCGAGCGAAAATGTAGGGGGTGCGCGGCCCGGGCGGAAAGATACGTCGTTATGCGGAGGGTCTCGGGATCATCCCCAAGGAAAGCAAATCAGAGGGGGCTGACTATGGGGCGGGTCGGCTTGCGCCGCTATGGGGGGGTTTCCAAGGAGTTACGACGTTTGGGTAAAGGGGGGGACGGCGCCCGGCCACCGGGCACTCCCAGCCGACGTCTGTGTTGTCCCGCTGCGAAACGGGCTGTGATCCCTACGTGTGCTCGTGAAAATGCTGGGTCAGCCTATCGGGGGCGCCCGGAGAGGATCGCGGTAGTGGTACACCGGAGGCGGACGAAGCGGCCCGGACTCTCTACAAGC--CGAAGGTATGGGCGCGTCGGCGCGAGCGTGTTACCCAGGGGGGGGATGCGGCTTAGGCCCGGAACGAGCGGCGGGGAGTGTCGGGCGTCGAGCGCAGAAGACGGCAAAGGCGGCCGGGTACATGTTGGGCTGCCCCGCGGGCCGGTGGGCCGGCCGCACTAGGTTCCATCGCGCGATTCGCGGGCGCCCGTAGCCGAGGATTCCGCGAGCTCTAGTACCCGAGTTGATGGTGGCGCGCACCGAGTCGGTGTGCTGCAGGTCGCCGCCGGCCTGCGGGGAGATTAGCCTGGTCACATGGGGCTCGGTCGCCGTGGTGTTCGCGAGCGGGGCTTAGTACGCCCGATTGGTGCAGAGTGCGACGCGTGTCGACCGGCGGATGCCCAAGAAGGGCCCGCCGCAGCAGGGGTGACTA--NNNNNNNNNNGCCGGGGGGCACGAGGGGTATTCGTAGCGGCGGGGGGCATCCGCCGTTGTAGGCATGTGTGAAGAGGGTCTTCCGACCGGGCGGGCTTGTGACGGCTTGGGTGGTTAGCGTCACTTGGCCGGGGGCCCGGGGGATTTGCCCGGCCAGCCGCGAGGGAGTTCGGGCCCGGATCTGTGGTAAGTGTGAGCGACGTGCGGGGTGGCGCTTTTCAAGNACACGACTTCGGCCACGCACACACCGGGGGGACAGGACGTAGGGGGACATTGCACTGGCAAAGTACGACC--AAGTTGCC---TGGGGTGATTCAGCCGGCCAATGGTCATCCCGTGACAGAGCGTCGGCCAGGGGGCTCCCTTGCCCGTTCCCGGATCTAGATGGATTTACCCGTGAGGACGGACCGGGCCTCCAACCGAGGAGCAAACAGCGAGGAGCAATGTATGCGCAGGAAGCTGGTCCGAGGGCGGACGTCAACTGGCGGGCTGAGGGGCTGTGGCCTACCCTGAGGCAGTGTGCACGGCCTTGCATCTCCAAACCGACTCGATGGATGGCCCAGGAAGTGCGTGCCTGCGGGGCTGATTCTCCTCCACAATTAACACCCCCCGAGGCGACTCCGGCCAGTCCGCACCCTGCGCTCGTAGTCCTGACGCTCACGTAACGCGGAATGGGAGCGGACCACGGGCGATGGGGCTGTCGGCTGGCCGAAGGGGGCTGGCTGAGCGAAGCGCCCCTGGGGGGTGGCCTCACATTGTGTAGAGCGGGCTTGAGCCGCAGTACGGCGGCGCTCGGGCGAGGTGGGGTTCAGTGCCAACAGCGGGCGTGGAGGGAGCGCGCGCGGTTTGCATGGTTTGGCTTGGGGTAGAGGACGCGTCCGTAGCGACGTAGTTTGGGACCGAGTTGAGCGGACTGCGCCGGTGGCTTAACATACGAATAGGGCTTAGCGGTCGGGCGTCAGGGCCCGAGACGGAAAGACATTCCATCTCGACTCCAGGAGGGGGCGCTATCCCGGCGCGGGCCGTCTGCGGTTCCAACTAGCGGTGCTCGCCTCAGCAAACACGCGCCGGGAGGTATACCGCAGCGGCTCGCCGAGCACTTGCGCCCCCACGCGCTACGTATGCTCCCGCCCCACTTGACCCCCCGAAGAGCGACGGAGACCGCCACCGTTCCGTCTGC-----CGCCGCCCGTCTGATTCCCCAGCGCCTCTCCCGACACCCCTGTGAAGAGCCTCTTTGTACCGGTCCGCCAGCCGTAAGAAGGGAAAGTGGGCATCGGACCGAGTCCGTCCACCCGAGGACCTGGGCCGTGCTGAAGCCCGACCCCCGATTCCGCGCGGGCGGCCACGGATGCATCCCAGGCGTA----AACCAGCCACGACACCTTGGAACTCCACAGCTCATATCACTCGAATTCGCCGCCCCCAGGCACT---GGCGCGCCTGACAGTCGCGCGGCGCCATAGACGATGCTCCCGTGCCGCCACCGAATCCCGGTCGCCTCCGTCTCGGGTGGAATCTGGACGTCACGGGCGGGCCCTCATCGCTACGACAAAGCCTTCGGCCATTACGACATGTAGACCTCCGCCCCTCGGAGATCCGGGAACCGCATTAGCCAAGCCGCCAGCCCATGCGAGATTCTCTGATGACTCGGGTAAATAAGCCCAGATGCCATCTCCTAAGCACCTCTGATCCCGCCCCCAATCC-CGGGAGCCCACACGGGTCGCACCCACGGTCCCCTCGGACCGGCCCCGGCTACTCCATCACGGAGCTCCTGGGGGGCGGGGCTCCCACCCCTGCCTGGGCGACGACCCCCGTCGAAATGGCCCTGCACAGTAGATCGCCCGCTTCCGCCCCGGCGCGAAACCACACAGCATGAACAATGCATGCCACCATGTCCTTGCGCAACGAGGCTGTTCTACCCCTAGACAGCTACGTTCAACCAGCGACCCTAAGGTCACGGACGCCGTGCTAGTGGCCACCAGCCCGGAAAAGACGTGCTCCCCCAGCGCCTCACAGGAGCGCGCCCCGAAGCGCACCAGGATGCCTCCAGGGTTAACTGCTAGACGATATCCTAGTAGGCAGGTGCGCGGGATGGTCAA"/>
                        <sequence id="seq_FD01849373_2002" spec="Sequence" taxon="FD01849373_2002" totalcount="4" value="ACCCTAACTCCGCTGATCGTCGTTCCTCGCTACCCCAAAGCTGAGTACGAGCAAACCTGGTAGGCCCACTCTGCGCGCCAGTTCCCCGCCCAAGA--CCTC--GCACCGGGAAAGAAGGTAGCAGTTCAATGCCAACCCTCGACGTCGACGTCTGACTGCAGCCGCTTCGTTGCTGTGGGTCATTTTCTACCCCGCGCGCATTTCGCGGGTA-CGCAAGCGCGCTGTCGACCGGGGATAGTCTCCGGCCCCAATCCCACACCGACTATACGGA--ACCGCTGTGCAGTATGCCCGGCCGCTACTCAGGTCGGAAGCCGGCCTTGGATCACGCCCTAAGCACCCGCCTCGCACCGATCACAGAAGGTCCGATTGTTCCCCCTCGACCCGGCATAAATTCGTCAGTATAAGGATCGGTGTACGCCGCTACCACTAC---GAATACCATTGTC--C-GCTTATCTCCACTCGCTTCCGGCCCGGATCGG-GCTAGGGCCCTAGTTTACCCGGCGCAACGCAACATTAGCTTGCGAGAATACCTCCAGCGCATGCACCGTGTGTGCGGGACCCGTTCGTCGCAGCCGTACTANNNNNNAAAATTCGATATTTCGCACCTGATACTCTTGTTCGGGCCCTTGCCATGCACCTAAACATTGTCGGAGGAGGCCTGGCAAGGGATCCCTCAGCCCGCCACCCCAGCCGACAGCCGAGGGTGGACCGCACTGGTCCTTGGCAGCCGGCCCTAGAG-GGGCCTCTTACGCGGCTTA-CGTAGGTCGCGAGCCCCGTGCACAGGAGCGTCGATTGCCGAATCTACATAGTTCGGTTGAGTCGTCCACGGTCAGCTGGAAACTGGCCTTCAACCTCCTGCGCTTCCCAGGACCCGCGCTGCCACTCAGGCCGATACCCGGACGAAGCCGATCCAGCTCCCCCGCCGGCTAGTCTTGCACGCAAGCAGGTAAGCAGCACCTGCAGCGCTCTAAGAGCCCCCCCACCCGCCGGCCACACTCCCCTAGCCGATCTCCTGAGCTGCCGGCCCCTGGGCAACCGCTCGACCACCGGAACCGCCCCCCGTGGAGCCATGTCGAGCGGGCCCTACTGGCCAGAGCCCCCCGGCAGGGGCCTCGATTCCGGCACCGACTTTTAGTACGCGAGTCACGGCGAACTCCCAGCCGCACAGCAACTACCCTCGGGCCGAGCTTTGGCGGTCCGTGCCGCGCTCTCAACGGGGGACGGCCCGAGACGTCGAAGTCA--TGTCTAGCTTCACGCTCGTGCAA--ACTG---TCTTGGTCGCGGGCGCC-CACCGGCGTCTGTCGGCCTCCTCTGCAAACGCCCGCGGCCAGGGGCCGGCCGTCCACCCCTGGGCAACCCAAGAGCGCTTTTAGTGGCACGTCACGATTCCCCGCTAGGCAGGGCAAAGCGTAGACCCGGAGGGCGGCCGCCCGCGGGCGCTTCCAGGCGGGGGCGTTATCGCACTTCCGGGGTGACGCACGCCGGTGAATCCCTCCGCGGAAGGACCATCGCGCCCAACCGGATGGCGTCGACTCATCGGGACCCCGCGCGGCGGTGACCCACGTCGTGTCGCGCTCGCGACCCGCGATGCCCGACCGTGGCAGCAGAGCAGGAGTGCTATCGTATTTTCGAGTAGACGCTCTTGAATTCGAAGCACCCGGCCTAGCGTTCCGGCGGAAACCCGCGCTACTCGCACCGTCCTTCGCACGCGCGCGGGCGCCCCTACCGTGTCCTGGTCCACAGCGCTACCGCCGCACCGATGAGGACGCAAGCCGCC-CCCCGGCCCCCACCGAGGGGTCCTCTCGA-CGCCCCACCGCGAGGTCCAGCGTAAATAGGTGGCTGCTCTTTGTGGGCGACCACCGTCCAGACGACGCGAGCGGTGGCCCGGCCGGCCTCGCACGCCACCATCCCAGCGCACACCCGGGCCCCCGATGAGTCGTTTCTCCAGCGCCGAAGCCTCCTCAGCAACGCTCGTCACACGCTCTTCCCACGCCGCCCGCCCACCGTGCCCGCCGCCTC-ACAAGCAGCCTAACCCTAAGCATGGAGAGCACCACGGCCCCCCCTCTCCGGCGGTGACTGGTTTAGATTTCGCCGGCAGGACCGACTTAGCGAAACCCGGCTGCGTCCCCGCGTCTAAAGACGTTGACCGGGCTCTGGTCCCCTGTCATGCCGGAGTCCCAAGTACTACACCCAGGCTTCGGCGGCCCCGCCCTATCCTACCTCTTTGGTTGCGGGCTGACGCGCCGAGGAAGAGTCCCCGCAAGACCGGCGCGAGCTATGGCACGGCTACA--------CCGCGCCGCCACCCGGCTGATCCGACGCCGCGCACGCCCACCTGCGCCTTGACCGAGGCAGTCCCCGCGATCCCAGACGGGGGCCGCCGAGCCTCC-GTAAACGCGCTCCACGGCTCACGAACCAGGTGCCCCAACCTCCCGCGTGGCAATCAGGTACAAGAAGTAACAGGGCGGTCCTACTCTAGTCCAGCCGTTAGTCCAGTTTTCGCGTGGCCATATGCCTTTGGAATCTGGGGGCCTTGTCCGCTCTCCGGGACAATCCCATGGGCACGGGTGGTAGCAGAGAGCCGTTAGCGCGCGGCCGCAACTCAGGTAAAACGTCGGGGGCATCCGTACGGGGGGGCGAACCCGAGGTGGGATCATGGGCGAAAGTCGACTCACTGGATCACCTCGGGGCGAGCATCGTTGGGCCAGGGGCGCAGTATCCCCACCCCACGCTGGGCGCTCGCGACGGGCGGGTGGACTTGTCGACAAGGAGTTCCCCTAACGCAATGTCCTGACGGGGGAGTAGCTCCAGGGTGTGACGAGAAGAGGGGCCCACTATGAAACGGCAATGCAAGGACCAGAACCACGTGCGCGGAAGCAGGGGCTGTGCGCCGAGCGAACAACGCCAACACAAGGGTACACTCGTGAGGTGCACTCGCGAGCCGCTCGCGGGGGGGCCCATACGATCGGTCGGACGGCCCGTGTGGGGGAAGGGGCCCCCCCGGGCCCGTCTTGGCCGTGCCTGACCCGTGGGGGACGA-GCGAACTCTCGATAGCCGTCAGCG-GGATTGCAGCGGCGCAGTGGGTCGTATCACATTGTACAGTAGGTGAACATCGTGGCTCCTTCCAATCGGAGAACAGGGGCCGGACGGGCTGAGCACCAAGGGGCTTGCCGCCGGGACCCGCGTCAGCACCGATCCGGCGTGCCGAGTCGCGGTCCACGGCTTCGGGTACTGGTCGCTATTTTGCAGTCCAATATGAGGCTAGGTCCAACT-GCGGAGCGTGTGTACGGGGCGTGTCGCGGGCCCCGA-CGTAGGCGGCAGCCGTTCTGGCACGGGCGTCCCGGGGTGG-CC---AGCACTCAAACAGTCCGGGTAGAGGGACCGGAAAGGAGGCGCGGCGGCTGGGAGATAAAGTGCGGCCGGGTCGCTACCCTCCGACCGACGGGGGGCCGTGCGCGGT-GGGGGCAGTTCCGGCGTCAAGGTGAGGGCACGGAGCTGACCCCAGGCTTATACTATACGGCAGAACTGAGCTA----AACCGCCGTCTCTTGGGGCCGGGCCTTCCGGGGCCCGGCGTTCTGGGCGCGGCCTAGGCGGGACAGACGCTGCGCGGGCAGTCCCGTGGGGCCAACGCGCGATTGATCGGCGCGCCGCCTTCATGAGGCGGTCTGACGGCGGTAGATCTGGGAGCGCGTGAGGGCTGGCCAGTTCCTGCGCAGGCTGGCTCCTACGCGCAAGAGCACGTCCGGGGCCGGGGAGGGTAGGGAATGTGTTCCACCTGGCAGCTCGACCGCGTGTTCCGGCCGGGCGATGAGGTTAGGCGCTTCAGGGGGCCGGGTGCCGTCGCCCG-T-ATGGCCCTGCCCTGGTAAGGGCGAGGCCGCAGCGGTCCTCTGGGGCATC-GATGGCCCAAGGAAACTA-AGCGACCGTCGAAAGGACCGGCGGGGACGAGGGAGGGTCGCCAGGCATCCG-AGCACTGAGGCCTGGTGCGGTTCAGCCGTAAT-T-CGAGGCGAGGCGGTCGATCGTAGGGTTCATTAAGGCGGGTCGGTACTGGGGTTCACTGCTGCACCGCGCCAAGGGCGGTCTCGCTATGGCCTACGGGCCAGACACAACTCAGTGAGGTATG----GGGGGGGCGGACTCGGGCACTGATATATGTGCGGAACGTATTCAGTGCGCCATGTCACTGTACTAGGGTCCCGGCAGCGGGGGTTGCTCGGAGGATAGCCCCGTCTCTA-------CGCGTGCTTGTAC---AATCTCGCGTTGCCGTAACTCTGATGGGCCCGGCGACAGATGCACGCGAAAATGTGGAGCGTGCGCGTCCCAGGCGGAAGGATACGTAACTATGCGGAAGGCCTCGGGGTTATCCCCAAAAAAAACAACTCAGAGGGGGCAGACTATAGGGCTAGCCGGCTTGTGTCACTATGGAGGGGTTTCCAAGGAGTTACGACGTTTGGGTAAAAGGGGGGGTGGCGACCGGCCACCGGATACTCGCAGACAGCTTCTGTGTTGTCCCACTGCGGAACGGGCGTTGATCCCTACGCGTGTTCTTGAAAATGTTGAGTCAGTCTATCGGGGGCGCCCGGAGAGGATTGCGGTAGCGGTACACCGGAGGTGGCCGGGGCGGCCCGAACCCTCTACAAGCTGCGAAGGTATGGGCGCGTCGGTTCGAACGTATCACATAGGGGGGGTATGCAGTCTAGACCCGGAAAGAGCGGCGGGGAGTGTCGGGCATCGAGCGCAGAAGCCGGCGACGGTGGT-GGGTAAATGTTGGGCTGCCTCGCGGGCTGGCAAGCCGGCCGCACTAAGCCCCGCCGCGCGATTCGCGGGCGCCAGCGGCCGAGGACTCCGCGAGCTCCGGTACCCGCATGAGTGGTGACGCGCAATGAGTCGGTGTGCTGCGGGTCGTCGCTGGCTTGCAGGAGGCTTAGCCTGTTCACATGGGGCTCAGTCGCTGCGGTGTTAGCAAGCGGTGCTTGGTACGCCCGATTAGTGCGGAGTGCGGCGCGCGTCGACCGACGGATGCCCACGAAGGGTCCGCCGCAGCGGGGGTGCCTANNCCTGCCAGCCGCCGGGGGGCATGAGGAGTATTCGTATAGGCGGGGGGCATCCGCCGTTGCAGGCATGTGTGAAGAGGGTCTCCCGACCGGGAGGGCTTGTGACGGCTGGGGTAATTAGCGTCGCTTGACTGGGGGCCCGGGAGATTCGCCCGGCCAGCCGCGTGGGAGCTCGGGCCCGGATCTGTTGTAAGTGTGAGCGACATCCGGGGTGGCGCTTTTCAAGGA-----------CCACGCACACACCGGAGGGACAGGACGTAGGGAGACATTGCACTAGCGAAGCTCAACCTTCAGTTGCCGGGCGGGGTGATCCAGCCGACCAATGGTCATCCCGTGGCAGAGCAGCGGCAAGGGTACTCCCTTACCCGTTCCA--ATCTGGATGGATTAACGCGCGAGAACGGGCCGGACCCCCAACCGAGGAGCAAATAGCGAGGAGGAATGTGTGCGCAGGACGCTGGTTCGAGGGCG-ACGTCGACTGGCGGGCTGAGGGGCTGTGGCCTACACTGAGGTAGCGTGCACGGCCTTACAGCACCAAATCGACTCGCTGGGTGGCCCAGGAAGTGCGCGCCTGCGGGGTTGATTCCCCTCCTTGATTAGCACCCCCTGAGGCGACTCCGACCAGT-C-CAC--TGCGCCCATAGCCCTGAGGCTCGCGTAACGCGGAAGGGGAGCAGACCACGGGCGATGGGGTTGTCGACTGGTCGAAGGGGGCTGGCTGGGCGAAGCGCACCTGTGAGGTAGCATCATATTGTGTAGGGCGGGCCTGAACCGCGGTGCGGCGGCGCTCGGGCGAGTTGGGGTTAAGTGCCAGCAGCGGGCGTGGAAGGAGCGCGCGTGGTTGGCATGGTCTGGCTTGGGGTGGATGGCGCGTCTGCAGCGGAGTAATTTGGGGCCTAGTTGGGCGGACTGCGCCAGTGGCCCAACATA-------CGCTTAGCGGTCGGGCGTCGGGGCCCGAGACGAGAAGAAGATCCATTTCGGCTCCAGGAAGGGGCGCTATCCCAGCGCGGGCCGTTTGCGGTGCCAACTGGCGGTGCTCGCCTCGCTGAACATGCGCCGGGGGGTATACCACAGCGGCTCGCCTAGCACTTCCGCCCCTACGCGTCACGTATGCTCCCGCCCCACTTGATCCTCCGCAGAGCGACGGGGACCGTCACTGCTCTGCCNNNNNNN-CAACGCCCGTCTGATTCCCCGGCGCCTCTCCCGACACACCTACGAAGAGCCTCCTTATACCGGTCCGCTAGCCGAAGGAAGGGAAGGTGGGGATCAGACCGAATCCGTCTACCCGAGGACCTGGGTCGTGTTGAAGCCCGACCCCCGATTCCGGGCGGGCGGCCACGGGTGCATCCCAGGCGTGCTG-AAACAGCCACGACACCTTGGAATTCCACAGCTTACACCACTTGAATTCGCCGCCCCCGGGCACA----GCGCGACTGACAGTCGCGCGGCGCCATAAACGTTCCTTCCGTGCCG-CACTGAATCCCGGTCGCTTCCAGCTCGGGAGCAATCTGGACGCCGCGGTCGGACCGTCGTTGCTACGACAAAACCTTCGGCTGTTACGACATGTAGACCTCCGCCACACGGAGATAAAGGAGCCGCGTTAGCCGAGCCGCTGGCCCACGCGAGGCTCTTTGATGACTCAAGTAAATAAGCCCCGATGCCAGTACCTAAGTACCCCTAATCCCGCTCCCAATCCACGGGAGTCCACACTGGACGCATCCTCGGTCCCCTCGGACTGGCTCCGGCTACTCCGCCACGGCGCTCCCGGGGCGCGGGGCTCCCACCCCAGCTTGGCCGACGGTCCCCAGCGGATTGGCCCCGCACTGTAGATCCCACGCTGCCGCCCCGGCGCTAGACCGTACAGCATGGGCAACGCGTGCCACCATGTCCTTGCGCAACGAGGCTGTTCTACCTCCAGACAGTAACTTTCATCCAGCGACCCGAGGGCCGCGGACGCCGTGCTGGTGGCCACCAGCCCAGAAACGGCGCGCTCCCCCAGCGCCTCACGGGAGCAGACCCCGAAGCGTACCAGGGTGCCTCCAGGGTGGACTACTAGACGGTATCCTGGTGGGCAGGTGCGCGGGATGGACAA"/>
                        <sequence id="seq_FD01849374_2004" spec="Sequence" taxon="FD01849374_2004" totalcount="4" value="ACCCTAACTCCGCTGATCGTCGTTCCTCGCTACCCCAAAGCTGAGTACGAGCAAACCTGGTAGGCCCACTCTGCGCGCCAGTTCCCCGCCCA---GCCCTC--GCAC-GGGAAAGAAGGTAGCAGTTCAATGCCAACCCTCGACGTCGACGTCTGACTGCAGCCGCTTCGTTGCTGTGGGTCATTTTCTACCCCGCGCGCATTTCGCGGGTACCGCAAGCGCGCTGTCGACCGGGGATAGTCTCCGGCCCCAATCCCACACCGACTATACGGAGAACCGCTGTGCAGTATGCCCGGCCGCTACTCAGGTCGGAAGCCGGCCTTGGATCACGCCCTAAGCACCCGCCTCGCACCGATCACAGAAGGTCCGATTGTTCCCCCTCGACCCGGCATAAATTCGTCAGTATAAGGATCGGTGTACGCCGCTACCACTAC--------C-ATT-------G-TTACCTCCACTCGCTTCCGGCCCGGATCGGCGCTAGGGCCCTAGTTTACCCGGCGCAACGCAACATTAGCTTGCGAGAATACCTCCAGCGCATGCACCGTGTGTGCGGGACCCGTTCGTCGCAGCCGTACTANNNNNNAAAATTCGATATTTCGCACCTGATACTCTTGTTCGGGCCCTTGCCATGCACCTAAACATTGTCGGAGGAGGCCTGGCAAGGGATCCCTCAGCCCGCCACCCCAGCCGACAGCCGAGGGTGGACCGCACTGGTCCTTGGCAGCCGGCCCTAGAGCGGGCCTCTTACGCGGCTTACCGTAGGTCGCGAGCCCCGTGCACAGGAGCGTCGATTGCCGAATCTACATAGTTCGGTTGAGTCGTCCACGGTCAGCTGGAAACTGGCCTTCAACCTCCTGCGCTTCCCAGGACCCGCGCTGCCACTCAGGCCGATACCCGGACGAAGCCGATCCAGCTCCCCCGCCGGCTAGTCTTGCACGCAAGCAGGTAAGCAGCACCTGCAGCGCTCTAAGAGCCCCCCCACCCGCCGGCCACACTCCCCTAGCCGATCTCCTGAGCTGCCGGCCCCTGGGCAACCGCTCGACCACCGGAACCGCCCCCCGTGGAGCCATGTCGAGCGGGCCCTACTGGCCAGAGCCCCCCGGCAGGGGCCTCGATTCCGGCACCGACTTTTAGTACGCGAGTCACGGCGAACTCCCAGCCGCACAGCAACTACCCTCGGGCCGAGCTTTGGCGGTCCGTGCCGCGCTCTCAACGGGGGACGGCCCGAGACGTCGAAGTCAGATGTCTAGCTTCACGCTCGTGCAACGACT-A-----TGGTCGCGGGCGCCGCACCGGCGTCTGTCGGCCTCCTCTGCAAACGCCCGCGGCCAGGGGCCGGCCGTCCACCCCTGGGCAACCCAAGAGCGCTTTTAGTGGCACGTCACGATTCCCCGCTAGGCAGGGCAAAGCGTAGACCCGGAGGGCGGCCGCCCGCGGGCGCTTCCAGGCGGGGGCGTTATCGCACTTCCGGGGTGACGCACGCCGGTGAATCCCTCCGCGAAAGGACCATCGCGCCCAACCGGATGGCGTCGACTCATCGGGACCCCGCGCGGCGGTGACCCACGTCGTGTCGCGCTCGCGACCCGCGATGCCCGACCGTGGCAGCAG-GCAGGAGTGCTATCGTATTTTCGAGTAGACGCTCTTGAATTCGAAGCACCCGGCCTAGCGTTCCGGCGGAAACCCGC----CTCGCAC----------ACGCGCGCGGGCGCCCCTACCGTGGCCTGGTCCACAGCGCTACCGCCGCA-CGATGAGGACGCAAGCCGCCTCCCCGGCCCCCACCGAGGGGTCCTCTCGACCGCCCCACCGCGAGGTCCAGCGTAAATAGGTGGCCGCTCTTTGTGGGCGACCACCGTCCAGACGACGCGAGCGGTGGCCCGGCCGGCCTCGCACGCCACCATCCCAGCGCACACCCGGGCCCCCGATGAGTCGTTTCT-CAGCGCCGAAGCCTCCTCAGCAACGCTCGTCACACGCTCTTCCCGCGCCGCCCGCCCACCGTGCCCGCCGCCTCCACAAGCAGCCTAACCCTAAGCATGGAGAGCACCACGGCCCCCCCTCTCCGGCGGTGACTGGTTTAGATTTCGCCGGCAGGACCGGCTTAGCGAAACCCGGCTGCGTCCCCGCGTCTAAAGACGTTGACCGGGCTCTGGTCCCCTGTCATGCCGGAGTCCCAAGTACTACACCCAGGCTTCGGCGGCCCCGCCCTATCCTACCTCTTTGGTTGCGGGCGGACGCGCCGAGGAAGAGTCCCCGCAAGACCGGCGCGAGCTATGGCACGGCTACAACTGAAGACCGCGCCGCCACCCGGCTGATCCGACGCCGCGCACGCCCACCTGCGCCTTGACCGAGGCAGTCCCCGCGATCCCAGACGGGGGCCGCCGAGCCTCCGGTAAACGCGCTCCACGGCTCACGAACCAGGTGCCCCAACCTCCCGCGTGGCAATCAGGTACAAGAAGTAACAGGGCGGTCCTACTCTAGTCCAGCCGTTAGTCCAGTTTTCGCGTGGCCATATGCCTTTGGAGTCTGGGGGCCTTGTCCGCTCTCCGGGACAATCCCATGGGCACGGGTGGTAGCAGAGAGCCGTTAGCGCGCGGCCGCAACTCAGGTAAAACGTCGGGGGCATCCGTACGGGGGGGCGAACCCGAGGTGGGATCATGGGCGAAAGTCGACTCACTGGATCACCTCGGGGCGAGCATCGTTGGGCCAGGGGCGCAGTATCCCCACCCCACGCTGGGCGCTCGCGACGGGCGGGTGGACTTGTCGACAAGGAGTTCCCCTAACGCAATGTCCTGACGGGGGAGTAGCTCCAGGGTGTGACGAGAAGAGGGGCCCACTATGAAACGGCAATGCAAGGACCAGAACCACGTGCGCGGAAGCAGGGGCTGTGCGCCGAGCGAACAACGCCAACACAAGGGTACACTCGTGAGGTGCACTCGCGAGCCGCTCGCGGGGGGGCCCATACGATCGGTCGGACGGCCCGTGTGGGGGAAGGGGCCCCCCCGGGCCCGTCTTGGCCGTGCCTGACCCGTGGGGGACGAGGCGAACTCTCGATAGCCGTCAGCGCGGATTGCAGCGGCGCAGTGGGTCGTATCACATTGTACAGTAGGTGAACATCGTGGCTCCTTCCAATCGGAGAACAGGG-CCGGACGGGCTGAGCACCAAGGGGCTTGCCGCCGGGACCCGCGTCAGCACCGATCCGGCGTGCCGAGTCGCGGTCCACGGCTTCGGGTACTGGTCGCTATTTTGCAGTCCAATATGAGGCTAGGTCCAACTAGCGGAACGTGTGTACGGGGCGTGTCGCGGGCCCCGA-CGTAGGCGGTAGCCGTTCTGGCACGGGCGTCCCGGGGTGGGCCGGGAGCACTCAAACAGTCCGGGTAGAGGGACCGGAAA-GAGGCGCGGCGGCTGGGAGATAAAGTGCGGCCGGGTCGCTACCCTCCGACCGACGGGGGGCCGTGCGCGGTTGGGG-CAGTTCCGGCGTCAAGGTGAGGGCACGGAGCTGACCCCAGGCTTATACTATACGGCAGAACTGAGGTACG-TAACCGCCGTCTCTTGGGGCCGGGCCTTCCGGGGCCCGGCGTTCTGGGCGCGGCCTAGGCGGGACAGACGCTGCGCGGGCAGTCCCGTGGGGCCAACGCGCGATTGATCGGCGCGCCGCCTTCATGAGGCGGTCTGACGGCGGTAGATCTTAGAGCGCGTGAGGGCTGGCCAGTTCCTGCGCAGGCTGGCTCCTACGCGCAAGAGCACGTCCGGGGCCGGGGAGGGTAGGGAATGTGTTCCACCTGGCAGCTCGACCGCGTGTACCGGCCGGGCGATGAGGTTAGGCGCTTCAGGGGGCCGGGTGCCGTCGCCCGGTGATGGCCCTGCCCTGGTAAGGGCGAGGCCGCAGCGGTCCTCTGGGGCATCCGATGGCCCAAGGAAACTAGAGCGACCGTCGAAAGGACCGGCGGGGACGAGGGAGGGTCGCCAGGCATCCGCAGCACTGAGGCCTGGTGCGGTTCAGCCGTAATGTCCGAGGCGAGGCGGTCGATCGTAGGGTTCATTAAGGCGGGTCGGTACTGGGGTTCACTGCTGCACCGCGCCAAGGGCGGTCTCGCTATGGCCTACGGGCCAGACACAACTCAGTGAGGTATG----GGGGGGGCGGACTCGGGCACTGATATATGTGCGGAACGTATTCAGTGCGCCATGTCACTGTACTAGGGTCCCGGCAGCGGGGGTTGCTCGGAGGATAGCCCCGTC-------------CGTGCTT---------TCTCGCGTTGCCGTAACTCTGATGGGCCCGGCGATAGATGCACGCGAAAATGTGGGGCGTGCGCGTCCCAGGCGGAAGGATACGTAGCTATGCGGAAGGCCTCGGGGTTATCCCCAAAAAAAACAACTCAGAGGGGGCAGACTATAGGGCTAGCCGGCTTGTGTCACTATGGAGGGGTTTCCAAGGAGTTACGACGTTTGGGTAAAAGGGGGGGTGGCGACCGGCCACCGGATACTCGCAGA-AGCTTCTGTGTTGTCCCACTGCGGAACGGGCGTTGATCCCTACGCGTGTTCTTGAAAATGTTGAGTCAGTCTATCGGGGGCGCCCGGAGAGGATTGCGGTAGCGGTACACCGGAGGTGGCCGGGGCGGCCCGAACCCTCTACAAGCTGCGAAGGTATGAGCGCGTCGGTTCGAACGTATCACATAGGGGGGGTATGCAGTCTAGACCCGGAAAGAGCGGCGGGGAGTGTCGGGCATCGAGCGCAGAAGCCGGCGACGGTGGTCGGGTAAATGTTGGGCTGCCTCGCGGGCTGGCAAGCCGGCCGCACTAAGCCCCGCCGCGCGATTCGCGGGCGCCAGCGGCCGAGGACTCCGCGAGCTCCGGTACCCGCATGAGTGGTGACGCGCAATGAGTCGGTGTGCTGCGGGTCGTCGCTGGCTTGCAGGAGGCTTAGCCTGTTCACATGGGGCTCAGTCGCTGCGGTGTTAGCAAGCGGTGCTTGGTACGCCCGATTAGTGCGGAGTGCGGCGCGCGTCGACCGACGGATGCCCACGAAGGGTCCGCCGCAGCGGGGGTGCCTANNCCTGCCAGCCGCCGGGGGGCATGAGGAGTATTCGTATAGGCGGGGGGCATCCGCCGTTGCAGGCATGTGTGAAGAGGGTCTCCCGACCGGGAGGGCTTGTGACGGCTTGGGTAATTAGCGTCGCTTGACTGGGGGCCCGGGAGATTCGCCCGGCCAGCCGCGTGGGAGCTCGGGCCCGGATCTGTTGTAAGTGTGAGCGACATCCGGGGTGGCGCTTTTCAAGGACATGACTTCGGCCACGCACACACCGGAGGGACAGGACGTAGGGAGACATTGCACTAGCGAAGCTCAACC------TGCCGGGCGGGGTGATCCAGCCGACCAATGGTCATCCCGTGGCAGAGCAGCGGCAAGGGTACTCCCTTACCCGTTCCAGGATCTGGATGGATTAACGCGCGAGAACGGGCCGGACCCCCAACCGAGGAGCAAATAGCGAGGAGGAATGTGTGCGCAGGACGCTGGTTCGAGGGCGGACGTCGACTGGCGGGCTGAGGGGCTGTGGCCTACACTGAGGTAGCGTGCACGGCCTTACAGCACCAAATCGACTCGCTGGGTGGCCCAGGAAGTGCGCGCCTGCGGGGTTGATTCCCCTCCTTGATTAGCACCCCCTGAGGCGACTCCGACCAGTCCGCACCCTGCGCCCATAGCCCTGAGGCTCGCGTAACGCGGAAGGGGAGCAGACCACGGGCGATGGGGTTGTCGACTGGTCGAAGGGGGCTGGCTGGGCGAAGCGCACCTGTGAGGTAGCATCATATTGTGTAGGGCGGGCCTGAACCGCGGTGCGGCGGCGCTCGGGCGAGTTGGGGTTAAGTGCCAGCAGCGGGCGTGGAAGGAGCGCGCGTGGTTGGCATGGTCTGGCTTGGGGTGGATGGCGCGTCTGCAGCGGAGTAATTTGGGGCCTAGTTGGGCGGACTGCGCCAGTGGCCCAACATACG-ACCACGCTTAGCGGTCGGGCGTCGGGGCCCGAGACGAGAAGAAGATCCATTTCGGCTCCAGGAAGGGGCGCTATCCCAGCGCGGGCCGTTTGCGGTGCCAACTGGCGGTGCTCGCCTCGCTGA--A---GCCGGGGGGTATACCACAGCGGCTCGCCTAGCACTTCCGCCCCTACGCGTCACGTATGCTCCCGCCCCACTTGATCCTCCGCAGAGCGACGGGGACCGTCACTGCTCTGCCNNNNNNN----CGCCCGTCTGACTCCCCGGCGCCTCTCCCGACACACCTACGAAGAGCCTCCTTATACCGGTCCGCTAGCCGAAGGAAGGGAAGGTGGGGATCAGACCGAATCCGTCTACCCGAGGACCTGGGTCGTGTTGAAGCCCGACCCCCGATTCCGGGCGGGCGGCCACGGGTGCATCCCAGGCGT------AA--GCCACGACACCTTGGAATTCCACAGCTTACACCACTTGAATTCGCCGCCCCCGGGCACA----GC---ACTGACAGTCGCGCGGCGCCATAAACGTTCCTTCCGTGCCGCCACTGAATCCCGGTCGCTTCCAGCTCGGGAGCAATCTGGACGCCGCGGTCGGACCGTCGTTGCTACGACAAAACCTTCGGCTGTTACGACATGTAGACCTCCGCCACACGGAGATAAAGGAGCCGCGTTAGCCGAGCCGCTGGCCCACGCGAGGCTCTTTGATGACTCAAGTAAATAAGCCCCGATGCCAGTACCTAAGTACCCCTAATCCCGCTCCCAATCCACGGG--TCCACACTGGACGCATCCTCGGTCCCCTCGGACTGGCTCCGGCTACTCCGCTACGGCGCTCCCGGGGCGCGGGGCTCCCACCCCAGCTTGGCCGACGGTCCCCAGCGGATTGGCCCCGCACTGTAGATCCCACGCTGCCGCCCCGGCGCTAGACCGTACAGCATGGGCAACGCGTGCCACCATGTCCTTGCGCAACGAGGCTGTTCTACCTCCAGACGGTAACTTTCATCCAGCGACCCGAGGGCCGCGGACGCCGTGCTGGTGGCCACCAGCCCAGAAACGGCGCGCTCCCCCAGCGCTTCACGGGAGCAGACCCCGAAGCGTACCAGGGTGCCTCCAGGGTGGACTACTAGACGGTATCCTGGTGGGCAGGTGCGCGGGATGGACAA"/>
                        <sequence id="seq_FD01849375_2004" spec="Sequence" taxon="FD01849375_2004" totalcount="4" value="ATCTTAACTCCGCCAACCGTCGCTCCTCGCTACCCCAAAGCTGTGTACGAGCAAGCCTGGTAGGCCCGCTCTGCGTGCCAGTTCCCCGCCCANNNNNNNNNNNNNNG-GGGAAAGGAGGCAGCAGGTCAATGTCAACCCTCGACGTTGATTTCTGATTGCAACCGCTTCGTTGCTGTGGGTCCTCTACTACCCCGCGCGCGCTTCGCGGGTACCGCGAGCGTGCTGTCGACCGGAGATAGCCTCCGGCCCCAATCCTACACCGGCTACACAGAGAACCGCTGTGTAGTATGCCCAGCTGCTACCCAGGTCTGAAGTTGGCCCTGGACCGCGCCCTAAGCCCCCGCCTCGCACCAACCACAGGAGGTCCGCTGGTTCCCCCTCGACCCGGCGTATGTTCGTCGGTATGAGGACCGGTGTACGTCGCTACGATTGAG-------CCATTGTCGA--GCTTACCTCCACTCGCCTCCAGCCCGAATCGGCGCTAGGGCCCCAGTGCACCCGACGCAACGCTACACTAGCTTACGAGAATACCCCCAGCTCGTGCACAGTGTGTTCAGGACCCGGTCGCCGCGGCCGTACTAGATGTANNNNNNNNNNNNNNNNNNNCTGATACTCTTGTTCGGGCCTTTGCCACGCACCTAAACATTGTCGGGGGGGGCCTGGTAAGGGGTCCCTCAGTCCGCCACCCCAGCCGGCAGCCGAGGGTGGGCCGCCCTGGCCCCTGGCAGTCGGCCCTAGAGCGGACCTCGGCCGCGACTTACTGTTGATCGCGGGCCCCGCGCATAGGAGCGGCGCTGGCCGAATCTACATAGTTCGGGCGAGTCGTCCACGGTCAGCTGGGAACTGGTCTTCAACCTCCAGCGCTTCACATGACCCGCGCTGCCACTCATGCCGATATCCAGACGGTGCCGATCCAGGTTCCCCGCCGACTAGTCTTACACGCAAGCAGGGAGGCAGCGTCTGCAGCGCTCTAAGCGCCCCCCCACCCGTCGACCGCACCCCCCGGGTCGATCTCCTGGACCTCCGGCTCCTGGGCAGCCGCTCGCTCGCCGGGACCGCCCCCCGTGGAGCTATGTCGAGCGGGCCCGACTGGCCAGATCCCCCCGGCAGGTGCCGCGACTC-GGCACCAACCTTTAGTACGCGGGTCACGGCGAACTCCCAGCCGCACAGCAATAACCCTCGGGCCGAGCTTTGGCGGTCCGTGCCGCGCTCGCAACGGGGAACGGCCCGAAAAGTCGAAGTTAGATATCTAGATTCATGCTCGCGCANNNNNNNNNNNNNCGATGACGGGCGCTGCACCGGCGCCCGCCGGCCTCCTCGGTGAGCGCCCGCGGCCTGGAGCCGGCCGTCCACCCCTAGGCGATCCAAGAGCGCTATCAGTGGCCCGCCATGATCCCCCGCTAGGCAGGGCGAAGCGTCGGCCAGAAGGGCGGCCGCCCGCGGGCGTCTCCGGGCGGGGGCGTTACCACACTTCCGGGGCGACGCGCGCCGGTGAATCCCTCCGCGGAAGGATCCTCACGCCCAACCGAAGAGCGTCGATTCATCGGGACCCCGCGCGGCGGCGGCCCACGCCGGGCCGCGCTCGCGACTTACGATGTCCGACCGTGGCAGCA--GTAGGAGTGACACTTGATTGTCGAGTAGACGCTCTTGAAGTCAAAGCACTTGTCCCTGTGTTCCGGCGGCAACCCGC----ATCGCACCGTCCTTCGCACGCGCGCGGGCGCCCCTCCCGTGTCCTGGTCCACAACGCTGCCGCCGCACCGATGAAGACGCAAACCGCCTCCCCTACCCCCACCGAGGGGTCCTCTCGCCCGCCCCACCGCGGGGTCCCGCGTAGACAGGTGGCTGCGTTTGGCGGGCGCCCGCCGTCCAGGCGACGCGAGCGGTGGCCCGGCCGGCCCCGCGCGCCACCGTCCCCGCGCACACCCGGACCCCCGATGAGTCGTTTCTCCAGCGCCGAAGCCTCCTCAGCAACTCGCGTCATACGCGCTACCCACGCCGCCCACCCACCGTGCTCTCCGCCTCCCCAGGCGGCCTAACTCCGAGCACGGAGAGCACCGCGGCCCCCCCTCTCTGGCGGTGACTGGTTTGGCTTTTGCCGGCAGGACTGGCTTAGCGAAACCCGTCTGCGTCCCCGCGCCGGACGACGCTGACCGGGCCCTGGTCCCATGCCATGCCGGAGTCCC-CACACTACACCCGAGCCCCGGCTGTCCCTCCCTACCTCACCTCTTTGATCGCGGGTTGATGCGCCGAGGAAGAGCCCCCGCGAGGCCGACGCGAGCCATGGCGCGGCTACAACTGAAGACCGCACCGCCACCCAGTTGATCCGCCGCCGCGCACGCCCCTCTGTGCCTTTACCGAGGCAGCCCCCGCGATCCTAGACGGGGGCCGCCGGGCCTCCGGTGAACAGACTCTACGGCTCACGGACCAGGTGCCCCTACCTCCCGCGT----ATCAGGTGCAAGAAGCAACGGGGCGGCCCTACTCTAGACCAGCCGTTGGTCCAGGTTTCGCGTGGCCATGTGCCTATGGAGTCTGGGGGCCTTGTCCACACTCCTGGACGGCCCCATGGGCACGAAAGTAAGCAGAGAGCCACTGGCGCTCGGACGCAACGCAGGTAAAACGTAGGGAGCCTCCGTACGGGGGGGCGACCCAGGGGTGGGGTCATGGGCGGGAGTCAACTCGCTTGATCACGTCGGGGCGAGTATCGTTGGACCAGGAGCGCAGTATCCTCACCCCACGATTGGCGCTCGCGACGGGCGGGTGGACTTGTCGACAAGGAGTTCCCCTAACGCTATGTCTTGACGGGTGAGTAGCTCCAGGGCGTGATGAGAAGAAGCGCTCACCATGAAACGGCAATGCAAGGACCAGAACCACGTGCGCGGGGGCAGGGGCTGTGCGCCGAGCGAGTAACGCCAACACAAGGGTACACTCGTGCGGTGCACTTGCGAGCCGCTTGCGGGGGGGCCCATACAATCGGGTGGACGGCCCGCGTGGAGGGAGGGGCCCCCCCGGGCCCGTCTTGGCCGTGCCTGCCCTGTGGGGGATGGGGCGAACCTTCGATAGCCGTCAGCGCGGGCTGCAGCGGGGCAGTGGGCCGTATCNNNNNNNNNNNNNNNNNNNNNNNNNNNNNNNNNNNNNNNNNNNNNNNNNNNNCGGACGGGCTGAGCACCAGGGGGCTTGCTGCCGGGAACCGCGTCAGCACCGATCTGGCGTGCCGAGTCGCGGGCAACAGCTTCGGGTACGGGTCGCTATTTTGCAGTCCAATATGAGGCTAGGTCCCACTAGCGGAGTGCGTGTACGGGGCGTGTCGCGGACCTCGGGCGTAGGCGGCGGCCGTTTTGGCGCGGGCATCCCGGGGTGGGCCGGGAGCACCCAAAAAGTCCGGGTGGAGGGGCCGGAAAGGAGGCGCGACGACCGGGAGATAAAGTGCGGCCGGGTCGCTACCCTCTGACCGACGGGAGGCCGTGCGCGGTTGGGGGCAGTTCCGGCGCCCAGGTGAGGGCACCGAGCCGACCCCAGGCTTATGCTATACGACATCACTGAGCTACGCTGG-GGCCTTCTCTCGGAGCCGGGCCTTCCGGGGCCCGGTGTTCTGCGCGCGGCCTCGGCGGGACAGACACTGCGCTGGCGGTCCCGTGGGGCCAACGCGCGGTTGGTCGGCGCGCCGCCTTCACGAGGCGGTCTGACGGTGGTAGATCTGGGATAGCGTAAGGGCCGTACAGGTCCTACGCGGGCTGGCTCACACGCGCAAGAGCACGTCCGGGGCCGGGGAAGGTGGGGAACGTGTTCAACCTGGCAGTTCGACTGCGTGCTCCGGCCGGGCAAAGAGGTTAGGCGCCCCAGGGGGCCGAGCGCCGTCGCCCGGTGATGGCCCTGCCCTTGTCAGGATGCGGCCGCAGCGGACCCCTAGGGCATCCGATGGACCAAGGAAAC--GAGCGACCGTCGCAAGGACCAGCGGGGACGAGGGAGGGTCGCACGGCGTCCACGGCGTTGCGGCCTGGTGCGGTTCTGCCGCAAAGTCCGGGTCGGGGCAGTCGGTTATAGAGTTTGTTAAAGTGGGTCGGTACCGGGGTTAGCTGCCGCGCCGCGCCGAGGGCGGGCGCACTATGGCCTACAGGCCAGAAACAACTCAGTGAGGTGTG----TCGGGAGCGGACTCGGGTACTGAGCTATGTGCGGAACNTATTCAATATGTCATGTCACTGTGCTAAGGTCCCGGCAGCGGGAGTGGCTAGGGGGATAGCCCCGTATCTA---AATTCGCGTGCTTGTAC-GAAATTCCGCGTTGCCGAAGCTCTGGTGGACTCGGCGACCGATGCGAGCGAAACTGTGGGGGGTGCGCGGCCAGGGCGGAAGGATACGTAGCTATGCGGAGGGCCTTAGGATCATCCCCAAAGAAAGCAACTCAGAGGGGGCTGACTATAGGGCGAGCCGACTTGCGCCACTATGGAGGGGTTTCCAAGGAGTTACAACGTTTGGGTAAAGTGGGGGGCGGCGCCCGGCCACCGGGCACTCCCAGCCGACGTCAGTGTTGTCCCGCTGCGGAACGGGCGGTGATTCCTACGCGTGCTCGTGAAGATGCTGAGTCGGCCTATCGGGAGCGCCCGGAAAAATTCGCGGTAGTGGTAGACCGGAGGCGGACGGGGCGACCTGGACCCTCTACAAGCTGCGAAGGTATGGGCGCGTCGGCGCGAACGTGTTACCCAGGGGGGGGATGCGGCTTAGAACCGGAAAGAGCGGCGGGGGGTGTCGGGCGTCGAGCGCAGAAGACGGCGACGGCGGCCGGGTACATGTTGGGCTGCCCCGAGGGCTGGTGAGCCGGCCGCACTAAGCCCCGTCGCGCGATCCGCGGGCGCCCGTGACCGAGGACTCCGCGAGTTCCGGTACCCGAGTGAGTGGTGGCGAGCACCGAGTCGGTGTGCTGCGGGTCGCCGCTGGCTTGCAGGGGGCTTAGCTTGGTCATATGTGGCTCGGTCGCTGTGGCATTCGCGAGCGGTGCTTAGTACGCCCAATTGGTGCAGAGTGCGACGCGTGTCAACCGGCGGATGCCCACGAAGGGTTCGCCGCAGCGGGGGTGCCTATTNNNNNNNNNNGCCGGGGGGCACGAGGGGTATTCGTAGCGGCGGGGGGCATCCGCCGTTGTAGGCATGTGTGAAGAGGGTCTCCCGACCGGGCGGGCTTGTGACGGCTTGGGTGATTAGCGTCACTTGGCCGGGTGCTCGGGGGATTCGCCCGGCCAGCCGCGTGGGAATTCGGGCCCGGATCTGTGGTAAGTGTGAGCGACGTGCGGGGTGGCGCTTTTCANNNNNNNNNNNNNNNNNNNNNNNNNNNNNNNNGGACAGGACATAGGCGGACATTGCACTGGCGAAGTACGACCTT--GTCAGTGGGCGGAGTGATTCAGCCGGCCAATGGTCACCCCGTAACAAGGCGTCGGCCAGGGGGCTCCCTTGCCCGTTCCCAGATCTAGATGGATTTACCCGCGAGGACGGGCCGGACC-CCAACCGAGGAGCAAATAACGAGGAGGAATGTGTGCGCAGGACGCTGGTCCAAGGGCGGCCGTCGACTGGCGGGATGAGAGGCTGTGGCCTACCCTGAGGCAGCGTACACGGCCTTGCATCTCCAAATCGATTCGCTGGGCGGCTCAGGAAGTGCGCGCCTGCGGGGCTGATTCTCCTCCTCGATTAATACCCCCCGAGGCGACTCCGACCAGTCCGCACCCTGCCCCCGTAGTCCTGAGGCTCGCGTAACGCGGAAGGGGAGCGGACCCCGGGCGATGGGGCTGTCGGCTGGCCGAAGGGGGCTGGCTGGGCAAAGCGCCCCTGTGGGGTAGCCTTACATTGTGTAGGACGGGCTTGAGCCGCAGTGCGGCTGCGCTCGGGCGAGGTGGGGTTCAGTGCCAACAGCGGGCGTGGAGGGAACGCGCGCGGTTGGCGTGGTTTGGCTTGGGATAAAGGGCGCGTCCGTAGCGACGTAGTTTGGGACCGAGTTGGGCAGACTGCGTCGGTGACTTAACATACGCACAAGGCTTAGCGGTCGGACGTCGGAGCCCGAGACGGAAAGACGTTTCATCTCGGCTCCAGGAGGGGGCGCTATCCCGGCGCGGGCCGTCTGCGGTTCCAACTGGCGGTGCTCGCCTCGCTGTACA---GCCGGGGGGTATACCGCAGCGGCTCACCGAGCACTTGCGCCTCCACGCGCTACGCATGCTCCCGCCCCACTTGACCCCCTTCAGAGCGACGGGGACCGCCATCGCTCCGCCTGCA----CAACTCCCGTCTGATTCCCCAGCGCCTCTCCCGACACCCCTGCGAAGAGCTTCCTTGTACCGGTCCGCCAGCCGAAGGAAGGGAAGGTGGGCATCGGGCCGAGTCCGTCCACCCGAGGACCTGGACCGTGCTGAAGTCCGACCCCCGATTCCGGGCGAGCGGCCACGGGTGCATCCCAGGCGTGCTG-AAACAGCCACGACACTTTAGAACTCCACAGCTTATATCACTCGAATTCGCCGCCCCCGGGCACT-T-GAAGCGCCTGACAGTCGCGCGGCGCCATAGACGTTCTTCCCGTGCCGCCACCGAATCCCGGTTGCCTCCGGCTCGGGAGGAACCTGGACGTCGAGGGCGGGCCCTCGTCGCTACGACAAAGCCTTCGACCATTACGACATGTTGACCTCCGACCCACGGAGATCAAGAAGCTACATTAGCCAAGCCGCCAGCCCATGCGAGGCTTTCTGACGACTCAGGTAAATAAGCCCAGATGCCAGCTCCTAAGTACCCCTGATCCCGCCCCCAATCCACGGGAGCCCACACTGGTCTCACCCACGGTCCCTTCGGATTGGCTCCGGCTACTCCGTCACGGAGCTCCCGGGGGGCGGGGCTCCCACCCCAGCCTGGCCGACGACCCCCGGCGAAATGGCCCTGCACTGTAGATCCCCCGCTGCCGCCCCGGCACGAAGCCGCACAGCATGAGCAATGCATGACACCATGTCCTTGCGCAACGAGGCTGTTCTACCTCTAGACAGCAACGTTCAACTAGCGACCCGAGGGTCGCGGACGCCGTGCTAGTGGCCACCAGCCTGGAAACGGCTTGTTCCCCTAGCGCCTCAC--GAGCGGGCCTCGAAGCACACCAGGGTGCCTCTAGGGTTGACTACTAGACAATATCCTAGTAGGCAGGTGCGCGGGATGGACAA"/>
                        <sequence id="seq_FD01849379_2002" spec="Sequence" taxon="FD01849379_2002" totalcount="4" value="ACCTTAGCTCCGCCAACCGTCGCTCCTCGCTACCCCAAAGCTGTGTACGAGTAGGCCTGGTATGCCCGCTCTGCGCGTCAGTTCCCCGCCCANNNNNNNNNNNNNNN-GGGAAAGGAGGCAGCAGGTCAATGTCAACCCTCGATGTCGATGTCTAACTGCAGCCGCTTCGTTGCTGTGGGTCATCTACTAGCCCGCGCGCGCTTCGCAGGTACCGCGAGCGCGCTGTCGATCGGAGGTAGCCTCCGGCCCAAATCCCACACCGGCTACACGGAGAACCGCTGTGCAGTATGCTCAGTTGCTACCCAGGTCTGAAGCTGGCCCTGGACCGCGCCCTAAGCCCCTGCCTCGCTTCAACCACATGAGGTCCGCTGGTTTCCCCTCGACCCGGTGTATGTTCGTCGGTATGAGGACCGGTGTACACCGCTGCGGCT----------CTATTGTC----GCTTACCTCCACTCGCCTCCAGCCCGATTCAGCGCTAGGGCCCCAGTTCACTCGGCGTAACGCTTCACTAGA-TATGAGACTACCCCCAGCGCATGCACCGTGTGTTCGGGACCCGGTCGCCGCGGCCGTACTAGGC---NNNNNNNNNNNNNNNNNNNNTGATACTCTTGTTCTAGTTTTTGCCACGCACCTAAACACTGTCGGGGGAGGCCTGGCAAGGGGTCCCTCAGCCTGCCACCCCAGCCGGCAGCCGAGGGTGTGCCGCCCTGGCCCCTGGCAGCCGGCCCTAGAGCGGACCGCGTCCGCGGCTTACCGTTGATCGCGGGCCCCGCGCACAGGAGCGTCGCTGGCCGAATCTACATAGTTCGGGCGAGTCGTCCACGGTCAGCTGAGAACTGGTCGTCAACCTCCAGCGCTTCCTTTGACCCGTGCTGCTACTCATGCCGACAC----------CCGATCCAGGTCCCCCGCAGACTAGTCTTGCACGCAAGCAGGGGGGCAACGTCTGCAGCGCGCTAAGCGCCCCCCCACCCGCCGACCGTACTCCTCGGGTTGATCTCCTGGATCGCCGGCCCCTGGGCAACCGCTCGCTCACCGGGACCGCCCTCCGCGGAGCCATGTCAAGCGGGTCCGACTGTCCAGATCCCCCTGGCCGGTGCCGCGACTCCGGCACCGACCTTTAGTACTCGGGGCACGGCGAACTCCCAGCCGCACAGCAATAACCCTCGGGCCGAGCTTTGGCGGTCCGCGCCGCGCTCGCAACGGGGGACGGCCCGAAACGTCGAAGTCAGATGTCTAGCTTCACGCTCGCGCAACGANNNNNNNNNCGATGACGGGCGCCGCACCGGCGCCCGCCGGCCTCCTCGGCAAGCGCCCGCGGCCAGGAGCCGGCCGTCCTCCCCGGGACGGCCCAAGAGAGCTATCAGTGGCCCGCCACGATCCCTCGTTAGGCAGGGCGAAGCGTCGACCCGAAGGACGGCCGCCCGCGGGCGCCTCCGAGCGGGGGCGCGACCACACTTCCGGGGCGACGCGCGCCGGTGAGTCCCTCCGCGGAAGGACCCTCGCGCCCAACCGGAGGGCGTCGACTCATCGGTACCTCGCACGGCGGCGGCCCACGCTGGGCCGCGCTCGCGACTCACTATGCCCGACCGTGGCAGCAG-GTAGGA-TGATACCTGATTGTCGAATAGACGCTCTTGAAGTTAAAGCGCCTGTCCCAGCGCCTGGGCGGCAACAGGA----CTCGCACCGTCCTTCGCACGTGCGCGGGCGCCACTCCCGCGTTCCGGTCCACAACACTGCCGCCGCGCCAATGAGAACGCAAACCGCTTCCCGTGCCCCCATCGAGGGGTCCTCTCGCCCGCCCCACCGCGGGGTCCCGCGCAGACAGGTGGCTGCTCTTGGAGGGCACCCGCCGTCCAGGCGACGCGAGCGGTGGCCCGGTCGGCCCCGCGCGCCACCGTCCCCGCGCACACCTGGACCACCGATGAGTCGCTTCTCCAGCGCCGAAACCTCCTCAGCAACTCTCGTCGCACGCGCTACCCATGCCGCCCACCCACCGTGCTCGCCGCCTCCCCAAGCAGCCTAACCCCGAGCATGGAGAGCACCGCGGCCCCCCCTACCCGACGGTGACTGACTCGGCTTTTGCCGACAGGACCGGCTTAGCGACACCCGGCTGCGTTCCCGCGCCGGACGACGCTGACCGGGCCCTGGTTCCCTGTCATGCCGGAGTCCCAAGTACTACACCCGAGCCCCGGCTGCCCCTCCCTACCTTACCTCTTTGATCGCACGTTGATGCACCGAGGAAGAGCCCTCGCGAGGCCGAAGTGAACCATGGCACGGCTACAACTG----CCGCACCGCCACCCGGTTGATCCGCCGCCGCCCACGCCCCTCTGCGCCTTTACCGAGACAGCCCCCGCGATCCCAGACGGGGGCCGCCGGGCCTCCGGTGAACGGGCTCTACGGTTCACGAACCAGGTGCCCCTACTTCCCGCGCGACAATTAGGTGCAATAAGCAACGGGACGGCTCTACTCTAGTCTAGCCGTTGGTCCAGGTTTCGCGTGGCCATGTGCCTATGGAGTCTGAGGACCTTGTTCGCTATCCGGGACGGCCCCATGGGCACGAAAGTAAGCAGAGTGCCGCTGGCGCTCTGACGCAACGCGGGTAAAACGTCGGAGGCCTCCATACGGGGAGGCGAACCCGGGATGGGGTCATGGGCGGGAGTCGACTCGCTGGATCACCTCGGGGCGAGTATCGTTGGGCCAGGGGCGCAGTATCCTCACCCCACAATGGGCGCTCGCGACGGGCGAGTGGACTTGCCGACAAGGANNTCCCCTAACGCTATGTCTTGACAGGGGAGTAGCTCCAGGGCGTGACGAGAAGAGGCGCTCACCATGAAACAGCAATGCAAGGACCAGAACCACGTGCGCGGGGGCGGGGGCTGTGCGCCGAGCGAGTAGCGCCAACACAAGGGTGTACTCGTGAGGTGCACTTGTGAGCCGCTCGCGGAGGGGCCTATACGATTGGGCGGCCGGCCCGCGTGGGGGGAGGGACCCCCCAGGGCCCGTCTTGGCCGTGCCTGCCCCGTGGGGAACGGGACGAACCCTCGATAACCGTCAGCGCGGGCTGCAGCGGGGCAGTGGGTCGTATNNNNNNNNNNNNNNNNNNNNNNNNNNNNNNNNNNNNNNNNNNNNNNNNNNGGCCTGACGTGTTGAGCCTCAGGAGGCTTGCTGCCGGGAACTGCGTCAGCACCGATCCGGCGTGCCGAGTCGCGGGCAACAACTTCGGGTACGGGTCGCTATTTTGCAGTCCAATGCGAGGCTTGGTCCAACTAGCGGAGTGCGTGTACGGGGCGTGTCGCGGGCCCCGG-CGTAGGCGGCGGCAGTTTTGGCGCGGGCGTCCCGGGGTGGGCTGGGAGCACCCAAACAGTCCGGGTGGAAGGGCCGGAAAGGAGGTGCGGCGGCCGGGAGATAAAGTGCGGCCGGGTCGCTACCCTCTGACCGACGGGGGGCCATGCGCGGTTGGGGGCAGTTCCGGCGTCCAGGTGAGGGCACCGAGCCGACCCCAGGCTTATGCTGTACGACAGCGCTGAGCTACGC--A-CGCCTTCTCTCAGAGCCGGGCCTTCCGGGGCCCGGCGTTCTGCGCGCGGCCTCGGCGTGACAGACGCTGCGCTGGCGGTCCCTTGGGGCCAACGCGCGGTTGATCGGCGCGCCTCCTTCACGAGGCTGACTGACGGCGGTAGATCTGGGAGCGCGTGAAGGCCGTCCAGGTCCTGCGCGGGCTGGCTCCCACGCGCAAGAGCACGTCCAGGGCAGGGGAGGGTGGGGAACGTGTTCAACCTGGCAGTTCGACTGCGTGCTTCGGCCGGGCGAAGAGGTTAGGCGCCTCAGGGGGCCGGGCGCCGTCGCTCCGTGATGGCCCTGCCCTTGTCAGGGTACAGCCGCAGCGGACCCCTGGGGCATCCGATGGCCCAAGGAAACT-GAGCGACCGTTGAAAGGACCGGCGGGGACGATGGGGGGTCGCCCGGCGTCCGCGGCGCTGCTGCCTGGTGCGGTTCAGCCGCAAAGTCCGGGGCGGGGCGGTCGGTCGTAGGGTTTGTTAGAGCGGGCCGGTACCGGGGTTAGCTGCCGCGCCGCGCCGAGGGCGGGTGCACTATGGCTTACGGGCCGGACGCAACTCAGTGAGATGTG-----CGGGAGCGGACTCGGGCNNNNNNNNNNNNNNNNNNNNNNNNNNNNNNNNNNNNNNNNNNNNNNNNNNNNNTGGCAGCGGGGGTGGCTCGGGGAATAGCCCCGCATCTA-------CGCGTGCTTGTAC----ATCCCGCATTGCCGAAGCTCTGATGGGCTCGGCGACCGATGCGAGCGAAAATGTGGGGGGTGCGCGGCCCGGGCGGAAAGATACGTCGTTGTGCGGAGGGTCTCGGGATCATCCCCGAGGAAAGCAAATCAGAGGGGGCTGACTATGGGGCGGGTCGGCTTGCGCCACTATGGGGGGGTTTCCAAGGAGTTACGACGTTTGGGTAAAGGGGGGGACGGCGCCCGGCCACTGGGCAATCCCAGCCGACGTCTGTGTTGTCCCGCTGCGAAACGGGCGGTGATCCCTACGTGTGCTCGTGAAAATGCTGGGTCAGCCTATCGGGGGCGCCCGGAGAGGATCGCGGTAGTGGTACACCGGAGGCGGACGAAGCGGCCCGGACCCTCTACAAGCT-CGGAGGTATGGGCGCGTCGGCGCGAACGTGTTACCCAGGGGGGGGATGCGGCTTAGACCCGGAACGAGCGGCGGGGAGTGTCGGGCGTCGAGCGCAGAAGACGGCAAAGGCGGCCGGGTACATGTTGGGCTGCCCCGCGAGCCGGTGGGCCGGCCGCACTAGGTCCCATCGCGCGATTTGCGGGCGCCCGTAGCCGAGGACTCCGCGAGCTCTAGTACCCGAGTTGGTGGTGGCGCGCACCGAGTCCGTGTGCTGCAGGTCGCCGCCGGCCTGCGGGGGGATTAGACTGGTCACATGGGGCTCGGTCGCCGTGGTGTTCGCGAGCGGGGCTTAGTACGCCCGATTGGTGCAGAGTGCGACGCGTGTCGACCGGCGGATGCCAAAGAAGGGCCCGCCGCAGCAGGGGTGACTA--NNNNNNNNNNGCCGGGGGGCACGAGGGGTATTCGTAGCGGCGGGGGGCATCCGCCGTTGTAGGCATGTGTGAAGAGGGTCTTCCGACCGGGCGGGCTTGTGACGGCTTGGGTGGTTAGCGTCACTTGGCCGGGGGCCCGGGGGATTTGCCCGGCCAACCGCGAGGGAGTTCGGGCCCGGATCTGTGGTAAGTGTGAGCGACGTGCGGGGTGGCGCTTTTCAAGNACACGACTTCGGCCACGCACACACCGGGGGGACAGGACGTAGGGGGACATTGCACTGGCAAAGTACGACC--AA--TGCC----GGGGTGATTCAGCCGGCCAATGGTCATCCCGTGACAGAGCGTCGGCCAGGGGGCTCCCTTGCCCGTTCCCGGATCTAGATGGATTTACCCGTGAGGACGGACCGGACCCCCAACCGAGGAGCAAATAGCGAGGCGCAATGTATGCGCAGGAAGCTGGTCCGAGGGCGGACGTCAACTGGCGGGCTGAGGGGCTGTGGCCTACCCTGAGGCAGTGTGCACGGCCTTGCGTCTCAAAACCGACTCGATGGGTGGCCCAGGAAGTGCGTACCTGCGGGGCTGATTCTCCTCCACAATTAACACCCCCCAAGGCGACTCCGGCCAGTCCGCACCCTGCGCTCGTAGTCCTGACGCTCGCGTAACGCGGAATGGGAGCGGACCACGGGCGATGGGGCTGTCGGCTGGCCGAAGGGGGCTGGCTGAGCGAAGCGCCCCTGTGGGGTGGCCTCGCATTGTGTAGAGCGGGCTTGAGCCGCAGTGCGGCGGCGCTCGGGCGAGGTGGGGTTCAGTGCCAACAGCGGGCGTGGAGGGAGCGCGCGCGGTTTGCATGGTTTGGCTTGGGGTAGAGGACGCGTCCGTAGCGACGTAGTTTGGGACCGAGTTGAGCGGACTGCGCCGGTGGTTTAACATACGCATAGGGCTTAGCGGTCGGGCGTCAGGGCCCGAGACGGAAAGACGTTCCATCTCGACTCCAGGAGGGGGCGCTATCCCGGCGCGAGCCGTCTGCGGTTCCAACTAGCGGTGCTCGCCTCACTGAACACGCGCCGGGAGGTATACCGCAGCGGCTCGCCGAGCACTTGCGCCCCCACGCGCTACGTATGCTCCCGCCCCACTTGACCCCCCGAAGAGCGACGGAGACCGCCACCGTTCCGTCTGC------GCCGCCCGTCTGATTCCCCAGCGCCTCTCCCGACACCCCTGTGAAGAGCCTCTTTGTACCGGTCCGCCAGCCGTAAGAAGGGAAAGTGGGCATTGGACCGAGTCCGTCCACCCGAGGACCTGGGCCGTGCTAAAGCCCGACCCCCAATTCCGCGCGGGAGGACACGGATGCATCCCAGGCGTG----AACCAGCCACGACACCTTGGAACTCCACAGCTTATATCACTCGAATTCGCCGCCCCCGGGCACT---GGCGCGCCTGACAGTCGCGCGGCGCCATAGACGATGCTCCCGTGCCGCCACCGGATCCCGGTCGCCTCCGTCTCGGGTGGAATCTGGACGTCACGGGCGGGCCCTCATCGCTACGACAAAGCCTCCGGCCATTACGACATGTAGACCTCCGCCCCTCGGAAATCCGAGAACCGCATTAGCCAAGCCGCCAGCCCATGCGAGATTCTCTAATGACTCGGGTAAATAAGCCCAGATGCCATCTCCTAAGCACCTCTGATCCCGCCCCCAATCCACG-GAGCCCACACGGGTCGCACCCACGGTCCCCTCGGACCGGCCCCGGCTAATCCGTCACGGAGCTCCTGGGGGGCGGGGCTCCCACCCCTGCCTGGGCGACGACCCCCGTCGAAATGGCCCTGCACAGTAGATCGCCCGCTTCCGCCCCGGCGCGAAACCACACAGCAGGAACAATGCATGCCACCATGTCCTTGCGCAACGAGGCTGTTCTACCCCTAGACAGCTACGTTCAATCAGCGACCCTAAGGTCACGGACGCCGCGCTAGTGGCCACCAGCCCGGAAAAGACGTGCTCCCCCGGCGCCTCATAGGAGCGCGCCCCGAAGCGCACCAGGATGCCTCCAGGGTTAACTGCTAAACGATATCCTAGTAGGCAGGTGCGCGGGATGGTCAA"/>
                        <sequence id="seq_FD01849389_1997" spec="Sequence" taxon="FD01849389_1997" totalcount="4" value="ACCCTAACTCCGCTGATCGTCGTTCCTCGCTACCCCAAAGCTGAGTACGAGCAAACCTGGTAGGCCCACTCTGCGCGCCAGTTCCCCGCCCAAGA-CCCTC--GCACCGGGAAAGAAGGTAGCAGTTCAATGCCAACCCTCGACGTCGACGTCTGACTGCAGCCGCTTCGTTGCTGTGGATCATTTTCTACCCCGCGCGCATTTCGCGGGTACCGCAAGCGCGCTGTCGACCGGGGATAGTCTCCGGCCCCAATCCCACACCGACTATACGGA-AACCGCTGTGCAGTATGCCCGGCCGCTACTCAGGTCGGAAGCCGGCCTTGGATCACGCCCTAAGCACCCGCCTCGCACCGATCA-AGAAGGTCCGATTGTTCCCCCTCGACCCGGCATAAATTCGTCAGTATAAGGATCGGTGTACGCCGCTACCACTAC--------CCATTGTC----GC--ACCTCCACTCGCTTCCGGCCCGGATCGGCGCTAGGGCCCTAGTTTACCCGGCGCAACGCAACAT--GCTTGCGAGAATACCTCCAGCGCATGCACCGTGTGTGCGGGACCCGTTCGTCGCAGCCGTACTANNNNNNAAAATTCGATATTTCGCACCTGATACTCTTGTTCGGGCCCTTGCCATGCACCTAAACATTGTCGGAGGAGGCCTGGCAAGGGATCCCTCAGCCCGCCACCCCAGCCGACAGCCGAGGGTGGACCGCACTGGTCCTTGGCAGCCGGCCCTAGAG-GGGCCTCTTACGCGGCTTACCGTAGGTCGCGAGCCCCGTGCACAGGAGCGTCGATTGCCGAATCTACATAGTTCGGTTGAGTCGTCCACAGTCAGCTGGAAACTGGCCTTCAACCTCCAGCGCTTCCCAGGACCCGCGCTGCCACTCAGGCCGATACCCGGACGAAGCCGATCCAGCTCCCCCGCCGGCTAGTCTTGCACGCAAGCAGGTAAGCAGCACCTGCAGCGCTCTAAGAGCCCCCCCACCCGCCGGCCACACTCCCCTAGCCGATCTCCTGGGCTGCCGGCCCCTGGGCAACCGCTCGACCACCGGAACCGCCCCCCGTGGAGCCATGTCGAGCGGGCCCTACTGGCCAGAGCCCCCCGGCAGGGGCCTCGATTCCGGCACCGACTTTTAGTACGCGAGTCACGGCGAACTCCC-GCCGCACAGCAACTACCCTCGGGCCGAGCTTTGGCGGTCCGTGCCGCGCTCTCAACGGGGGACGGCCCGAGACGTCGAAGTCAG-TGTCTAGCT-CACGCTCGTGCAA--ACTG-----TTGGTCGCGGGCGCCGCACCGGCGTCTGTCGGCCTCCTCTGCAAACGCCCGCGGCCAGGGGCCGGCCGTCCACCCCTGGGCAACCCAAGAGCGCTTTTAGTGGCACGTCACGATTCCCCGCTAGGCAGGGCAAAGCGTAGACCCGGAGGGCAGCCGCCCGCGGGCGCTTCCAGGCGGGG-CGTTATCGCACTTCCGGGGTGACGCACGCCGGTGAATCCCTCCGCGGAAGGACCATCGCGCCCAACCGGATGGCGTCGACTCATCGGGACCCCGCGCGGCGGTGACCCACGT-GTGTCGCGCTCGCGACCCGCGATGCCCGACCGTGGCAGCAG-GC-GGAGTGCTATCGTATTTTCGAGTAGACGCTCTTGAATTCGAAGCACCCGGCCTAGCGTTCCGGCGGAAACCCGC-----TCGCACCGTCCTTCGCACGCGCGCGGGCGCCCCTACCGTGTCCTGGTCCACAGCGCTACCGCCGCACCGATGAGGACGCAAGCCGCC-CCCCGG--CCCACCGAGGGGTCCTCTCGA-CGCCACACCGCGAGGTCCAGCGTAAATAGGTGGCTGCTCTTTGTGGGCGACCACCGTCCAGACGACGCGAGCGGTGGCCCGGCCGGCCCCGCACGCCACCATCCCAGCGCACACCCGGGCCCCCGATGAGTCGTTTCTCCAGCGCCGAAGCCTCCTCAGCAACGCTCGTCACACGCTCTTCCCACGCCGCCCGCCCACCGTGCCCGCCGCCTCCACAAGCAGCCTAACCCTAAGCATGGAGAGCACCACGGCCCCCCCTCTCCGGCGGTGACTGGTTTAGATTTCGCCGGCAGGACCGGCTTAGCGAAACCCGGCTGCGTCCCCGCGTCTAAAGACGTTGACCGGGCTCTGGTCCCCTGTCATGCCGGAGTCCCAAGTACTACACCCAGGCTTCGGCGGCCCCGCCCTATCCTACCTCTTTGGTTGCGGGCTGACGCGCCGAGGAAGAGTCCCCGCAAGACCGGCGCGAGCTATGGCACGGCTAC----------CGCGCCGCCACCCGGCTGATCCGACGCCGCGCACGCCCACCTGCGCCTTGACCGAGGCAGTCCCCGCGATCCCAGACGGGGGCCGCCGAGCCTCCGGTAAACGCGCTCCACGGCTCACGAACCAGGTGCCCCAACCTCCCGCGTGGCAATCAGGTACAAGAAGTAACAGGGCGGTCCTACTCTAGTCCAGCCGTTAGTCCAGTTTTCGCGTGGCCATATGCCTTTGGAGTCTGGGGGCCTTGTCCGCTCTCCGGGACAATCCCATGGGCACGGGTGGTAGCAGAGAGCCGTTAGCGCGCGGCCGCAACTCAGGTAAAACGTCGGGGGCATCCGTACGGGGGGGCGAACCCGAGGTGGGATCATGGGCGAAAGTCGACTCACTGGATCACCTCGGGGCGAGCATCGTTGGGCCAGGGGCGCAGTATCCCCACCCCACGCTGGGCGCTCGCGACGGGCGGGTGGACTTGTCGACAAGGAGTTCCCCTAACGCAATGTCCTGACGGGGGAGTAGCTCCAGGGTGTGACGAGAAGAGGGGCCCATTATGAAACGGCAATGCAAGGACCAGAACCACGTGCGCGGAAGCAGGGGCTGTGCGCCGAGCGAACAACGCCAACACAAGGGTACACTCGTGAGGTGCACTCGCGAGCCGCTCGCGGGGGGGCCCATACGATCGGTCGGACGGCCCGTGTGGGGGAAGGGGCCCCCCCGGGCCCGTCTTGGCCGTGCCTGACCCGTGGGGGACGA-GCGAACTCTCGATAGCCGTCAGCGC--ATTGCAGCGGCGCAGTGGGTCGTATCACATTGTACAGTAGGTGAACATCGTGGCTCCTTCCAATCGGAGAACAGGGGCCGGACGGGCTGAGCACCAAGGGGCTTGCCGCCGGGACCCGCGTCAGCACCGATCCGGCGT-CCGAGTCGCGGTCCACGGCTTCGGGTACTGGTCGCTATTTTGCAGTCCAATATGAGGCTAGGTCCAACTAGCGGAGCGTGTGTACGGGGCGTGTCGCGGGCCCCGAGCGTAGGCGGCAGCCGTTCTGGCACGGGCGTCCCGGGGTGG-CCG--AGCACTCAAACAGTCCGGGTAGAGGGACCGGAAAGGAGGCGCGGCGGCTGGGAGATAAAGTGCGGCCGGGTCGCTACCCTCCGACCGACGGGGGGCCGTGCGCGGTTGGGGGCAGTTCCGGCGTCAAGGTGAGGGCACGGAGCTGACCCCAGGCTTATACTATACGGCAGAACTGAGC------AACCGCCGTCTCTTGGGGCCGGGCCTTCCGGGGCCCGGCGTTCTGGGCGCGGCCTAGGCGGGACAGACGCTGCGCGGGCAGTCCCGTGGGGCCAACGCGCGATTGATCGGCGCGCCGCCTTCATGAGGCGGTCTGACGGCGGTAGATCTGGGAGCGCGTGAGGGCTGGCCAGTTCCTGCGCGGGCTGGCTCCTACGCGCAAGAGCACGTCCGGGGCCGGGGAGGGTAGGGAATGTGTTCCACCTGGCAGCTCGACCGCGTGTTCCGGCCGGACGATGAGGTTAGGCGCTTCAGGGGGCCGGGTGCCGTCGCCCGGTGATGGCCCTGCCCTGGTAAGGGCGAGGCCGCAGCGGTCCTCTGGGGCATCCGATGGCCCAAGGAAACTAGAGCGACCGTCGAAAGGACCGGCGGGGACGAGGGAGGGTCGCCAGGCATCCG-AGCACTGAGGCCTGGTGCGGTTCAGCCGTAAT-T-CGAGGCGAGGCGGTCGATCGTAGGGTTCATTAAGGCGGGTCGGTACTGGGGTTCACTGCTGCACCGCGCCAAGGGCGGTCTCGCTATGGCCTACGGGCCAGACACAACTCAGTGAGGTATG----GGGGGGGCGGACTCGGGCACTGATATATGTGCGGAACGTATTCAGTGCGCCATGTCACTGTACTAGGGTCCCGGCAGCGGGGGTTGCTCGGAGGATAGCCCCGTCTCTA-------CGCGTGCTTGTAC----ATCTCGCGTTGCCGTAACTCTGATGGGCCCGGCGACAGATGCACGCGAAAATGTGGGGCGTGCGCGTCCCAGGCGGAAGGATACGTAACTATGCGGAAGGCTTCGGGGTTATCCCCAAAAAAAACAACTCAGAGGGGGCAGACTATAGGGCTAGCCGGCTTGTGTCACTATGGAGGGGTTTCCAAGGAGTTACGACGTTTGGGTAAAAGGGGGGGTGGCGCCCGGCCACCGGATACTCGCAGACAGCTTCTGTGTTGTCCCACTG-GGAACGGGCGTTGATCCCTACGCGTGTTCTTGAAAATGTTGAGTCAGTCTATCGGGGGCGCCCGGAGAGGATTGCGGTAGCGGTACACCGGAGGTGGCCGGGGCGGCCCGAACCCTCTACAAGCTGCGAAGGTATGGGCGCGTCGGTTCGAACGTATCACATAGGGGGGGTATGCAGTCTAGACCCGGAAAGAGCGGCGGGGAGTGTCGGGCATCGAGCGCAGAAGCCGGCGACGGTGGTCGGGTAAATGTTGGGCTG--TCGCGGGCTGGCAAGCCGGCCGCACTAAGCCCCGCCGCGCGATTCGCGGGCGCCAGCGGCCGAGGACTCCGCGAGCTCCGGTACCCGCATGAGTGGTGACGCGCAATGAGTCGGTGTGCTGCGGGTCGTCGCTGGCTTGCAGGAGGCTTAGCCTGTTCACATGGGGCTCAGTCGCTGCGGTGTTAGCAAGCGGTGCTTGGTACGCCCGATTAGTGCGGAGTGCGGCGCGCGTCGACCGACGGATGCCCACGAAGGGTCCGCCGCAGCGGGGGTGCCTANNCCTGCCAGCCGCCGGGGGGCATGAGGAGTATTCGTATAGGCGGGGGGCATCCGCCGTTGCAGGCATGTGTGAAGAGGGTCTCCCGACCGGGAGGGCTTGTGACGGCTGGGGTAATTAGCGTCGCTTGACTGGGGGCCCGGGAGATTCGCCCGGCCAGCCGCGTGGGAGCTCGGGCCCGGATCTGTTGTAAGTGTGAGCGACATCCGGGGTGGCGCTTTTCAAGGA------T----CCACGCACACACCGGAGGGACAGGACGTAGGGAGACATTGCACTAGCGAAGCTCAACCT----TTGCCGGGCGGGGTGATCCAGCCGACCAATGGTCATCCCGTGGCAGAGCAGCGGCAAGGGTACTCCCTTACCCGTTCCAGGATCTGGATGGATTAACGCGCGAGAACGGGCCGGACCCCCAACCGAGGAGCAAATAGCGAGGAGGAATGTGTGCGCAGGACGCTGGTTCGAGGGCGGACGTCGACTGGCGGGCTGAGGGGCTGTGGCCTACACTGAGGTAGCGTGCACGGCCTTACAGCACCAAATCGACTCGCTGGGTGGCCCAGGAAGTGCGCGCTTGCGGGGTTGATTCCCCTCCTCGATTAGCACCCCCTGAGGCGACTCCGACCAGTCC-CACCCTGCGCCCATAGCCCTGAGGCTCGCGTAACGCGGAAGGGGAGCAGACCACGGGCGATGGGGTTGTCGACTGGTCGAAGGGGGCTGGCTGGGCGAAGCGCACCTGTGAGGTAGCATCATATTGTGTAGGGCGGGCCTGAACCGCGGTGCGGCGGCGCTCGGGCGAGTTGGGGTTAAGTGCCAGCAGCGGGCGTGGAAGGAGCGCGCGTGGTTGGCATGGTCTGGCTTGGGGTGGATGGCGCGTCTGCAGCGGAGTAATTTGGGGCCTAGTTGGGCGGACTGCGCCAGTGGCCCAACA-----ACCACGCTTAGCGGTCGGGCGTCGGGGCCCGAGACGAGAAGAAGATCCATTTCGGCTCCAGGAAGGGGCGCTATCCCAGCGCGGGCCGTTTGCGGTGCCAACTGGCGGTGCTCGCCTCGCTGAACATGCGCCGGGGGGTATACCACAGCGGCTCGCCTAGCACTTCCGCCCCTACGCGTCACGTATGCTCCCGCCCCACTTGATCCTCCGCAGAGCGACGGGGACCGTCACTGCTCTGCCNNNNNNN-CAACGCCCGTCTGATTCCCCGGCGCCTCTCCCGACACACCTACGAAGAGCCTCCTTATACCGGTCCGCTAGCCGAAGGAAGGGAAGGTGGGGATCAGACCGAATCCGTCTACCCGAGGACCTGGGTCGTGTTGAAGCCCGACCCCCGATTCCGGGCGGGCGGCCACGGGTGCATCCCAGGCGTGCTGTAAACAGCCACGACACCTTGGAATTCCACAGCTTACACCACTTGAATTCGCCGCCCCCGGGCACA---GGCGCGACTGACAGTCGCGCGGCGCCATAAACGTTCCTTCCGTGCCGCCACTGAATCCCGGTCGCTTCCAGCTCGGGAGCAATCTGGACGCCGCGGTCGGACCGTCGTTGCTACGACAAAACCTTCGGCTGTTACGACATGTAGACCTCCGCCACACGGAGATAAAGGAGCCGCGTTAGCCGAGCCGCTGGCCCACGCGAGGCTCTTTGATGACTCAAGTAAATAAGCCCCGATGCCAGTACCTAAGTACCCCTAATCCCGCTCCCAATCCACGGGAGTCCACACTGGACGCATCCTCGGTCCCCTCGGACTGGCTCCGGCTACTCCGCCACGGCGCTCCCGGGGCGCGGGGCTCCCACCCCAGCTTGGCCGACGGTCCCCAGCGGATTGGCCCCGCACTGTAGATCCCACGCTGCCGCCCCGGCGCTAGACCGTACAGCATGGGCAACGCGTGCCACCATGTCCTTGCGCAACGAGGCTGTTCTACCTCCAGACAGTAACTTTCATCCAGCGACCCGAGGGCCGCGGACGCCGTGCTGGT-GCCA-CAGCCCAGAAACGGCGCGCTCCCCCAGCGCCTC-CGGGAGCAGACCCCGAAGCGTACCAGGGTGCCTCCAGGGTGGACTACTAGACGGTATCCTGGTGGGCAGGTGCGCGGGATGGACAA"/>
                        <sequence id="seq_FD01849390_1999" spec="Sequence" taxon="FD01849390_1999" totalcount="4" value="ACCTTAACTCCGCCGATCGTCGTTCCTCGCTACCCCAAAGCTGAGTACGAGCAAACCTGGTAGGCCCACTCTGCGCGCCAGTTCCCCGCCCA---GCCCTCACGCAC-GGGAAGGAAGGTAGCAGTTCAATGCCAACCCTCGACGTCGACGTCTGACTGCAGCCGCTCCGTTGCTGTGGGTCATTTTCTACCCCGCGCGCGTTTCGCGGGTACCGCAAGCGCGCTGTCGACCGGGGATAGTCTCCGGCCCCAATTCCACACCGGCTACACGGAGAACCGATGTGCAGTATGCCCGGCTGCTACCCAGGTCGGAAGCTGGCCTTGGATCGCGCCCTAAGCACCCGCCTCGTACCAATCACAGAAGGCCCGCTGGTTCCCCCTCGACCCTGCATAAGTTCGTCAGTATAAGGATCGGTGTACGCCGCTACGACTAC---GAATACCACTGTC-AC-GCTTACCTCCACTCGCTTCCGGCCTGAATCGGCGCTAGGGCCGCAGTTTACCCGGCGCAACGCAACATTAGCTTGCGAGAATACCTCCAGCGCATGCACCGTGTGTGCGGGACCCGTTCGCCATGGCCGCACTAGGCGTGAAAATTCGATATTTCGCACCTGATACTCTTGTTCGGGCCCTTGCCATGCACCTAAACATTGTCGGAGGAGGCCTGGCAAGGGATCCCTCAGCCCGCCACCCCAGCCGGCAGCCAAGGGTGGGCCGCACTGGTCCTTGGCAGCTGGCCCTAGAGCGGACCTCTTCCGTGGCTTACCGTTGGTCGCGAGCCCCGCGCACAGGAGCGTCGCTTGCCGAATCTACACAGTTCGGGTGAGTCGTCCACGGTCAGCTGGAAACTGGCCTTCAACCTCCAGCGCTTCCCAGGACCCGCGCTGCCACTCAGGCCGATACCCGGACGAAGCCGATCCAGCTCCCCCGCCGGCTAGTCTTGCACGCAAGCAGGGAAGCAGCATCTGCAGCGCTCTAAGAGCCCCCCCATCCGCCGACCACACTCCCCTAGCCGATCTCCTGGACCGCCGGCCCCTGGGCAACCGCTCGACCACCGGAGCCGCCCCCCGTGGAGCCATGTCGAGCAGGCCCTACTGGCCAGAGCCCCCCGGCAGGGGCCGCGATTCCGGCACCGACTTTTAGTACGCGAGTCACGGCGAACTCCCAGCCGCACAGCAACTACCCTCGGGCCGAGCTTTGGCGGTCCGTGCCGCGCTCGCAACGGGGGACGGCCCGAGACGTCGAAGTCAG-TGTCTAGCTTCACGTTCGTGCAACGACTGATTTCTTGATGACGGGCGCCGCACCGGCGCCTGCCGGCCCCCTCGGCAAACGCCCGCGGCCAGGGGCCGGCCGTCCACCCCTGGGCAACCCAAGAGCGCTTTTAGTGGCCCGTCACGATTCCCCGCTAGGCAGGGCAAAGCGTAGACCCGGAGGGCGGCCGCCCGCGGGCGCTTCCAGGCGGGGGCGTTATCACACTTCCGGGGTGACACACGCCGGTGAATCCTTCCGCGGAAGGACCATCGCGCCCAACCGGAGGGCGTCGACTCATCGGGACCCCGCGCGGCGGTGACCCACGT--GGTCGCGCTCGCGACTCGCGATGCCCGACCGTGGCAGCAG-GTAGGAGTGCTATCGTATTTTCGAGTAGACGCTCTTGAATTCAAAGCACCCGGCCCAGCGTTCCGGCGGAAACCCGCNNNNNNNNNNNNNNNNNNNNNACGCGCGCGGGCGCCCCTATCGTGTCCTGGTCCACAGCGCTACCGCTGCACCGATGAGGACGCAAGCCGCCTCCCCGGCCCCCACCGAGGGGTCCTCTCGACCGCCCCACCGCGAGGTCCATCGTAAATAGGTGGCTGCTCTTGGTGGGCGACCACCGTCCAGACGACGCGAGCGGGGGCCCGGCCGACCTCGCACGCCATCATCCCAGCGCACACCCGGGCCCCCGATGAGTCGTTTCTCCAACGCCGAAGCCTCATCAGTAACGCTCGTCACACGCTCTTCCCACGCCGCCCGCCCACCGTGCCCGCCGCCTCCACAAGCAGCCTAACCCCGAGCATGGAGAGCACCGCGGACCCCCCTCTCCGGCGGTGACTGGTTTGGATTCCGCCGGCAGGACCGGCTTAGCGAAACCCGGCTGCGTCCCCGCGTCGAAAGACGTTGACCGGGCTCTGGTCCCCTGTCATGCCGGGGTCTCAAGTACTACACCCAAGCTTCGGCGGCCCCGCCCTATCCTACCTCTTTGGTTGCGGGCTGATGCGCCGAGGAAGAGTCCCCGCATGACCGACGCGAGCTATGGCACGGCTACAACTG-----CGCGCCGCCACCCGGCTGATCCGACACCGCGCACGCCCCTCTGCGCCTCGACCGAGGCAGTCCTCGCGATCCCAGACGGGGGCCGCCGAGTCTCCGGTGAACGCGCTCTACGGCTCACGAACCAGGTGATCCTATCTCCCGCGTGGAAATCAGGTACAAGAAGCAACAGGGCGGTCCTACTCTAGTCCAGCCGTTGGTCCAGGTTTCGCGTGGCCATGTGCCTATGGAGTCTGGGGGCCTTGTCCGCTCTCCGGGACAGCCCCACGGGCACGGGTGGTAGCAGAGATCCGTTGGCGCTCGGCCGCAACTCAAGGAAAACGTCGGGGGCATCCGTACGGGGGGGCGAACCCGAGGTGGGATCATGGGCGAGAGTCGACTCGCTGGATCACCTCGGGGCGAGTATCGTTGGGCCAGGGGCGCAGTATCCTCACCCCACGCTGGGCGCTCGCAACGGGCGGGTGGACTTGTCGACAAGGAGTTCCCCTAACGCAATGTCTTGACGGGGGAGTAGCTCCAGGGTGTGACGAGAAGAGGGGCCCACCATGAAGCGGCAATGCAAGGACCAGAACCACGTGCGCGGAAGCAGGGGCTGTGCGCCGAGCGCACAACGCCAACACAAGGGTACACTCGTGAGGTGCACTCGCGAGCCGCTCGCGGGGGGACCCATACGATCGGGCGGACGGCCTGCGTGGGGGAAAGGGCCCCCCCGGGCCCGTCTTGGCCGTGCCTGACCCGTGGGGGACGG-GCGAACTCTCGATAGCCGTCAGCGCGGACTGCAGCGGCGCAGTGGGTCGTATCACATTGTACAGTAGGTGAATATCGTGGCTCCCTCCAATTGGAGAACAGGGGCCGGACGTGCTGAGCACCAAGGGACTTGCTGCCAGAACCCGCGTCAGCACCGATCCGGCGTGCCGAGTCGCGGTCCACGGCTTCAGGTACTGTTCGATAGTTCGCAGTCCAATATGAGGCTAGGTCCAACTAGCGGAGCGTGTGTACGGGGCGTGTCGCGGGCCCCGG-CGTAGGCGGCAGCCATTTTGGCACGGGCGTCCCGGGGTGG-CC-GGAGCACTCAAACAGTCCGGGCGGAGGGACCGGAAAGGAGGCGCGGCGGCCGGGAGATAAATTGCGGCCGGGTCGCTACCCTCTGACCGATGGGGGGCCGTGCGCGGTTGGGGGCAGTTCCGGCGTCCAGGTGAGGGCTCGGAGCTGACCCAAGGCTTATACTATACGGCAGAACTGAGCTACG--AGCCGCCGTCTCTTGGGGCCGGGCCTTCCGGGGCCTGGCGTTCTGGGCGCGGCCTAGGTGGGACAGACGCTGCACGGGCAATCCCGTGGGGCCAACGCGCGATTGATCGGCGCGCCGCCTTCATGAGGCGGTCTGACGGCGGTAGATCCGGGAGCGCGTGAGGGCTGGCCAGTTCCTGCGCGGGCTGGCTCCCACGCGAAAGAGCACGTCCGGGGCCGGGGAGGGTAGGGAACGTGTTCCGCCTGACAGCTCGACCGCGTGTTCCGGCCGGGCGATGAGTTTAGGCGCCTCAGGGGGCCGGGTGCCGTCGCCCGGTGATGGTTCTGCCCGGGTACGGGCGAGGCCGCAGCGGTCCCCTGGGGCATCCGATGGCCCAAGAAAACTAGAGCGACCGTCGAAAGGACCGGCGGGGACGAGTGAGGGTCGCCAAACATCCG-GGCACTGCGGCCTGGTGCGGTTCAGCCGTAAAGT-CGGGGCGAGGCGGTCGATCGTAGGGTTTATTAAAGCGGGTCGGTACTGGGGTTCACTGCTGCACCGCGCCAAGGGCGGTCTCGCTATGGCCTACGGGTCAGACACAACTCAGTGAAGTGTGTAGCGGGGGGGCGGACTCGGGCACTGATATATGTGCGGAACGTATTCAGTGCGCCATGTCACTGTACTAGGGTCCCGGCAGCGGGGGTTGCTCGGAAGATAGCCCCGTCT-----G----CGCGTGCTTGTACC--AACCCCGCGTTGCCGTAGCTCTGATGGGCCCGGCGACAGATGCACGCGAAAATGTGGGGCGTGCGCGTCCCAGGCTGAAGGATACGTAACTATACGGAAGGCCTCGAGGTTATCCCCAAAAAAAACAACTCAGAGGGGGCAGACTATAGGGCTAGCCGGCTTGTACCACTATGGAGGGGTTTCCCAGGAGTTACGACGTTTGGGTAAAAGGGGGGGTGGCTCCCGGCCACCGGATACTAGCAGACAGCTTCTGTGTTGCCCTACTGCGGAACAGGCGTTGATCCCTACGCGTGTTCTTGGAAATGTTGAGTCAGTCTATCGGGGGCGCCCGGAGAGGATTGCGGTAGCGGTACACCGGAGGCGGCCGGGGCGGCCCGAACCCTCTACAAGCTGCGAAGGTATGGGCGCATCGGTTCGAACGTATCACATAGGGGGGGTATGCGGTCTAGACCCGGAAAGGGCGGCGGGGAGTGTCGGGCATCGAGCGCAGAAGCCGGCGGCGGTGGTCGGGGAAATGTTGGGCTGCCTCGCGGGCTGGCAAGCCGGCCGCACTAAGCCCCGTCGCGCAATTCGCGGGCGCCAGCGGCCGAGGCCTCCGCGAGCTCCGGTACCCGCATGAGTGGTGACGCGCAATGAGCCGGTGTGCTGCGGGTCGTCGCTGGCTTGCAGGAGGCTTAGCCTGTTCACATGGGGCTCAGTCGCTGCGGTGTTAGCAAGCGGTGCTTAGTACGCCCGATTAGTGCAGAGTGCGGCGCGCGTCGACAGGCGGATGCCCACGAAGGGTCCGCCGCAGCGGGGGTGCCTANNCCTTCCAGCCGCCGGGGGACACGAGGAGTATTCGTATAGGCGGGGTGCATCCGCCGTTGCAGGCATGTGTGAAGAGGGTCTCCCGACCGGGAGGGCCTGTGACGGCTTGGGTAATTAGCGTCGCTTGACCGGAGGCCCGGGGGACTCGCCCGGCCAGCCGCGTGGGAGCTCGGGCCCGGATCTGTTGTAAGTGTGAGCGACATCCGGGGTGGCGCTTTTCAAGGACATGACTTCGGCCACGCACACACCGGAGGGACAGGACGTAGGGAGACATTGCACTGGCGAAGCTCAACCTTCA-TTGCCGGGCGGGGTGATCCAGCCGACCAATGGTCATCCCGTGGCAGAGCGGCGACAAGGGTACTCCCTTACCCGTTCCAGGATTTGGATGGATTAACCCGCGAGAACGGGCCGGACCCCCAACCGAGGAGCAAATAGCGAGGAGGAATGTGTGCGCAGGACGCTGGTTCGAGGGCGGACGTCGACCGGCGGGCTGAGGGGCTGTGGCCTACCCTGAGGTAGCGTGCACGGCCTTACAGCTCCAAATCGACTCGCTGGGTGGCCCAGGAAGTGCGCGCCTGCGGGGTTGATTCTCCTCCTCGATTAGCACCCCCTGAGGCGACTCCGACCAGTCCGCACCCTGCGCCCGTAGCCCTGAGGCTCGCGTAACGCGGAAGGGGAGCAGACCACGGGCGATGGGGTTGTCGACCGGTCGAAGGGGGCTGGCTGGGCGAAGCGCACCTGTGAGGTAGCATCATATTGTGTAGGGCGGGCCTGAACCGCGGTGCGGCGGCGCTCGGGCGAGTTGGGGTTCAGTGCCAGCAGCGGGCGTGGAAGGAGCGCGCGTGGTTGGCATGGTCTGGCCTGGGGCAGATGGCGCGTCTGTAGCGGAGTAACTTGGGGCCTAGTTGGGCGGACTGCGCCAGTGGCCCAACATA---ACCACGCTTAGCGGTCGGGCGTCGGGGCCCGAGACGAGAAGAAGATCCATTTCGGCTCAAGGAAGGGGCGCTATCCCAGCGCGGGCCGTTTGCGGTGCCAACTGGCGGTGCTCGCCTCGCTGAACATGCGCCGGGGGGTATACCACAGCGGCTCGCCGAGCACTTCCGCCCCTACGCGCTACGTATGCTCCCGCCCCACTTGATCCTCCGCAGAGCGACGGGGACCGTCACTGCTCTGCCNNNNNNN-CAACGCCCGTCTGATTCCCCGGCGCCTCTCCCGACACACCTACGAAGAGCCTCCTTATACCGGTCCGCTAGCCGAAGGAAGGGAAGGTGGGGATCAGACCGAGTCCGTCCACCCGAGGACCTGGGTCGTGTTGAAGCCCGACCCCCGATTCCGGGCGGGCGGCCACGGGTGCATCCCAGGCGTGCTG-AAACAGCCACGACACCTTGGAATTCCACAGCTTACACCACTCGAATTCGCCGCCCCCGGGCACA--CGACGCGACTGATAGTCGCGCGGCGCCATAAACGTTCCTTCCGTGCCGCCACTGAATCCCGGTCGCTTCCAGCTCGGGAGCAATCTGGACGCCGCGGTCGGACCGTCGTTGCTACGACAAAACCTTCGGCTGTTACGACATGTAGACCTCCGCCCCACGGAGACAAAGGAGCCGCGTTAGCCGAGCCGCTGACCCACGCGAGGCTCTCTGATGACTCAAGTAAATAAGCCCCGATGCCAGTACCTAAGTACCCCTAATCCCGCCCCCAATCCATGGGAGTCCACACTGGACGCATCCTCGGTCCCCTCGGACTGGCTCCGGCTACTCCGCCACGGCGCTCCCGGGGCGCGGGGCTCCCACCCCAGCTTGGCCGACGGTCCCCAGCGGATTGGCCCCGCACTGTAGATCCCCCGCTGCCGCCCCGGCGCTAGACCGTACAGCATGGGCAACGCGTGCCATCATGTCCTTGCGCAACGAGGCTGTTCTGCCTCCAGACAGTAACTTTCATCCATCGACCCGAGGGCCGCGGACGCCGTGCTGGTGGCCACCAGCCCAGAAACGGCGCGCTCCCCCAGCGCCTCACGGGAGCAGACCCCGAAGCGTACCAGGGTGCCTCCAGGGTTGACTACTAGACGATATCCTGGTGGGCAGGTGCGCGGGATGGACAA"/>
                        <sequence id="seq_FD01849399_1999" spec="Sequence" taxon="FD01849399_1999" totalcount="4" value="ACCCTAACTCCGCTGATCGTCGTTCCTCGCTACCCCAAAGTTGAGTACGAGCAAACCTGGTAGGCCCACTCTGCGCGCCAGTTCCCCGCCCAAGA----TC--GCACTGGGAAAGAAGGTAGCAGTTCAATGCCAACCCT-GACGTCGACGTCTGACTGCAGCCGCTTCGTTGCTGTGGGTCATCTTCTACCCCGCGCGCATTTCGCGGGTACCGCAAGCGCACTGTCGACCGGGGATAGTCTCCGGCCCCAATCCCACACCGACTATACGGA--ACCGCTGTGCAGTATGCCCGGCCGCTACTCAGGTCGGAAGCCGGCCCTGGATCACGCCCTAAGCACCCGCCTCGCACCGATCACAGAAGGTCCGATGGTTCCCCCTCGACCCGGCATAAATTCGTCAGTATAAGGATCGGTGTACGCCGCTACCACT--------TACCATT---G---GC-TATCTCCACTCGCT-CCGGCCCGGATCGG-GCTAGGGCCCTAGTTTACCCGGCGCAACGCAACA---GCCTGCGAGAATACCTCCAGCGCATGCACCGTGTGTGCGGGACCCGTTCGTCGCAGCCGTACTANNNNNNAACATTTGATATTCCGCNCCTGATACTCTTGTTCGGGCCTGTGCCATGCACCTAAACATTGTCGGAGGAAGCCTGGCAAGGGATCCCTCAGCCCGCCACCCCAGCCGACAGCCGAGGGTGGGCCGCACTGGTCCTTGGCAGCCGGCCCTAGAG-GGGCCTCTTCCGCGGCTTACCGTAGGTCGCGAGCCCCGTGCACAGGAGCGTCGATTGCCGAATCTACATAGT-CGGTTGAGTCGTCCACGGTCAGCTGGAAACTGGCCT-CAACCTACAGCGCTTCCCAGGACCCGCGCTGCTACTCAGGCCGATACCCGGA--AAGCCTATCCAGCTCCCC-GCCGGCTAGTCTTGCACGCAAGCAGGTAAGCAGCACCTGCAGCGCTCTAAGAGCCCCCCCACCCGCCGGCCATACTCCCCGAGCCGATCTCCTGGGCCGCCGGCCCCTGGGCAACCGCTCGCCCACCGGGACCGCCCCC-GTGGAGCCATGTCAAGCGGGTCCTACTGGCCAGATCCCCCCGGCCGGTGCCTCGATTC-GGCACCGACTTTTAGTACGCGAGTCAC-GCGAACTCCCAGCCGCACAGCAACTACCCTCGGGCCGAGCTTTGGCGGTCCGTGCCGCGCTCGCAACGGGGGACGGCCCGAGACGTCGAAGTCA--TGTCTAGCTT-ACGCTCGTGCAACGACTNNNNNNNNNNNNNCGGGCGCCGCACCGGCGTCCATCGGCCTCCTCTGCAAACGCCCGCGGCCAGGGGCCGGCCGTCCACCCCTG-GCAACCCAAGAGCGCTATTAGTGGCACGTCACGATTCCTCGCTAGGCAGGGCAAAGCGTAGACCCGGAGGGCGGCCACCCGCGGGCGCTTCCAGGCGGGG-CGTGATCACACTTCCGGGGTGA-GCGCGCCGGTGAATCCCTCCGCGG---GACCCTCGCGCCCAACCGGATGGCGTCGACTCATCGGGACCCCGCGCGGCGGCGACCCACGT-GTGTCGCGCTCGCGACCCGCTATGCCCGACCGTGGCAGCA--GCAGGAGTGCTATCGTATTGTCGAGTAAACGATCTTGAATTCGAAGCACCCGGCCTAGCGTCTGAGCGGCAACCCGC----CTCGCACCGTCCTTCGCACGCGCGCGGGCACCCCTAC-GTGTCCTGGTCCACAGCGCTACCGCCGCACCGATGAGGACGCAAGCCGCC-CCCCGGCC-CCACCGAGGGGTCCTCTCGCCCGCCCCACCGCGGGGTCCAGCGTAAATAGGTGGCTGCTCTTTGTGGGCGACCACCGTCCAGGCGACGCGAGCGGTGGCCCGGCCGGCCCCG--CGCCACCATCCCAGCGCACAC-CGGGCCCCCGATGAGTCGTTTCTCCAGCGCCGAAGCCTCCTCAGCAACGCTCGTCACACGCGCTTCCCACGCCGCCCACCCACCGTGCCCGCCGCCTCCACAAGCAGCCTAACCCTAAGCATGGAGAGCACCGCGGCCCCCCCTCTCCGGCGGTGACTGGTTTAGATTTTGCCGGCAGGACCGGCTTAGCGAAACCCGGCTGCGTCCCCGCGTCTGAAGACGTTGACCGGGCCCTGGTCCCCTGTCATGCCGGAGTCCCAAGTACTACACCCAAGCTTCGGTTGCCCCGCCCTATCCTACCTCTTTGGTTGCGGGCTGACGCGCAGAGGAAGAGTCCCCGCGAGACCAGAGCGAGCTATGGCACGGCTACA---G-----CGCGCCGCCACCCGGTTGATCCGCCGCCGCGCACGCCCATCTGCGCCTTGACCGAGACAGCCCCCGCGATCCCAG-CGGGGGCCGCCGGGCCTCCGGTAAACGCGCTCCACGGTTCACGAACCAGGTGCCCCTACCTCCCGCGTGGCAATCAGGTGCAAGAAGTAACAGGGCGGCTCTACTCTAGT-CAGCCGTTAGTCCGGTTTTCGCGTGGCCATATGCCTATGGAGTCTGGGGACCTTGTC-GCTCTCCGGGACAATCCCATGGGCACGGAAGGTAGCAGAGAGCCGTTAGCGCGCGGCTGCAACTCAGGTAAAACGTCGGAGGCATCCGTACGGGGGGGCGAACCCGAGGTGGGATCATGGGCGGGAGTCGACTC-CTGGATCACCTCGGGTCGAGCATCGTTGGGCCAGGGGCGCAGTATCCCCACCCCACGCTGGGCGCTCGCGACGGGCGGGTGGACTTGCCGACAAGGAGTTCCCCTAACGCAATGTCCTGACGGGGGAATAGCTCCAGGGCGTGACGAGAAGAGGCGCCCACTGTGAAACGGCAGTGCAAGGACCAGAACCACGTGCGC-GGAGCAGGGGCTGTGCGCCGAGCGAACAACGCCAACACAAGGGTACACTCGTGAGGTGCACCTGCGAGCCGCTCGCGGGGGGGCCCATACGATCGGTCGGACGGCCCGTGTGGGGGAAGGGGCCCCCCCGGGCCCGTCTTGGCCGTGCCTGACCCGTGGGGGA-GAGGCGAACTCTCGATAGCCGTCAGC-CG-ATTGCAGCGGCGCAGTGGGTCGTATCACATTNNNNNNNNNNNNNNNNNNNNNNNNNNNNNNNNNNNGAGAGCGGGG-CCGGACGGGCTGAGCATC-AGGGGCTTGCCGCCGGGACCCGCGTCAGCACCGATCCGGCGTGCCGGGTCGCGGTCCACGGCTTCGGGTACTGGTCGCTATTTTGCAGTCCAATATGAGGCTAGGTCCAACTAGCGGAGTGCGTGTACGGGGCGTGTCGCGGGCCCCGA-CGTAGGCGGCGGCCGTTTTGGCGCGGGCGTCCCGGGGTGG-CC---AGCACTCAAACAGTCCGGGTAGAGTGACCGGAGAGGAGGCGCGGCGGCCGGGAGATAAAGTGCGGCCGGGTCGCTACCCTCTGACCGACGGGGGGCCGTGCGCGGT-GGGGGCAGTTCCGGCGTCAAGGTGAGGGCACGGAGCTGACCCCAGGCTTATACTATACGGCAGAACTGAG----------CGCCTTCTCTTAGGGCCGG-CCTTCCGGGGCCCGGCGTTCTGGGCGCGGCCTAGGCGGGACAGACGCTGCGCTGGCAGTCCCGT-GGGTCAACGCGCGGTTGATCGGCGCGCCGCCTTCATGAGGCTGTCTGACGGCGGTAGATCTGGGAGCGCGTGAGGGCTGGCCAGTTCCTGCGCAGGCTGGCTCCTACGCG-AAGAGCACGTCCGGGGCCGGGGAGGGTGGGGAATGTGTTCCATCTGGCAGCTCGACTGCGTGTTCCGGCCGGGCGATGAGGTTAGGCGCTTCAGGGGGCCGGGCGCCGTCGCCCGGT-ATGGCCCTGCCCTGGTAAGGGTGAGGCCGCAGCGGTCACCTGGGGCA-CCGATGGCCCAAGGAAACTAGAGCGACCGTCGAAAGGACCGGCGGGGACGATGGAGGGTCGCCAGGCATCCGCGGCACTGAGGCCTGGTGCGGTTCAGCCGTAAA-T-CGAGGCGGGGCGGTCGATCGTAGGGTTTGTTAAGGCGGGTCGGTACTGGGGTTCACTGCTGCACCGCG-CAAGGGCGGTCTCGCTATGGCTTACGGGCCAGACACAACTCAGTGAGATATGTAGCGGGGGGGCGGACTNNNNNNNNNNNNNNNNNNGGTGACGTATTCAGTGC-CCATGTCACTGCACGAGAGTCCCGGCAGCGGGGGTTGCTCGGAGGATAGCCCCGTCT----------CACGTGCTTTTAC---AATCTCGCGTTGCCGTAGCTCTGATGGGCCCGGCGACCGATGCAAGCGAAAATGTGGGGCGTGCGCGTCCCAGGCGGAAGGATACGTAACTATGCTGAAGGCCTCGGGGTTATCCCCAAAGAAAACAACTCAGAGGGGGCAGACTATAGGGCTAGCCGGCTTGTGTCACTATGGAGGGGTTTCCA--GAGTTACGACGTTTGGGTAAAAGGGGGGGTGGCGACCGGCCACCGGATACTCGCAGACAACTTCTGTGTTGTCCCGCTGCGGAACGGGCGGTGATCCCTACGCGTGTTCTTGAAAATGTTGAGTCAGTCTATCGGGGGCGCCCGGAGAGGATCG-GGTAGTGGTACACCGGAGGTGGCCGGGGCGGCCCGAACCATCTACAAGCTGCGAAGGTATGGGCGCGTCGGTGCGAACGTATCACATAGGGGGGGTATGCAGTCTAGACCCGGAAAGAGCGGTGGGGAGTGTCGGGCATCGAGCGCAGAAGCCGGCGACGGTGGTCGGGTAAATGTTGGGCTG--TCGCGGGCTGGCAAGCCGGCCGCACTAAGCCCCACCGCGCGATTCGCGGGCGCTAGCGGCCGAGGACTCCGCGAGCTCCGGTACCCGCATGAGTGGTTACGCGCAATGAGTCGGTGTGCTGCGGGTCGTCGCTGGCTTGCAGGAGGCTTAGCCTGTTCACATGGGGCTCAGTCGCCGCGGTGTTAGCAAGCGGGGCTTGGTACGCCCGATTAGTGCAGAGTGCGGCGCGCGTCGACCGACGGATGCCCACGAATGGTCCGCCGCAGCGGGGGTGCCTANNCCT-CCAGCCGCCGGGGGGCATGAGGAGTATTCATATAGGCGGGGGGCATCCGCCGTTGCAGGCATGTGTGAAGAGGGTCTCCCGACCGGGAGGGCTTGTGACGGCTGGGGTAATTAGTGTCGCTTGACCGGGGGCCCGGGAGATTCGCCCGGCCAGCCGCGTGGGAGCTCGGGCCCGGATCTGTTGTAAGTGTGAGCGACATCCGGGGTGGCGCTTTTCAAGGAC----------CCACGCACACA-CGGAGGGACAGGACGTAGGGAGACATTGCACTAGCGAAGCTCAACC--CA--TGCCAGGCGGGGTGATTCAGCCGACCAATGGTCATCCCGTGACAGAGCAGCGGCAAGGGTACTCCCTTACCCGTTCCA-GATCTGGATGGATTAACGCGCGAGGACGGGCCGGACCCCCAACCGAGGAGCAAATAGCGAGGAGGAATGTGTGCGCAGGACGCTGGTTCGAGGGCGGACGTCGACTGGCGGGCTGAGGGGCTGTGGCCTACACTGAGGTAGCGTGCACGGCCTTACAGCACCAAATCGACTCGCTGGGTGGCCCAGGAAGTGCGCGCCTGCGGGGTTGATTCCCCT-CTTGATTAGCACCCCCTGAGGCGACTCCGACCAGT-C-CACCCTGCGCCCATAGCCCTGAGGCTCGCGTAACGCGGAAGGGGAGCAGACCACGGGCGATGGGGCTGTCGATTGGTCGAAGGGGGCTGGCTGGGCGAAGCGCACCTGTGAGGTAGCCTCATATTGTGTAGGGCGGGCCTGAACCGCGGTGCGGCGGCGCTCGGGCGAGTTGGGGTTAAGTGCCAGCAGCGGGCGTGGAAGGAGCGCGCGTGGTTGGCATGGTCTGGCTTGGGGTGGATGACG-GTCTGCAGCGGAGTAATTTGGGGCCTAGTTGGGCGGACTGCGCCATTGGCCCAACATA-----AG-GCTTAGCGGTCGGGCGTCGGGGCCCGAGACGAGAAGAAGATCCATTTCGGCTCCAGGAAGGGGCGCTATCCCAGCGCGGGCCGTTTGCGGTGCCAACTGGCGGTGCTCGCCTCGCTGA------GCCGGGGGGTATACCACAGCGGCTCGCCGAGCACTTCCGCCCCTACGCGTCACGTATGCTCCCGCCCCACTTGATCCTCCGCAGAGCGACGG-GACCGTCACTGCTCTGCCNNNNNNN-C--CGCCCGTCTGATTCCCCGGCGCCTCTCCCGACACACCTACGAAGAGCCTCCTTGTACAGGTCCGCTAGCCGAAGGAAGGGAAGGTGGGGATCAGACCGAGTCCGTCTACCCGAGGACCTGGGTCGTGTTGAAGCCCGACCCCCGATTCCGGGCGGGCGGCCACGGGTGCATCCCAGGCGT------------CACGACACCTTGGAATTCCACAGCTTACACCACTTGAATTCGCCGCCCCCGGGCACT---GACGCGCCTGACAGTCGCGCGGCGCCATAAACGTTCCTTCCGTGCCGC--CTGAATCCCGGTCGCTTCCAGCTCGGGAGCAATCTGGACGCCGCGGTCGGACCGTCGTTGCTACGACAAAGCCTTCGGCTGTTACGACATGTAGACCTCCGCCACACGGAGATAAAGGAGCCGCGTTAGCCGAGCCGCTGGCCCACGCGAGGCTCTTTGATGACTCAAGTAAATAAGCCCCGATGCCAGTACCAAAGTACCCC--ATCCCGCTCCCAATCCACG----TCCACACTGGACGCATCCTCGGTCCCCTCGGACTGGCTCCGGCTACTCCGCCACGGCGCTCCCGGGGCGCGGGGCTCCCACCCCAGCTTGGCCGACGGTCCCCAGCGGATTGGCCCCGCACTGTAGATCCCACGCTGCCGCCCCGGCGCTAGACCGTACAGCATGGGCAACGCGTGCCACCATGTCCTTGCGCAACGAGGCTGTTCTACCTCCAGACAGTAACTTTCAACCAGCGACCCGAGGGCCGCGTACGCCGTGCTGGTGGCCACCAGCCCAGAAACGGCGCGCTCCCCCAGCGCCTCACGGGAGCGCACCCCGAAGCGTACCAGGGTGCCTCCAGGGTTGACTACTAGACGGTATCCTAGTGGGCAGGTGCGTGGGATGGACAA"/>
                        <sequence id="seq_FD01849400_2000" spec="Sequence" taxon="FD01849400_2000" totalcount="4" value="ACCCTAAC---GCTGATCGTCGTTCCTCGCTACCCCAAAGCTGAGTACGAGCAAACCTGGTAG-CCCACTCTGCGCGCC-GTT-CCCGCCCAAGAGCCCTC--GCAC-GGGAAAGA-GGTAGCAGTTCAATGCCAACCCT--ACGTCGACGTCTGACT-CAGCCGCTTCGTT-CTGTGGGTCATTTTCTACCCCGCGCGCATT-CGCGGGTACCGCAA-CGCGCTGTCGACC-GGGATAG-CTCCGGCCCCAATCCCACACCGACTATACGGAGAACCGCTGTGCAGTATGC-CGGCCGCTACTCAGGTCGGAAGCCGGCC-TGGATCACGCCCGAAGCACCCGCCTCGCACCGAT-A-AGAAGGTCCGATTGTTCCCCCTCGACCCGGCATAAATTCGTCA--ATAA-GATCGGTGTACGCCGCTACCACTAC---------CATT-----------ATCTCCACTCGCTTCCGGCCCGGATCGG-GCTAGGGCCC-AGTTTACC-GGCGC-ACGCAACATTAGCTTGCGAGAATACCTCCAGCGCATGCACCGTGTGTGCGGGACCCGTTCGTCGCAGCCGTACTANNNNNNAAAATTCGATATTTCGCACCTGATACTCTTGTTCGGGCCCTTGCCATGCACCTAAACATTGTCGGAGGAGGCCTGGCAA-GGATCCCTCAGCCC-CCACCCCAGCCGACAGCCGAGGGTGGA-CGCACTGGTCCTTGGCAGCCGGCCCTAGAG-GGGCCTCTTACGC-GCTTACCGTAGGTCGCGAGCCCCGTGCACAGGA--GTCGATTGCCGAATCTACATAGTTCGGTTGAGTCGTCCACGGTCAGCTGGAAACTGGCCTTCAACCTCCTGCGCTTCCCAGGACCC--GCTGCCACTCAGGCCGATACCCGGACGAAGCCGATCCAGCTCCCCCGCCGGCTAGTCTTGCACGCAAGCAGGTAAGCAGCACCTGCAGCGCTCTAAGAGCCCCCCCACCCGCCGGC---AC-CCCCTAGCC-ATCTCCTGAGCTGCCGGCCCCTGGGCAACC-CTCGACCACCGGAAC-GC-CCCCGTGG-GCCATGTCGAGCGGGCCCTACTGGCCAGAGCCCCCCGGCAGGGGCCTCGATTCCGGCACCGACTTTTAGT-CGCGAG-CACGGCGAACT-CCAGC-GCAC-GCAACTACCCTC-GGCCGAGCTTTGGCGGTCCGTGCCGCGCTCTCAACGGGGGACGGCCCGAGACGTCGA-GTCA--TGTCTAG--TCACGCTCGTGCAACGACTC---TCTTGGTCGCGGGCGCCGCAC-GGCGTC--TCGGCCTCCTCTGC-AACGCCCGCGGCCAGGGGCCGGCCGTCCACCCCTGGGCAACCCAAGAGCGCTTTTAGTGGCACGTC-CGATTCCCCGCTAGGCAG---AAAGCGTAGACCCGGA-GGCGGCTGCCCGCGGGCGCTTCCAGGCGGGGG-GT-ATCGCACTTCCGGGGTGACG-ACGC-GGTGAATCCCTCCGCGGAAG--C-ATCG-GCCCAACCGGATGGCCTCGACTCATCGGGACCCCGCGCGGCGGTGACCCACGTCGTGTCGCGCTCGCGACCCGCGATGCCCGACCGTGGCAGCAGAGCAGGAGTGCTATCGTATTTTCGAGTAGACGCTCTTGAATTCGAAGCACCCGGCCTAGCGTTCCGGCGGAAACCCGC-----TCGCACCGTCCTTCGCACGCGCGCGGGCGCCCCTACCGTGTCCTGGTCCACAGCGCTACCGCCGCACCGATGAGGACGCAAGCCGCC-CCCC--CC-CCACCGAGGGGTCCTCTC--CCGCCCCACCGCGAGGTCCAGCGTAAATAGGTGG-TGCTCTTTGTGGGCGACCACCGT-CAGACGACGCGAGCGGTGGCCCGGCCGG-CTCGCACGCCACCATCCCAGCGCACACCCGGGCCC--GATGA-TCGTTTCTCCAGCGCCGAAGCCTCCTCAGCAACGCTCGTCACACGCTCTTCCCACGCC-CCCGCCCACCGTGCCCGCCGCC-CCACAAGCAGCCTAACCCTAAGCATGGAGAGCACC-C-GCCCCCCCTCTCCGGCGGTGACTGGTTTAGATTTCGCCGGCAGGACCGGCTTAGCGAAA-CCGGCTGCGTCCCCGCGTCTAAAGACGTTGACCGGGCTCTGGTCCCCTGTCAT-CCGGAAT--CAAGTACTACACCCAGGCTTCGGCGGCCCCGCCCTATCCTACCTCTTTGGTTGCGGGCTGACGCGCCGAGGAAGAGTCCCCGCAAGACCGGCGCGAGCT-TGGCACGG-TA-A---------CGCGCCGCCACCCGGCTG-TCCGACGCC----ACGCCCACCTGCGC-TTGAC-GAGGCAGTCCC-GCGATCCCTG-CGG-GGCCGCCGAGCCTCCGG-AAACGCGCTCCACGGCTCACGAACCAGGTGCCCCAACCTCCCGCGTAGCAATCAGGTACAAGAAGTAACAGGGCGGTCCTACTCTAGTCCAGCCGTTAGTCCAGTTTTCGCGTGGCCATAT-CCTTTGGA-TCTGGGGGCCTTGTCCGCTCTCC-GGACAATCCCATGGGCACGGGTGGTAGCAGAGAGCCGTTAGCGCGCGGCCGCAACTCAGGTAAAACGTCGGGGGCATCCGTACGGGGGGGCGAACCCGAGGTGGGATCATGGGCGAAAGTCGACTC-CTG-ATCACCTCGGGGCGAGCATCGTTGGGCCAGGGGCGCAGTATCCCCACCCCACGCT-GGC-C-CGCGACGGGCGG-TGGACTTGTCGACAAGGAGTTCCCCTAACGCAATGT-CTGACG-GGGAGTAGCTCCAGGGTGTGACGA-AAGAGGGGCCCACTATGAAAC--CAAT-CAAGGACCAGAACCACGGGCGCGG-AGCAGGGGCTGTGCGCCGAGCGAACAACG--AACACAAGGGTACACTCGTGAGGTGCACTCGCGAGCCGCTCGCGGGGGGGCCCATACGATCGGTCGGACGGCCC--GTGGG-GAAGGGGCCCCCCCG-GCCCG-CTTGGC-GTGCCTGACCCGTGGGGGACGA---GAACTCTCGATAGC-GTCAGC-----TTGCAGCGGCGCAGTGGGTCGTATCACATTGTACAGTAGGTGAACATCGTGGCTCCTTCCAATCGGAGAACAGGGGCC--ACGGGCTGAGCACCAAGG-GCTTGCCGC-GGGACCCGCGTCAGCAC--ATCCGGCGTGCCGAGTCGCGGTCCACGGCTTCGGGTACTGGTCGCTATTTTGCAGTCCAATATGAGGCTAGGTCCAACT-G--AAGCGT-TGTACGG-GCGTGTCCCGGGCCC-GA-CGTAGGCGGCA-CCGTTCTGG--CGGGCGTCCCGGGGTGG--CG--AGCACTCAAACAGTCCGGGTAGAGGGACCGGAAAGGAGGCGCGGCGGCTGGGAGATAAAGTGCGGCCGGGTCGCTACCCTC-GACCGACGGGGGGCCGTGCGCGGT-GGGGGCAGTTCCGGCGTCAAGGTG-GGGCACGGAGCTGACCCCAGGCTTATACTATACGGCAGAA-TGAGCTACG-----CGCCGTC-CTTGGGG---GGCCTTCCGGGGCCCGGCGTTCTGGGCGCG-CCTAGGCGGGACAGACGCTGCGCGGGCAGTCCCGTGGGGCCAACGCGCGATTGATCGGCGCGCCG-CTTCAT-AGGCG-TCTGAGGGCGGTAGATCTGGGAGCGCGTGAGGGCTGGC--GTTCCTGCGCAGGCTGGCTCCTACGC-CAAGAGCAC-TCCGGGGCCGGGGAGGGTAGGGAA--TGTTCCACCTGGCAGCTCGACCGCGTGTTCCGGCCGGGCGATGAGG-TAGGCG--TCAGGGGGCCGG--GCCGTCGCCC--T-ATG-CCC-G-C--GGTAAGGGCGAGGCCGCAGCGGTCCTCTGGGGCA---GATGGCCCAAGGAA--TAGAGCGACCG-CGAAAGGACCGGCGGGG-CGAGGGAGGGTC-CCAGG-ATC-G--GCACTGAGGCCTG-TGCGGTTCAGCCGTAAT-T---AGGCGAGGCG--CGA--GTAG-GTT-ATTAAGGCGGGTCGGTACTGGGGTTCACTGCTGCACCGCGCCAAGGGCGGT-T-GCTATGGCCTACGGGCCAGACACAACTCAGTGAGGTA------GGGGGGGCGGACTCGGGCACTGATATATGTGCGGAACGTGTTCAGTGCGCCATGTCACTGTACTAGGGTCCCGGC-GCGGGGGTTGCTCGGAG--TAGCCCCGTC-------------CGTGCTTGTAC------C--GCGTTGCCGTAACTCTGATGGGCCCGGCGACAGATGCACGCGAAAATGTGGGGCGTGCGCGTCCCAGGCGGAAGGATACGTAACTATG-GGAAGGCCTCGGGGTTATCCCCAAAAAAAACAACTCAGAGGGGGCAGACTATAGGGCTA-CCGGCTTGTGTCACTATGGAGGGGTTTCCAAGGAGTTACGACGTTTGGGTAAAAGGGGGGGTGGCGACCGGCCACCG-ATACTCGCAGA-AGCTTCTGTGTTGTCCCACTGCGGAACGGGCGTTGATCCCTACGCGTGTTCTTGAAAATGTTGAGTCAGTCTATCGGGGG-GCCCGGAGAGGATTGCGGTAGCGGTACACCGGAGGTGGCCGGGGCGG-CCGAACCCTCTACAAGC-GCGAAGG-ATGGGC-C-TCGGTTCGAACGTATCACATAGGGGGGGTAT-CAGTCTAGA-CCGGAAAGAGCGGCGGGGAGTGTCGGGCATCGAGCGC--AAGCCGGCGACGGTGGTCGGGTAAATGTTGGGCTGCCTCGCGGGCTGGCAAGCCGGCCGCACTAAGCCCCG-CGCGCGATTCGCGGGCGCCAGCGGCCGAGGACTCCGCGAGCTCCGGTACCCGCATGAGTGGTGACGCGCAATGAGTCGGTGTG-TGCGGG--GTCGCTGGCTTGCAGGAGGCTTAGCCTGTTCACATGGGGCTCAGTCGCTGCGGTGTTAGCAAGCGGTGCTTGGTACGCCCGATTAGTGCGGAGTGCGGCGCGCGTCGACCGACGGAT-CCCACGAAGGGTCCGCCG-AGCG--GGTGCCT-NNCCTGCTAGCCGCCGGGGGGCATGAGGAGTATTCGTATAGGCGGGGGGCATCCGCCGTTGCAGGCATGTGTGAAGAGGGTCTCCCGACCGGGAGGGCTTGTGACGGCTGGGGTAATTAGCGTC-CTTGA-T-GGGGCCCGGGAGATTCG-CCGGCCAGCCGCGTGGGAGC--GGGCCCGGATCTGTTGTAAGTGTGAGCGACATCCGGGGTGGCGCTTTTCAAGGA----ACTTCGGCCACGC-CACACCGGAGGGACAGGACGTAGGGA-ACATTGCACTAGCGAAGCTCAACC------TGCCGGGCGGGGTGATCCAGCCGACCAATGGTCATCCCGTGGCAGAGCAGC---AAGGGTACTCCCTTACCCGTTCCAG-AT-TGGATGGATTAA--CGCGAGA-CGG-CCGGACC-CCAACCGAGGAGCAAATAGCGAGGAGGAATGT-TGCGCAGGACGCTG-TTCGAGGGCG-ACGT-GACTGGCGGGCTGAGGGGCTGTGGCCTACACTGAGGTAGCGTGCACGGCCTTACAGCATCAGATCGACTC-CTGGGTGGCCCAGGAAGTGCGCGC---CGGGGTTGATTCCCCT-CTTGATTAGCACCCCCTGAGGCGACTCCGACCAGTCC-CACCCTG-G-CCATAGCCCTGAGGCTCGCGTAACGCGGAAGGGGAGCAGACCACGGGCGATGGGGTTGTCGACTGGTCGAAGGGGGCTGGCTGGGC-AAG--CACCTGTGAGGTAGCATCATATTGTGTAGGGCGGGCC-GAACCGCGGTGCGGCGGCGCTCGGGCGAGTTGGGGTTAAGTGCCAGCA-CGGGCGTGGAAGGA-CGCGCGTGGTTGGCATGGTCTGGCTTGGGGTGGATGGCGCGTCTGCAGCGGAGTAATTTG-GGCCTAGTT-GGCGGACTGCGCCAGTGGCCCA-CA-----ACC--GCTTAGCGGTCGGGCGTCGGGGCCCGAGACGAGAAGAAGATCCATTTCGGCTCCAGGAAGGGGCGCTATCCCAGCGCGGGCCGTT-GCGGTGCCAACTGGCGGTGCTCGCCTCGCTGAACA---GCCGGGGGGTATACCACAGCGGCTCGCCTAGCACTTCCGC-CCTACGCGTCACGTATGCTCCCGCCCCACTTGATCCTCCGCAGAGCGACGGGGACCGTCACTGCTCTGCCNNNNNNN----CGCCCGTCTGATTCCCCGGCGCCTCTCCCGACACACCTACGAAGAGCCTCCTTATACCGGTCCGC-AGCCGAAGGAAGGGAAGGTGGGGATCAGACCGAATCCGTCTACCCGAGGACCTGGGTCGTGT-GAAGCCCGACCCCCGATTCCGGGCGGGCGGCCACGGGTGCATCCCAGGCGTGCTG-----------GACACCTTGGAATTCCACA-CTTACACCACTTGAATTCGCCGCCCCCGGG-ACA------G--ACTGACAGTCGCGCGGCGCCATAAACGTTCCTTCCGTGCCGC--CTGAA-CCCGGTCGCTTCCAGCTCGGGAGCAATCTGGACGCCGCGGTCGGACCGTCGTTGCTACGACAAAACCTTCGGCTGTTACGACATG--GACCTCCGCCACACGGAGATAAAGGAGCCGCGTTAGCCGAGCCGCTGGCCCACGCGAGGCTCTTTGATGACTCAAGTAAATAAGCCCCGATGCCAGTACCTAAGTACCCCTAATCCCGCTCCCAATCC---GG--TCCACA-TGGACGC-TCCTCGGTCCCCTCGG-CTGGCTCCGGCTACTCCGCC-CGGCGCTCCCGGGG--CGGGGCTCCCACCCCAGCTTGGCCGACGGTCCCCAGCGGATTGGCCCCGCACTGTAGATCCCACGCTGCCGCC--GGCGCTAGACCGTACAG-ATGGGC-ACGCGTGCCACCATGTCCTTGCGCAACGAGGCTGTTCTACCTCCAGACAGTAACTTTCATCCAGCGACC-GAGGGCCGCGGACGCC-TGCTGGTGGCCACCAGCCCAGAAACGGCGCGCTCCCCCAGCGCCTCACGGGAGCAGACCCC-AAGCGTACCAGGGTGCC-CCAGG--GGACTACTAGACGGTAT--TGGTGGGCAGGCGCGCGGGATGGACAA"/>
                        <sequence id="seq_FD01849403_1994" spec="Sequence" taxon="FD01849403_1994" totalcount="4" value="ACCTTAGC-CCGCCAACCGTCGCTCCTCGCTACCCCAAAGCTGTGTACGAGCAGGCCTGGTATGCCCGCTCTGCGCGTCAGTTCCCCGCCCANNNNNNNNNNNNNNN-GGGAAAGGCGGCAGCAGGTCAATGTCAACCCTCGATGTCGATGTCTAACCGCAGCCGCTTCGTTGTTGTGGGTCATCTACTA-CCCGCGCGCGCT-CGCAGGTACCGCAAGCGCGCTGTCGATTGGAGGTAGCCTCCGGCCCAAATCCCACATCGGCTACACGGA--ACCGCTGTGCAGTATGCTCAGTTGCTACCCAGGTCTGAAGCTGGCCCTGGACC-CGCCCTAAGCCCCTGCCTCGCATCAACCACATGAGGTCCGCTGGTTTCCCCTCGACCCGGTATATGTTCGTCGGTATGAGGACCGGTGTACACCGCTGCGG----------------------------ACCTCCACTCGCCTCCAGCCCGAATCAGCGCTAGAGCCCCATTTCACCAGGCGCAACGCTTCACT--CTTACGAGAATACCCCCAGCGCATGCACCGTGTGTTCGGGACCCGGTCGCCGCGGCCGTACTGGGC---NNNNNNNNNNNNNNNNNNN-TGATACTCTTGTTCGAGTTTTTGCCACGCACCTAAACACTGTCGGGGGAGGCCTGGCAAGGGGTCCCTCAGCCTGCCACCTCAGCCGGCAGCCGAGGGTGGGCCGCCCTGGC-CCTGGCAGCC-GCACTAGAGCGGACCGCGTACGCGGCTTACCGTTGATCGCGGGCCCCGCGCACAGAAGCGTCGCTGGCCGAATCTACATAGTTCGGGCGAGTCGTCCACGGTCAGCTGGGAACTGGTCGTCAACCT-CAGCGCTGCCCTTGACCCGTGCTGCCACTCATGCCGACAC----ACG---CCGAT-CAGGTCCCCCGCAGACTAGTCTTGCACGCAAGCAGGGGGG-AACGTCTGCAGCGCGCTAAGCGCCCCCCCACCCACCGAACGTACTCC-CGGGTTGATCTCCTGGGCCGCCGGCCACTGGGCAACCGCTCGCTCACCGGAACCGCCCCCCGTGGAGCCATGTCGAGCGGGCCCGACTGTCCAGATCCCCCCGGCCGGTGCCGCGACTC-G-CACCGACCTTTAGTACTCGGGGCACG-CGAACTCCCAGCCGCACAGCAACAACCCTCGGGCCGAGCTTTGGCGGTGCGCGCCGCGCTCGCAACGGGGGACG--CCGAAACGTCGAAGTCAGA-GTCTA-C---ACGCTCGCGCAAC-ANNNNNNNNNCGATGACGGGCGCCGCACCGGCGCCCGCCGGCCTCCTCGGC-AACGCCCGCGGCCAGGAGCCGGCCGT-CACACCGGAACGGC-C-AGAGCGCTATCAGTGGCCCGCC-CGATCCCTAGCTAGGCAGGGCGAAGCGTAGACCCGAAGGGAGGCCGCCCGCGGGCGCC-CCGAGCGGGGG-TCGACCACACTTCCGGGGCGGCGCGCGCCGGTGAGTCCCTCCGCG----GACCCTCGCGCCCAACCGGAGGGCGTCGACTCATCGG-ACCCCGCGCGGCGGCGGCCCAC-CT-GGCCGCGCTCGCGACTCACTATGCTCGACCGTAGCAGCAG-GTAGGA-TGA---CTGATTGTCGAATAGACGCTCTTGAAGTTAAAGCACCTGTCCCAGCGTCTGGGCGGCAACCCGCG-TACTCGCACCGTCCTT-GCACGCGCGCGGGCGCCCCTCCCTCGTTCCGGTCCACAACGCTGCTGCCGCA-CAATGAGAACGCAAACCGCC-CCCGGGCCCCCATCGAGGGGTCCTCTCGC-CGCCCCACCGCGGGGTTCCGCGTAGACAGGTGGCTGCTCTTGGCGGGCGCCCGCCGTCCAGGCGACGCGAGCGGTGGCCCGGCC-GC-CCGCGCGCCACCGTC-CCGTGCCCACCTGGACCACCGATG-GTCGTTTCTCCAGCGCCGAAA-CTCCTCAGCAACTCTCGTCGCACGCGCTACCCACGCCGCCCGCCCACCGTGCTCGCCGCCTCCCCAAGCAGCCTAACCCCGAGCATAGAGAGCACCAC-GCCCCCCCTATCCGGCGGTGACTGATTCGAATTTTGCCGACAGGACCGGCTT-GCGACACCCGGCTGCGTTCCCGCGCCGGACGACGCTGACCGGGCCCTGGTTCCCTGTCATG-CGGAGT--CGAGTACTACACCCGAGCCCCGGCTGCCCCTCCCTACCTTACCT----GATCGCGGGTTGGTGCGACGAGGAAGAGCCCCCGCGAGACCGACGTGAGCCATGGCACGGCTACAACTG----CCACACC-CCACCCGGTTGATCCGCCGCCTCCCACGCCCCTCTGCGCCTTTAC-AAGACAGCCCCCGCGATCCCAGACGGGGGCCGC-GGGCCTCCGGTGAACGGGCTCTACGGTTCA-GAACCAGGTGCCCCTACCTCCCGCGCGGCAATCAGGTGCAAG-AGCAACGGGACG-CTCTACTCTAGT-TAGCCGTTGGTCCAGTTTTCGCGTGGCCATGTGCCTATGGAGTCTGGGGACCTTGTTCGCTCACCGGGACGGCCCCATGGGCACAGAAGTAAGCAGAGAGCCGCTGGCGCTCTGACGCAACGCAGGTGAAACGTCGGGGGCCTCCGTACGGGGAGGCGAACCCGGGATGGGGTCATGGGCGGGAGTCGACTC-CTGGATCACCTCGGGGCGAGTATCGTTGGGCCAGGGGCGCAGTATCCTCACCCCAC-ATGGGCGCTCGCGACGGGCAAGTGGACTTGCCGACAAGGANNTCCCCTAACGCTATGTCTTGACAGGGGAGTAGCTCC-GGGCGTGACGAGAAGAGGCGCTCACCATGAAACGGCAATGCAAA-ACC--AACCACGTGC-C-GGGGCAGGGGCTGTGCGCCGAGCGAGTAA-GCCAACACAAGG-TATACTCGTGAGATGCAC-CGTGAGCCGCTCGCGGGGGGGCCTATACGATTGGGCGGCCGGCCCGCGTGGGGGGAGGGGCCCCCCAGGGCCCGTCTTGGCCGTGCCTGCCCCGTGGGGGA-GGGGCGAACCCTCGATAACAGTCAGCGCG--CTGCAGCGGGGCAGT-GGTCGTAT-NNNNNNNNNNNNNNNNNNNNNNNNNNNNNNNNNNNNNNNNNNNNNNNNNGGCCTGACGTGCTGAGCCTCA-GAGGCTTGCTGCCGTGAACTGCGTCAGCACCGATCCGGCGT-CC-AGTCGCGGGCAACAGCTTCGGGTACGA-TCGCTATTTTGCAGTCCAATGCGAGGCTTGGTCCAACTAGCGGAGTGCGTGTACGGGGCGTGTCGCGGGCCCCGG-CGTAGGCG-CGGCCGTTTTGGCGCGGGCGTCCCGGGGTGG-CCGGGAGCACCCAAACAGTCCGGGTGGAGGGGCCGGAAAGGAGGTGCGGCGGCCGGGAGATAGAGTGCGGCCGGGTCGCTACCCTCT-ACCGACGGGGGGCCATGCGCGGTTGGGGGCAGTTCCGGCGTCCAGGTGAGAGCACCGAGCCGACCCCCGGCTTATGCTGTACGACAGCGCTGAG----------CGCCTTCTCTCAGAGCCGGGCCTTCCGGGGCCCGGCGTTCTGCGCGCGGCCTCGGCGTGACAGACGCTGCGCGGGCGGTCCCG-GGGGCCAGCGCGCGATTGATCGGCGCGCCGCCTTCACGAGGCTGACTGACGGCGGTAGATCTGGGAGCGCGTGAAGGCCGTCCAGGTCCTGCGCGGGCTGGCTC-TACGCGCAAGAGCCCGTCCGGGGCAGGGGAGGGTGGGGAACGTGTTCAACCTGGCAGTTCGACTGCGTGCTTCGGCCGGGCGAAGA-GTTAGGCGCCTCAGGGGGCCGGACGCCGTCGCTCCGTGA-GGCCC-GCC--TGTCAGGGTACAGCCGCAGCGGAC-CCTGGGACATCCGATGGCCCAAGGAAAC--GAGCGACCGTTGAAAGGACCGGCGGGGACGAGGTGGGGTC-CCCGGCATCCG-GGCGCTGCGGCCTGGTGCGGTTCAGCCGCAAA-T-CGGGGTGGGGCGGTCGGTCGT-GGGTTTGTTAAGGCGGGTCGGTACTGGGGTTAGCTGCCGCGCCGCA-CGAGGGCGGGTGCACTATGGCCTACGGGCCGGACGCAATCTAGTGAGAT-TG----GCGGGAGCGGACTCGGGCNNNNNNNNNNNNNNNNNNNNNNNNNNNNNNNNNNNNNNNNNNNNNNNNNNNNNCGGCAGCGGGGGTGGCTCGGGGAATAGCCCCGCATCTA---------CGTGCTTTTAC-----TCCCGCGTTACCGAAGCTCTGATGGGCTCGGCGACCGATGCGAGCGAAAATGTGGGGGGTGCGCGGCCCGGGCGGAAAGATACGTAGTTATGCGGAGGGCCTCGGGATCAGCCCCAAAGAAAGCAAATCAGAGGGGGCTGACTATGGGGCG-GTCGGCTCGC--CACTATGGAGGGGTTTCCAAG-AGTTACGACGTTTGGGTAAAGGGGGGGGCGGCGCCCGGCCACCGGGCACTCCCAG-CGACGTCTGTGTTGTCCCGCTGCGAAACGGGCGGTGACCCCTACGTTTGCTCGTGAAAATGCTGGGTCAGCCTATCGGGGGCGCCCGGAGAGGATCGCGGTAGTGGTACACCGGAGG-GGACGAAGCGGCCCGGATCCTCTACAAGCT-CGAAGGTATGGGCGCGTCGGCGCGAACGTGTTACCCAGGGGGGGGATGCGGCTTAGACCCGGAACGAGCGGCGGGGAGTGTCGGGCGTCGAGCGCAGAAGACGGCAAAGGCGGCCGGGTACATGTTGGGCTGCCCCGCGGGCCGGTGGGCCGGCCGCGCTAGGTCCCATCGCGCGATTCGCGGGCGCCCGTGGCCGAGGA-TCCGCGAGCTCTAGTACCCGAGTTGGTGGTGGCGCGCACCGAGTCGGTGTGCTGCAGGTCGTCGCCGGCCTGCGGGGGGATTAGCCTGGTCACATGGGGCTCGGTCGCCGTGGTGTTCGCGAGCGGGGCTTAGTATGCCCGATTGGTGCAGAGTGCGACGCGTGTCGACCGACGGATGCCCAAGAAGGGCCCGCCGCAGCATGGATGACTAATNNNNNNNNNNGC-GGGGGGCACGAGGGGTATTCGTAGCGGCGGGGGGCATCCGCCGTTGTATGCATGTGTGAAGAGGGTCTTCCGACCGGGCGGGCTTGTGACGGCTTGGGTGGTTAGCGTCACTTGGCCGGGGGCCCGGGGGATTTGCCCGGCCAGCCGCGAGGGAGTTCGGGCCCGGATATGTGGTAAGTGTGAGCGACGTGCGGGGTGGCGCTTTTCAAGNACACGACTTCGGCCACGCACACACCGGGGGGACAGGACGTAGGGGGACATTGCACTGGCAAAGTACGACC---------------GGGTGATTCAGCCGGCCAATGGTCATCCCGTGACAGAGCGTCGGCCAGGGGGCTCCCTTACCCGTTCCCGGATCTAGATGGACCTACCCGTGAGGACGG-CCGGACCCCCAACCGAGGAGCAAATAGTGAGGAGCAATGTATGCGCAGGACGCTGGTCCGAGGGCGAACGTCGACTGGCGGGCTGAGGGGCTGTGGCCTACACTGAGGCAGCGTGCACGGCCTTGCATCTCCAAACCGACTC-CTGGGTGGCCCAGGAAGTGCGTGCCTGCGGGGCTGATTGTCCTCCTCAATTAACACCCCCCGAGGCGACTCCGGCCAGTCC-CACCCTGCGCTCGTAGTCCTGAGGCTCGCGTAATGCGGAATGGGAGCGGACCACGGGCGATGGGGTTGTCGGCTGGCCGAAGGGGGCTGGCTGAGCGAAGCGCCCCTGTGGGGTGGCCTCACATTGTGTAGAGCGGGCTTGAACCGCAGTGCGGCGGCGCTCGGGCGAGGTGAGGTTCAGTGCCAACAGCGGGCGTGGGGGGAGCGCGCGCGGTTGGCATGGTTTGGCTTGGGGTAGAGGACGCGTCCGCAGCGACGTAGTTTGGGACCGAGTTGAACGGACTGCGCCGGTGGCTTAACATACG-ACAG-GCTTAGCGGTCGGGCGTCAGGGCCCGAGATGGAAAGACGTTCCGTCTCGACTCCAGAAGGGGGCGCTATCCCGGCGCGGGCCGTCTGCGGTTCCAACTAGCGGTGCTCGCCTC-----------GCCGGGATGTATACCGCAGCGGCTCGCCGAGCACTTGCGCCCCCACGCGCTACGTATGCTCCCGCCCCACTTGACCCCCCGAAGAGCGACGG-GACCGCCACCGCTCCGTCCGC--------CGCCCGTCTGGTTCCCCAGCGCCTCTCCCGACACCCCTGTGAAGAGCCTCTTTGTACCGGTCCGCCAGCCGTAAGAAGGGGAAGTGGGCATCGGACCGAGTCCGTCTACCCGAGGACCTGGGCCGTGCTGAAGCCCGACCCCCGATTCCGCGCGGGCGGCCACGGATGCATCCCAGGCGT-----AACCAGC---GACACCTTGGAATTCCACTGCTTATATCACTCGAATTCGCCGCCCCCGGGCAC----------CCTGACAGTCGCGC-GCGCCATAGACGTTGCTCCCGTG-CG-CACCAAATCCCGGTCGCCTCCGGCTAGGGAGGAATCTGGACGTCACGGGCGGGCCCTCATCGCTACGACAAAGCCTTCGGCCATTACGACATGTAGACATCCGCCCCTCGGAGATCCGGGAGCCGCATTAGCCAAGCCGCCAGCCCATGTG-GACTCTCTGATGAAGCGGGTAAATAAGCCCAGATGCCATCTCCTAAGCACCCCTGATCCCGCCCCCAATCCA------CCCACACGGGTCGTACCCACGGTCCCCTCGGACCGGCTCCGGCTACTCCGTCACGGAGCTCCTGGGGGGCGGGGCTCCCACCTCTGCCTGGCTGACGACCCCCGGCGAAATGGCCCTGCACAGTAGATCGCCCGCTT-CGCCCCGGCGCGAAACCACACAGCATGAACAATGCATGCCACCATGTCCTTGCGCAACGAGGCTGTTCTACCCCTAGACAGCTACGTTCGACCAGCGACCCGAAGGTCACGGACGTCGTGCTAGTGGCCACCAGCCCGGAAAAGACGTGCTCCCCCAGCGCCTCACAGGAGCGCGCCCCGAAACGCACCAGGATGCCTCCAGGGTTGACTGCTAGACGATATCCTAGTAGGCAGGTGCGCGGGATGGTCAA"/>
                        <sequence id="seq_FD01849406_1999" spec="Sequence" taxon="FD01849406_1999" totalcount="4" value="ACCTTAGCTCCGCCAACCCTCGCTCCTCACTACC-CAAAGCTGTGTACGAGCAGGCCTGGTAGGCCCGCTCTGCGCGTTAGTTCCCCGCCCANNNNNNNNNNNNNNNCGGGAAAGGC-GCAGCAGGTCAATGTCAACCCT-GATGTCGATGTCTAACCGCAGCCGCTTCGTTGTTGTGGGTCATCTACTAGCCCGCGCGCGCTTCGCAGGTACCGCGAGCGCGCTGTCGATCGGAGGTA-CCTCCGGCCCAAATCCCACACCGGCTACACGGAGAACCGCTGTGCAGTATGC-CAGTTGCTACCCAGGTCTGAAGCTGGCCCTGGACCGCGCCCTAAGCCCCTGCCTCGCTTCAA-C-CATGAGGTCCGCTGGTTTCCCCTCGACCCGGTGTA-GTTCGTCGGTATGAGGACCGGTGTACACCGCTGCGG--------------ATT-TC----G--TACCTCCACTCGCC-CCAGCCCGAATCAG-GCTAGAGCCCCAGTTCACCAGGCG-AACGCTTCACTAGCTTACGAGAATACTCCCAGTGCATGCACCGTGTGTTCGGGACCCGGTCGCCGCGGCCGTACTGGGC---NNNNNNNNNNNNNNNNNNN-TGAGACTCTTGTTCGAGTTTTTGTCACGCACCTAAACACTGTCGGGGGAGGCCTGGCAAGGGGTCCCTCAGCCTGCCACCTCAGCCGGCAGCCGAGGGTGGGCCGCCCTGGCCCCTGGCAGCCGGCACTAGAGC-GACC-CGTCCGCGGCTTACC-TTGATCGCGGGCCCCGCGCACAGGAGCGTCGCTGGCCGAATCTACATAGTTCGGGCGAGTCGTCCACGGTCAGCTGGGAA-TGGTCGTCAACCTCCAGCGCTTCCCTTGACCCGTGCTGCTACTCATGCCGACAC----------CCGAT-CAGGTCCCCCGCAGACTAGTCTTGCACGCAAGCAGGGAGGCAACGTCTGCAGCGCGCTAAGCG-C-CCCCACCCACCGA-CG-ACTCC-CGGGTTGATCT-CTGGACCGCCGGCCACTGGGCAACCGCTCGCTCACCGAG-CC-CCCCCCGTGGAGCCATGTCAAGCGGGTCCGACTGTCCAGATCCCACCGGCCGGTGCCGCGACTC--G-ACC-ACCTTTAGTACTCGGGGCACGGCGAACTCCCAGCCGCAC-GCAATAACCCTCGGGCCGAGCTTTGGCGGTGCGCGCCGCGCTCGCAACGGGGGACGGCCCGAAACGTCGAAGTCA---GTCTAG----ACGCTCGCGCAA---NNNNNNNNNCGATGACGGGCGCCGCACCGACGCC--CCGGCCTCCTCGGC-AGCGCCCGCGGCCAGGAGCCGGCCGTCC-CCCCGGA-CGGCCCAAGAGCGCTATCAGTGGCCCGC--CGATCCCTAGTTA-GCAG-GCGAAGCGTCGACCCGAAGG-AGGCCGCCCGCGGGCGCC-CCGAGCGGGG-C-CGACCACACTTCCGAGGCGACGCGCGC-GGTGAGTCCCTCCGCGGAAG---CCTCGCG-CCAACCGGAGGGCGTCGACTCATCGG-ACCCCGCGCGGCAGCGGCCCAC-C-GGGCCGCGCTCGCGACTCACTATGCTCGACCGTGACAGCAG-GTAGG--TGATACCTG-TTGTCGAATAGACGCTCTTGAAGTTAAAGCACCTGTCCCAGCGCCTGGGCGGCAACAGGC-----TCGCACCGTCCTTCGC--G-GCGCGGGCGCCCCTCCCGCGTTCCGGT-CACAACGCTGCCGCCGCACCAATGAGAACGCAAACCGCCTCCCGT-CCCCCATCGAGGGGTCCTCTCGCCC-CCCCACCGCGGGGTTCCGCGTAGACAGGTGG-TGCTCTTGGCGGGCGCCCGCCGTCCAGGCGACGCGAGCGGTGGCCCGGCCGG-CCCG-GCGCCACCGTCCCCGCGCCCAC-TAGACCA-CGATGA-TCGTTTCTCCAGCGCCGAAACCTCCTCAGCAACTCTCGTCGCACGCGCTACCCACGCCGCCCACCCACCGTGCTCGCCGCC-CCCCAAGCAGCCTAACCCCGAGCATAGAGAGCA-CGCGG-CCCCCCTATCCGACGGTGACTGATTCGGCTTTTGCCGACA--ACCGGCTTAGCGACACCCGGCTGCGTTCCCGCGCCGGACGACGC-GACCGGGCCCTGATTCCCTGTCATGCCGGAGTCCCAAGT-CTACACCCGAGCCC-G-CTGCCCCTTCCTACCTTACCTC-TTGATCGCGGGTTGATGCGCCGAGGAAGAGCCCCCGCGAGGCCG-AGTGAAC-ATGGCACGGCTACAACTGAAG-CCACACC-CCACCCGGTTGATCCGCCGCCT-CCACGCCCC-CTGCGCCTTTAC-AAGACAGCCCCCGCGATCC-AGACGGGGGCCG-CGGGCCTCCGGTGAACGGGCTCTACGGTTC-CGAACCAG-TGCCCCTACCTCCCGCGCGGCAATCAGGTGCAAGAAGCAACGGGACGGCTCTACTCTAGTCTAGCCG-TGGTCCAGGTTTCGCGTGGCCATGTGCCT-TGGAGTCTGGGGACCTTGTT-GCTCACCGGGACG-CCC-ATGGGCACGAAAGTAAGCAGAGAGCCGCTGGTGCTCTGACGCAACGCAGGTAAA-CGTCGGA-GCCTCCGTACGGGGA-GCGAACCCGGGATGGGGTCATGGGCGGGAGTCGACTC-CTGGATCACCTCGGGGCGAGTATCGTTGGGCCAGGGGCGCAGTAT-CTCACCCCACAATGGGCGCTCGCGACGGGCGAGTGGACTTGCCGACAAGGANNTCCCCTAACGCTATGTCTTGACAGGGGAGTAG-TC-AGG-CGTGACGAGAA-AGGCG-TCACCATGAAACGGCAATGCAAAGACCAGAACCACGTGC-CGGGGGCAGGGGCTGTGCGCCGAGCGAGTAACG---ACACAAGGG-ATACTCGTGAGGCGCAATTGTGAGCCGCTCGC-GGGGGGCCTATACGATTGGGCGGCCGGCC-GCGTGGGGGGAGG-ACCCCCCAGGGCCCGTCTTGGCCGTG-CTGCCC-GTGGGGGACGG-GCGAACCCTCGATAA-AGTCAGCG----C-GCAGCGGGGCAGTGGGTCGTATCNNNNNNNNNNNNNNNNNNNNNNNNNNNNNNNNNNNNNNNNNNNNNNNNNG-CCTGACGTGCTGAGCCTCAGGAGGCTTGCTGCCGTGAACTGCATCAGCAC--ATCCGGCGT-CAGAGTCGCGGGCAACAGCTTCG-GTACGGGTCGCTATTTTGCAGTCCAATGCGAGGCTTGGTCCAACTAGCGG-GTG-GTG-ACGGGGCGTGTCGCGGGCCCCGG-CGTAGGCGGCGGCCGTTTTGGCGCGGGCGTCCCGGGGTGG--C--GAGCACCCAAACAGTCCGGGTGGAGGGGCCGGA-A-GAGGTGCGGCGGCCGGGAGATAGAGTGCGGCCGGGTCGCTACCCTC-GACCGACGGGGGG-CATGCGCGGTTGGGGGCAGTTCCGGCGTCCAGGTGAGAGCACCGAGCCGACCCCCGGCTTATGCTGTACGACAGCGCTGAG-----------GCCTTCTCTCAGAGCCGGGCCTTCCAGGGCCCGGCGTTCTGCGCGCG-CCTCAGCGTGACAGACGCTGCGCTGGCGGTCCCTTGGGGCCAGCGCGCGGTTG-TCGGCGCACCGTCTTCACGAGGCTGACTGACGGCGGTAGATCTGGGAGCGCGTGAAGGCCGTCCAGGT-CTGCGCGGGCTGGCTCCCACGCGCAAGAGCACGTCCGGGGCAGGGGAG-GTGGGGAACGTGTTCAACCTGGCAGTTCGACTGCGTGCTTCGGCCGGGCGAAGAGGTTAGGCGCCTCAGGGGGCCGGGCGCCGTCGCTCCGTGAT-GCCC-GCCCTTGTCAGGGTACAGCAGCAGCGG-CCCCTGGGACATC-GATGGCCCAAGGAAAC--GAGCGACCGTTGAAAGGACCGGCGGGGACGATGTGGGGTCGCCCGGCGTCCG-GGCGCTGCGGCCTGGTGCGGTTCAGCCGCAAA-T-CG-GGCGGGGCGGT-GGTCGTAGGGTTTGTTAAAGCGGGCCGGTACCGGGGTTAGCTGCCGCG-CGCG-CGAGGGCGGGTGCACTATGGCTTACGGGCCGGACGCCACTCAGGGAGATATG-----NNGGAGCGGACTCGGGCNNNNNNNNNNNNNNNNNNNNNNNNNNNNNNNNNNNNNNNNNNNNNNNNNNNNNCGGCAGCGGGGGTGGCTCGGGGAATAGCCCCGCAT------------CGTGCTT--------ATCCCGCGTTGCCGAAGCTCTGATGGGCTCGGCGACCGATGCGAGCGAAAATGTGGGGGGTGCGCGGCCCGGGCGGAAAGATACGTAGTTATGCGAAGGGCCTCGGGATCATCCCCAAAGAAAGCAAATCAGAGGGGGCTGACTATGGGGCGAGTCTGCTTG--CCACTATGGAGG-GTTTCCA-GGAGTTACGACGTTTGGGTAAAGGGGGGGGCGGCGCCCGGCCACCGGGCACTCCCAGCCGACGTCTGTGTTGTCCCG--GCGAAACGGGCGGTGACCCCTACGTTTGCTCGTGAAAATGCTGGGTCAGCCTATCGGGGGCGCCCGGAGA-GATCGCGGTAGTGGTACACCGGAGG-GGACGAAGCGGCCCGGATCCTCTACAA--T-CGAAGGTATGGGCGCGTCGGCGCGAACGTGTTACCCAGGGGGGGGATGCGGCTTAGACCTGGAACGAGCGGCGGGGAGTGTCGGGCGTCGAGCGCAGAAGACGGCAAAGGCGGCCGGGTACATGTTGGGCTGCCCCGCGGGCCGGTGGGCCGGCCGCACTAGGTCCCATCG-GCGATTCGCGGGCGCCCGTGGCCGAGGACTTCGCGAGCTCTAGTACCCGAGTTGGTGGTGGCGCGCACCGAGTCGGTGTGCTGCAGGTCGCCGCCG-CCTGCGGGGGGATTAGCCTGGTCACATGGGGCTCGGTCGCCGTGGTGTTCGCGAGCGGGGCTTAATATG-CCGATTGGTGCAGAGTGCGACGCGTGTCGACC--CGGATGCCCAAGAAGGGCCCGCCGCAGCAGGGATGACTA--NNNNNNNNNNGCCGGGGGGCACGAGGGGTATT-GTAGCGGCGGGGGGCATCCGCCGTTGTATTCATGTGTGAAGAGGGTCTTCCGACCGGGCGGGCTTGTGACGGCTTGGGTGGTTAGCGTCACTTGGCCGGGGGCCCGGGGGATTTGCCCGGCCAGCCGCGAGGGAGTTCGGGCCCGGATATGTGGTAAGTGTGAGCGACGTGCGGGGTGGCGCTTTTCAAGN-----ACTTCGGCCACGCACACA-CGGGGGGACAGGAAGTAG-GGGACATTGCACTGGCAAAGTACGACC---------------GGGTGATTCAGCCGGCCAATGGTCATCCCGTGACAGAGCGTCGGCCAGGGGGCTCCCTTGCCCGTTCCCG-AT-TAGACGGATCTACCCGTGAGGA-GGACCGGACC-CCAACCGAGGAGCAAATAGTGAGGAGCAATGTATGCGCAGGACGCTGGTCCGAGGGCGAACGTCGACTGGTGGGCTGAGGGGCTGTGGCCTACCCTGAGGCAGTGCGCACGGCCTTGCATCTCCAAACCGACTCGCTGGGTGGCCCAGGA-GTGCGTGCCTGCGGGGCTGATTGTCCTCCTCAATTAACACCCCCCGAGGCGACTCCGGCCAGT-CGCACCCT-CGCTCGTAGTCCTGAGGCTCGCGTAACGCGGAATGGGAGCGGACCACGGGCGATGGGGCTGTCGGCTGGCCGAAGGGGGCTGGCTGAGCGAAGCGCCCCTGTGGGGTGGCCTCACATTGTGTAGAGCGGGCTTGAGCCGCAGTGCGGCGGCGCTCGGGCGAGGTGGGGTTCAGTGCCAACAGCGGGAGTGGGGGGAGCGCGCGCGGTTGGCATGGTTTAGCTTGGGGTAGAGGACGCGTCCGTAGTGACGTAGTTTGGGACCGAGTTGAGCGGACTGCGCCGGTGGCTTAACA-----ATAG-GCTTAGCGGTCGGGCGTCAGGGCCCGAGATGGAAAGCCGTTCCATCTCGACTCCAGGAGGGGGCGCTATCCCGGCGCGGGCCGTCTGCGGTTCCAA-TAGCGGTGCTCGCCTCACTGAACA---GCCGGGATGTATACCGCAGCGGCTCGCCGAGCACTTGCGCCCCCACGCGCTACGTATGCTCCCGCCCCACTTGACCCCCCGAAGAGCGACGGAGACCGCCACCGTTCCGTCTGC--------CGCCCGTCTGGTTCCCCAGCGCCTCTCCCGACACCCCTGTGAAGAGCCTCTTTGTACCGGTCCGCCAGCCGTAAGAAGGGGAAGTGGGCATCGGACCGAGTCCGTCCACCCGAGGACCTGGGCCGTGCTGAAGCCCGACCCCCGATTCCGCGCGGGCGGCCACGGATGCATCCCAGGCGT---------------GACACCTTGGAACTCCACTGCTTATATCACTCGAATTCGCCGCCCCCGGGCACT----AA-CGCCTGACAGTCGCGCGGCGCCGTAGACGTTGCTCCCGTGCCGCCACCAAATCCCGGTCGCCTCCGTCTAGGGAGGAATCTGGACGTCACGGGCGGGCCCTCATCGCTACGACAAAGCCTTCGGCCATTACGACATGTAGACATCCGCCCCTCGGAGATCCGGGAGCCGCATTAGCCAAGCCGCCAGCCCATGTG-GACTCTCTGATGAAGCGGGTAAATAAGCCCAGATGCTATCTCCTAAGCACCCCTGATCCCGCCCCCAATCC-------CCCACACGGGTCGTACCCACGGTCCCCTCGGACCGGCTCCGGCTACTCCGTC-CGGAGCTCCTGTGGGGCGGGGCTCCCA-CTCTGCCTGGCCGACGACCCCCGGCGAAATGGCCCTGCATAGTAGATCGCCCGCTTCCGCCCCGGCGCGAAACCACATAGCATGAACAATGCATGCCGCCATGTC-TTGCGCAACGAGGCTGTTCTACCCCTAGACAGCTACGTTCAACCAGCGACCCGAAGGTCACGGACGCCGTGCTAGTGGCCACCAGCCCGGAAAAGACGTGCTCCCCCAGCGCCTCACAGGAGCGCGCCCCGAAACGCACC-GGATGCCTCCAGGGTTGACTGCTAGACGATATCCTAGTAGGCAGGTGCGCGGGATGGTCAA"/>
                        <sequence id="seq_FD01849408_2000" spec="Sequence" taxon="FD01849408_2000" totalcount="4" value="ACCCTAACTCCGCTGATCGTCGTTCCTCGATACCCCAAAGCTGAGTACGAGCAAACCTGGTAGGCCCACTCTGCGCGCCAGTTCCCCGCCCAAGA-CCCTC--GCACCGGGAAAGAAGTTAGCAGTTCAATGCCAACCC-CGACGTCGACGTCTGACTGCAGCCGCTTCGTTGCTGTGGGTCATTTTCTACCCCGCGCGCATTTCGCGGGTA-CGCAAGCGCGCTGTCGACCGGGGATAGTCTCCGGCCCCAATCCCACACCGACTATACGGAG-ACCGCTGTGCAGTATGCCCGGCCGCTACTCAGGTCGGAAGCCGGCCTTGGATCACGCCCTAAGCACCCGCCTCGCACCGAT---AGAAGGTCCGATTGTTCCCCCTCGACCCGGCATAAATTCGTCAGTATAAGGATCGGTGTACGCCG-TACCACTAC-----------------------TACCTCCACTCGCTTCCGGCCCGGATCGGCGCTAGGGCCCTAGTTTACC-GGCGCAACGCAACATTAGCTTGCGAGAATACCTCCAGCGCATGCACCGTGTGTGCGGGACCCGTTCGTCGCAGCCGTACTANNNNNNAAAATTCGATATTTCGCACCTGATACTCTTGTTCGGGCCCTTGCCATGCACCTAAACATTGTCGGAGGAGGCCTGGCAAGGGATCCCTCAGCCCGCCACCCCAGCCGACAGCCGAGGGTGGACCGCACTGGTCCTTGGCAGCCGGCCCTAGAGCGGGCCTCTT-CGCGGCTTACCGTAGGTCGCGAGCCCCGTGCACAGGAGCGTCGATTGCCGAATCTACATAGTTCGGTTGAGTCGTCCACGGTCAGCTGGAAACTGGCCTTCAACCTCCTGCGCTTCCCAGGACCCGCGCTG---CTCAGGCCGATACCCGGACGAAG-CG-TCC-GCTCCCCCGCCGGCTAGTCTTGCACGCAAGCAGATAAGCAGCACCTGCAGCGCTCTAAGAGCCCCCCCACCCGCCGGC-ACACTCCCCTAGCCGATCTCCTGAGCTGCCGGCCCCTGGGCAACCGCT--ACCACCGGAACCGCC-CCCGTGGAG-CATGTCGAGCGGGCCCTACTGGCCAGAGCCCCCCGGCAGGGGCC-CGATTC---CACCGACTTTTAGTA-GCGAGTCAC-GCGAACT-CCAGCCGCACAGCAACTACCCTCGGGCCGAGCTTTGGCGGTCC-TGCCGCGCTCTCAACGGGGGACGGCCCGAGACGTCGAAGT--A-TG-CTA-C--CACGCTCGTGCAACGACT----TCTTGGTCGCGGGCGCCGCAC-GGCGTCTGTCGGCCTCCTCTGCAAACGCCCGCGGCCAGGGGCCGGCCGTCCACCCC-GGGCAAC-CAAGATCGCTTTTAGTGGCACGTC--GATTCCCCGCTAGGCAG--CAAAGCGTA-ACCC-GAGG-CGGCCGCCCGCGGGCGCTTCCAGGCGGGGGCGTTATCGCA-TTCCGGGGTGACGCACGCCGGTGAATCCCTCCGCG-AAGGACC-TCGCGCCCAACCGGATGGCGTCGACTCATCGGGACCCCGCGCGGCGGTGACCCACGT--TGTCGCGCTCGCGACCCGCGATGCCCGACCGTGGCAGC----CAGGAGTGCTATCGTATTTTCGAGTAGACGCTCTTGAATTCGAAGCAC-CGGCCTAGCGTTCCGGCGGAAA-CCG------TCGCAC----------ACGCGCGCGGGCGCCCCTACCGTGTCCTGGTCCACAGCGCTACCGCCGCACCGATGAGGACGCAAGC-GC--CCCCGGCCCC-ACCGAGGGGTCCTCTCG--C-CCCCACCGTGAGGTCCAGCGTAAATAGGTGG-TGCTCTTTGTGGGCGACCACCGTCCAGACGACGCGAGCGGTGGCCCGGCCG--CTCG--CGCCACCATCCCAGC-CACAC-CGGGCCC-CGATGA-TCGTTTCTCCAGCGC-GAAGCCT-CTCAGCAACGCTCGTCACACGCTCTTCCCGCGCCGCCCGCCCACCGTGCCCGCCGCC--CACAAGCAGCCTAACCCTAAGC-TGGA-AGCA--ACGGCCCCCCCT---CGGCGGTG-CTGGTTTAGATTTCGCCGGCAGGACCGGCTTAGCGAAACCCGGCTGCGTCCCCGCGTCTA--GACGTTGACCGGGCTCTGGTCCCCT-TC-TACCGGAGT--CAAGTACTACACCCAGGCTTCGGCGGCCCCGCCCTATCCTACCTCTTTGGTTGCGGGCGGACGCGCCGAGGAAGAGTCCCCGCA-GACCGGCGCGAGCT--GGCACGGCTACA----------GCGCCGCCACCCGGCTGATCCGACGCCGCGCACGCCCACCTGCGCCTTGACCGAGGCA-TCCCCGCGATCCCAGACGGGGGCCGCCGAG-CTCCGGTAAACGCGCTCCACGGCTCACGAACCAGGTGCCCCAACCTCCCACGTGGCAATCAGGTACAAGAAGTAACAGGGCGGTCCTACTCTAGTCCAGCCG-TAGTCCAGTTTTCGCGTTGCCATATGCCTTTGGAGTCTGGGG-CCTTATCCGCTCTCCGGGACA-TCC-ATGGGCACGGGTGGTAGCAGAGAGCCGTTAGCGCGCGGCCGCAACTCAGGTAAA-CGTCGGGGGCATCCGTACGGGGGGGCGAACCCGAGGTGGGATCATGGGCGAAAGTAGACTC-CTGGATCACCTCGGGGCGAGCATCGTTGGGCCAG-GGCGCAGTATCCCCACCCCACGCTGG-CGCTCGCGACGGGCGG-TGGACTTGTCGACAAGGAGTTCACCTAACGCAAT-TCCT-ACGGGG-AGT-GCTCCA-GGTGTGACGAGAAGAGGGGCCCACTATGAAACGGCAATGCAAGGACCAGAACCACGTGCGC-G-AGCAGGGGCTGTGCGCCGAGCGAACAACG-C-ACACAAGGGTACACTCGTGAGGTGCACTCGCGAGCCGCTCGCGGGGGGGCCCATACGATCGGTCGGACGGCC-GTGT-G-GGAAGGG-CCCCCCCGGGCCCGTCTTGGCCGTGCCTGACCCGTGGGGGACGAGGCGAACTCTCGATAGC-GTCAGCG---ATTGCAGCGG--CAGTGGGTCGTATCACATTGTACAGTAGGTGAACATCGTGGCTCCTTCCAATCGGAGAACAGGGG-C-GACGGGCTGAGCACCAAGGGGCTTGCCGCCGGGACCCGCGTCAGCAC-GATCCGGCGT-CCGAGTCGCGGTCCACGGCTTCGGGTACTGGTCGCTATTTTGCAGTCCAATATGAGGCTAGGTCCAA-AAGCGGA-CGTGTGTCCGGGGCGTGTCGCGGGCCCCGAGCGTAG-CGGCAGCCGTTCTGGCATGGGCGTCCCGGGGTGG--C--GAGCACTCAAACAGTCCGGGTAGAGGGACCGGAAAGGA--CGCGGCGGCTGGGAGATAAAGTGCGGCC-GGTCGCTACCCT-CGACCGACGGGGGGCCGTGCGCG-TTGGGGGCAGTTCCGGCGTCAAGGTGAGGGCACGGAGCTGACCCCAGGCTTATACTATACGGCAGAA-TGAGGTACG----C-GCCGTCTCTTGGGGC--G--CTTCCGGGGCCCGGCGTTCTTGGCGCG-CCTAGGCGGGACAGACGCTGCGCGGGCAGTCCCGTGGGGCCAACGCGCGATTGATCGGCGCGCCGCCTTCATGAGGCGGTCTGACGGCGGTAGATCTTGGAGCGCGTGAGGGCTGGCCAGTTCCTGCGCAGGCTGGCTC-TACGCGCAAGAGCAC-TCCGGGGCCGGGGAGGGTAGGGAAT-TGTTCCACCT-GCAGCTCGACCGCGTGTACCGGCCGGGCGA-GAGGTTAGGCGCTTCAGGGGGCCGGGTGCCGTCGCCCGGT-A-GGCCC-GC---GGTAAGGGCGAGGCCGCAGCGGTCCTCTGGGGCATCCGATGGCCCAAGGAAACTAGAGCGA-CGTCGAAAGGACCGGCGGGGA-GAGGGAGGGTCGC-AG-CATCCG-AGCACTGAGGCCTGGTGCGGTTCAGC-GTAAT-T-C----C-A-GCG-TCGATCGTA-GGTTCATTAAGGCGGGTCGGTACTGGGGTTCACTGC-GCACCGC---AAGGGCGG-CTCGCTATGGCCTACGGGCCAGACACAACTCAGTGAGGTAT-----GGGGGGGCGGACTCG-GCACTGATATATGTGCGGAACGTATTCAGTGCGC-ATGTCACTGTA-TAGGGTCCCGGCAGCGGGGGTTGCTCGGAGGATAGCCCCGTCT--------------TGCTTGTAC----ATCTCGCGTTGCCGTAACTCTGATGGGCCCGGCGATAGATGCACGCGAAAATGTGGGGCGTGCGCGTCCCAGGCGG-AGGATA--TAACTATG-GGAAGGCCTCGGGGTTATCCCCAAAAAAAACAACTCAGAGGGGGCAGACTATAGGGCT-GCCGGCTTGTGTCACTATGGAGGGGTTTCCAAGGAGTTACGACGTTTGGGTAAAAGGGGGGGTGGCG-CCGGCCACCGGATACTCGCAGACAGCTTCTGTGTTGTCCCACTGCGGAACGGGCGTTGATCCCTACGCGTGTTCTTGAAAATGTTGAGTCAGTCTATCGGGGGCGCCCGGAGAGGATTGCGGTAGCGGTACACCGGAGGTGGCCGGGGCGGCCCGAACCCTCTACAAGCTGCGAAGGTATGGGCGC-TCGGTTCGAACGTATCACATAGGGGGGGTATGCAGTCTAGACCCGGAAAG-GCGGCGGGGAGTGTCGGGCATCGAGCGCAGAAGCCGGCGACGGTGGTCGGGTAAATGTTGGGCTGCCTCGCGGGCTGGCAAGCCGGCCGCACTAAGCCCCGCCGCGCGATTCGCGGGCGCCAGCGGCCGAGGACTCCGCGAGCTCCGGTACCCGCATGAGTGGTGACGC-CAATGAGTCGGTGTGCTGCGGGTCGTCGCTGGCTTGCAGGAGGCTTAGCCTGTTCACATGGGGCTCAGTCGCTGCGGTGTTAGCAAGCGGTGCTTGGTACGCCCGATTAGTGCGGAGTGCGGCGCGCGTCGACCGACGGATGCCCACGAAGGGTCCGCCGCAGCGGGGGTGCCTANNCCTGCCAGCCGCCGGGGGGCATGAGGAGTATTCGTATAGGCGGGGGGC-TCCGCCGTTGCAGGCATGTGTGAAGA-GGTCTCCCGACCGGGAGGGCTTGTGACGGCTTGGGTAATTAGCGTCGCTTGACTG-GGGCCCGGGAGATTCGCCCGGCCAGCCGCGTGGGAGCTCGGGCCC---TCTGTTGTAAGTGTGAGCGACATCCGGGGTGGCGCTTTTCAAGGAC-------CGG--ACGCACACA-CGGAGGGACAGGACGTAGGGAGACATTGCATTAGCGAAGCTCAACCTT---TTGCCGGGCGGGGTGATCCAGCCGACCAATGGTCATCCCGTGGCAGAGCAGCGGCAAGGGTACTCCCTTACCCGTTCCAGGAT-TGGATGGATTAACGCGCGAGAACGGGCCGGACCCCCAACCG-GGAGCAAATAGCGAGGAGGAATGTGTGCGCAGGACGCTGGTTCGAGGGCG-ACGT-GACTGGCGGGCTGAGGGGCTGTGGCCTACACTGAGGTAGCGTGCACGGCCTTACAGCACCAAATCGACTC-CTGGGTGGCCCAGGAAATGCGCGCCTGCGGGGTTGATTCCCCTCCTTGATTAGCACCCCCTGAGGCGACTCCGACCAGT-C-CACCCTG-GCCCATAGCCCTGAGGCTCGCGTAACGCGGAAGGGGAGCAGACCACGGGCGATGGGGTTGTCGACTGGTCGAAGGGGGCTGGCTGGGCG-AGCGCACCTGTGAGGTAGCATCATATTGTGTAGGGCGGGCCTGAACCGCGGTGCGGCGGCGCTCGGGCGAGTTGGGGTTAAGTGCCAGCAGCGGGCGTGGAAGGAGCGCGCGTGGTTGGCATGGTCTGGCTTGGGGTGGATGGCGCGTCTGCAGCGGAGTAATTTGGGGCCTAGTTGGGCGGACTGCGCCAGTGGCCCAACATA----CC--GCTTAGCGGTCGGGCGTCGGGGCCCGAGACGAGAAGAAGATCCATTTCGGCTCCAGGAAGGGGCGCTATCCCAGCGCGGGCCGTTTGCGGTGCCAACTGGCGGTGCTCGCCTCGCTG-ACA---GCCGGGGGGTATACCACAGCGGCTCGCCTAGCACTTCCGCCCCTACGCGTCACGTATGCTCCCGCCC--CTTGATCCTCCGCAGAGCGACGGGGACCGTCACTGCTCTGCCNNNNNNN--AACGCCCGTCTGACTCCCCGGCGCCTCTCCCGACACACCTACGAAGAGCCTCCTTATACCGGTCCGCTAGCCGAAGGAAGGGAAGGTGGGGATCAGACCGAATCCGTCTACCCGAGGACCTGGGTCGTGTTGAAGCCCGACCCCCGATTCCGGGC-GGCGGCCACGGGTGCATCCCAGGCGT-----AAAC------GACACCTTGGAATTCCACAGCTTACACCACTTGAATTCGCCG-CCCCGGGCA------G----ACTGACAGTCGCGCGG-GCCATAAACGTTCCTTCCGTGCCGCCACTGAAT-CCGGTCGCTTCCAGCTCGGGAGCAATCTGGACGCCGCGGTCGGACCGTCGTTGCTACGACAAAACCTTCGGCTGTTACGACATGTAGACCTCCGCCACACGGAGATAAAGGAGCCGCGTTAGCCGAGCCGCTGGCCCACGCGAGGCTCTTTGATGACTCAAGTAAATAAGCCCCGATGCCAGTACCTAAGTACCCCTAATCCCGCTCCCAATCC-CG----TCCACACTGGACGCATCCTCGGTCCCCTCGGACTGGCTCCGGCTACTCCGCCACGGCGCTCCCGGGGCGCGGGGCTCCCACCCCAGCTT-GCCGACGGTCCCCAGCGGATTGGCCCCGCACTGTAGATCCCACGCTGCCGCCCCGGCGCTAGACCGTACAGCATGGGCAACGCGTGCCACCATGTCCTTGCGCAACGAGGCTGTTCTACCTCCAGAC-GTAACTTTCATCCAGCGACCCGAGGGCCGCGGACGCCGTGCTGGTGGCCACCAGCCCAGAA-CGGCGCGCTCCCCCAGTGCCTCACGGGAGCAGACCCCGAAGCGTACCAGGGTGCCTCCAGGGTGGACTACTAGACGGTATCCTGGTGGGCAGGTACGCGGGATGGACAA"/>
                        <sequence id="seq_FD01849426_1993" spec="Sequence" taxon="FD01849426_1993" totalcount="4" value="ACCTTGACTCCGCCGATCGTCGTTCCTCGCTACCCCAAAGCTGTGTACGAGCAAGCCTGGTAGGCCCACTCTGCGCGCCAGTTCCCCGCCCA---GCCCTCACGCAC-GGGAAGGAAGGTAACAGTTCAATGCCAACCCTTGACGTCGACGTCTGACTGCAGCCGCTTCGCTACTGTGGGTCATTTTCTACCCCGCGCGCGTTTTGCGGGTACCGCAAGCGCGCTGTCGACCGGGGATAGCCTCCGGCCCCAATCCCACACCGGCCACACGGAGAACCGCTGTGCAGTATGCCCGGCTGCTACCCAGGTCGGAAGCTGGCCTTGGATCGCGCCCTAAGCCCCCGCCTCGTACCAATCACAGAAGGTCCGCTTGTTCCCCCTCGACCCTGCATAAGTTCGTCAGTATAAGGATCGGTGTACGCCGCTACGACTAC--------CCACTGTCGA--GCTTATCTCCACTCGCTTCCGGCCTGGATCGGCGCTAGGGCCCCAGTTTACCCGGCGCAACGCAACATTAGCTTGCGAGAACACCTCCAGCGCATGCACCGTGTGGGCGGGACCCGTTCGCCGTGGCCGTACTAGGCGTANNNNNNNNNNNNNNNNNNCTTGATACTCTTGTTCGGGCCCTTGCCATGCACCCAAACATTGTCGGAGGAGGCATGGCAAAGGATCCCTCAGCCCGTCACCCCAGCCGGCAGCCAAGGTTGGGCCGCACTGGTCCTTGGCAGCCGGCCCTAGAGCGGACCTCGTCCGCGGCTTACCGTAGATCGCTAGCCCCGTGCACAAGAGCGTCGCTTGCCGAATCTACATAGTTCGGGTGAGTCGTCCACGGTCAGCTGGAAACTGGCCTTCAACCTCCAGCGCTTCCCAGGATCCGCGCTGCCACTCAGGCCGATACCCGGACGAAGCCGATCCAGCTCCCCCGCCGGCTAGTCTTGCACGCAAGCAGGGAAGCAGCACCTGCAGCGCTCTAAGAGCCCCCCCATCAGCCGGCCACACTCCCCTAGCCGATCTCCTGGACCGCCGGCCCCTGGGCAACCGCTCGACCACCGGGACCGCCCCCCGTGGAGCCATGTCGAGCGGGCCCTACTGGCCAGAGCCCCCCGGCAGTGGCCGCGATTCCGGCACCGACTTTTAGTACGCGAGTCACGGCGAACTCCCAGCCGCACAGCAACTACCCTCGGGCCGAGCTTTGGCGGTCCGTGCCGCGCTCGCAACGGGGGACGGCCCGAGACGTCGAAGTCAG-TGTCTAGCTTCACGCTCGTGCAACGACTGA--TCTTGATGACGGGCGCCGCACCGGCGCCTGCCGGCCCCCTCTGCAAACGCCCGCGGCCAGGGGCCGGCCGTCCACCCCTGGGCAACCCAAGAGCGCCTTCAGTGGCCCGTCACGATTCCCCGCTAGGCAGGGCAAAGCGTAGACCCGAAGGGCGGCCGCCCGCGGGCGCTTCCAGGCGTGGGCGTTATCACACTTCCGGGGTGACACACGCCGGCGAATCCCTCCGCGGA--GACCATCGCGCCCAACCGGATGGCGCCGACCCATCGGGACCCCGCGCGGCGGTGACCTGCGTCGGGTCGCGCTCGCGACCCGCGATGCCCGACCGTGGCAGCAG-GTAGGAGTGCTATCGTATTTTCGAGTAGACGCTCTTGAATTCAAAGCACCTGGCCCAGCGTTCCGGCGGAAACCCGCNNNNNNNNNNNNNNNNNNNNNACGCGCGCGGGCGCCCCTACCGTGTCCTGGTCCACAGCGCTACCGCCGCACCGATGAGGACGCAAGCCGCC-CCCCGGCCCCCACCGGGGGGTCCTCTCAACCGCCCCACCGCGAGGTCCAGCGTAAATAGGTGGCTGCTCTTTGTGGGCGACCGCCGTCCAGACGACGCGAGCAGTGGCCCGGCCGGCCCCGCGCGCCATCATCCCAGCGCACACCCGGGCCCCCGATGAGTCGTCTCTCCAGCGCCGAAGCCTCATCAGTAACGCTCGTCACACGCTCTTCCCACGCCGCCCGCCCACCGTGCCCGCCGCCTCCACAAGCAGCCTAACCCTAAGCATGGAGAGCACCGCGGCCCCCCCTCTCCGGCGGTGACTGGTTTGGATTTCGTCGGCAGGACCGGCTTAGCGAAACCCGGCTACGTCCCCGCGTCGAAAGACGTTGACCGGGCTCTGGCCCCCTGTCATGCCGGAGTCTCAAGTACTACACCCAAGCTTCGGCGGCCCCGCCCCATCTTACCTCTTTGGTTGCGGGCTGATGCGCCGAGGAAGAGTCCCCGCAAGACCGACGCGAGCTATGGCATGGCTACAACTGAAGACCGCGCCGCCACCCGGCTGATCCGACACCGCGCACGCCCCTCTGCGCCCTGACCGAGGCAGTCCCCGCGATCCCAGACGGGGACCGCCGAGCCTCCGGTAAACGGGCTCTACGGCTCACGAACCAGGTGATCCTACCTCCCGCGTGGAAATCAGGTACAAGAAGCAACAGGGCGGTCCTACTCTAGTC-AGCCGTTAGTCCAGTTTTCGCGTGGCCATAT-CCT-TGGAATCTGGGGGCCTTG--C-CTCTCCGGGACAGCCCCATGAGCACGGGTGGTAGCAGAGATCCGTTGGCGCGCGGCCGCAACTTAGGTAAAACGTCGGGGGCATCCGTACGGGGGGGCGAACCCGAGGTGGGATCATGGGCGAGAGTCGACTCGCTGGGTCACCCCGGGGCGAGCATCGTTGGGCCAGGGGCGCAATATCCTCACCCCACGCTGGGCGCTCGCAACGGGCGGGTGGACTTGTCGACAAGGAGTTCCCCTAACGCAATGTCTTGACGGGGGAGCAGCTCCAGGGTGTGACGAGAGGAGGGGCCCACTATGAAGCGGTAATGCGAGGACTAGAACCACGTGCGCGGAAGCAGGGGCTGCGCGCCGAGCGAACAACGCCAACACAAGGATACACTCGTGAGGCGCACTCGCGAGCCGCTCGCGGGGGGACCCATACGATCGGGCAGACGGCCCGCGTGGGGGAAAGGGCCCCCCCGGGCCCGTCTTGGCCGTGCCTGACCCGTGGGGGACGG-GCGAACTCTCGATAGCCGTCAGCGTGGACTGCAGCGGCGCAGTGGGTCGTATCACATTATA--GTA--TGAACATCGTGGCTCCTTAAAATCGG-GAACAGNGGCCGGACAGGCTGAGCACCAAGGGGCTTGCTGCCAGGACCCGCGTCAGCACCGATCCGGCGTGCCGAGTCGCAGTCCACGGCTTCAGGTACTGGTCGATATTTTGCAGTCCAATATGAGGCTAGGTCCAACTAGCGGAGCGTGTGTACGGGGCGTGTCGCGGGCTCCGGGCGTAGGCAGCAGCCGTTTCTGCACGGGCGTCCCGGGGTGG--CG-GAGCACCCAAACAGTCCGGGCGGAGGGACCGGAAAGGAGGCGCGGCGGCCGGGAGATAAATTGCGGCCGGGTCGCTACCCTCTGATCGACGGGGGGCCGTGCGCGGCTGGGTGCAGTTCCGGCGTCCAGGTGAGGGCACGGAGCTGACCCAAGGCTTATACTATACGGCAGAACTGAGCTACG--AACCGCCTTCTCTTGGGGCCTGGCCTTCCGGGGCCCGGCGTTCTGGGCGCGGCCTAGGTGGGACAGACGCTGCACGGGAAGTCCCGTGGGGCCCACGCGCGATTGATCGGCGCGCCGCCTTCATGAGGCGGTCTGACGGCGGTAGATCCGGGAGCGTGTGAGGGCTGGCCAGTTCCTGCGCGGGCTGGCTCCCACGCGCAAGAGCACGTCCGGGGCCGGGGAGAGTGGGGAACGTGTTCCACTTGACAGCTCGACTGCGTGCTCCGGCCGGGCGATGAGGTTAGGCGCCTCAGGGGGCCGGGTGCCGTCGCCTGGTGATGGCCCTGCCCGGGTAAGGGCGAGACCGCAGCGGTCCCCTGGGGCATCCGATGGCCCAAGGAAACTAGGGCAACCGTCGAAAGGATCGGCGGGGACGAGTGAGGGTCGCCAAGCATCCGCGGCACTGCGGCCTGGTGCGGTTCAGCCGTAAA-TCCGGGGCGAGGCGGTCAATCGTAGGATCTATTAAGGCGGGTCGGTACTGAGGTTCACTGCTGCACCGCGCCAAGGACGGTCTCGCTATGGCCTACGGGTCAGACACAACTCAGTGAGGCGTT----GCGGGGACGGACTCGGGCACTGATATATGTGCGGAACGTATTCAATGCGCCATGTCACTGTACTAGGGTCCCGGCAGCGGGGGTTGCTCGGAGGATAGCCCCGTAT----G---AGCGCGTGCTTGTAC---AATCCCGCGTTGCCGTAGCTCTGATGGGCCCGGCGACCGATGCACGCGAAAATGTGGGGCGTGCGCGTCCCAGGCGGAAGGATACGTAACTATACGGAAGGCCTCGAGGTTATCCCCAAAAAAAACAACTCAGAGGGGGCAGACTATAGGGCTAGCCGGCTTGTGCCACTATGGAGGGGTTTCCCAGGAGTTAAGACGTTTGGGTAAAAGGGGGGGTGGCTACCGGCCACCGGGCACTACCAGACAGCTTCTGTGTTGTCCCGCTGCGGAACAGGCGTTGATCCCTACGCGTGTTCTTGAAAATGTTGAGTCAGTCTATCGGGGGCGCCCGGAGAGGATTGCAGTAGTGGTACACCGGAGGCGGCCGGGGCGGCCCGAACCCTCTACAAGCTGCGAAGGTATGGGCGCGTCGGTGCGAACGCATCACATAGGGGGGGTATGCGGTCTAGACCCGGAAAGAGCGGCGGGGAGTGTCGGGCATCGAGCGCAGAAGCCGGCGACGGTGGTAGGGTAAATGTTGGGCTGCCCCGCGGGCTGGTAAGCCGGCCGCACTAAGCCCCGTCGCGCGATTCGCGGGCGCCAGCGGCTGAGGACTCCGCGAGCTCCGGTACCTGCACGAGTGGTGACGCGCAATGAGCCGGTGTGCTGCGGGTCGTCGCTGGCTTGCAGGAGGCTTAGCCTGTTCACATGGGGCTCAGTCGCTGCGGTGTTAGCAAGCGGTGCTTAGTACGCCCGATTAGTGCGGAGTGCGGCGCGCGTCGACAGGCGGATGTCCACGAAGGGTCCGCCGCAGCGGGGGTGCCTANNCCTTCCAGCCGCCGGGGGGCGCGAGGAGTATTCGTAGAGGCGGGGGGCATCCGCCGTTGTAGGCATGTGTGAAGAGGGTCTCCCGACCGGGAGGGCTTGTGACGGCTTGGGTAATTAGCGTCGCTTGACCGGAGGCCCGGGGGATTCGCCCGGCCAGCCGCGTGGGAGCTCGGGCCCGGATCTGTTGTAAGTGTGAGCGACACCCGGGATGGCGCTTTTCAAGGAC-----------C----A--CACCGGAGGGACAGGACGTAGGGAGACATTGCACTAGCGAAGCTCAACCTT--GTTGCCGGGCGGGGTGATCCAGCCGACCAATGGTCATCCCGTGGCAGAGCGGCGACAAGGGTACTCCCTTACCCGTTCCAGGATTTGGATGGATTAACCCGCGAGAACGGGCCGGACCCCCAACCGAGGAGCAAATAGCGAGGAGGAATGTGTGCGCAGGACGCTGGTTCGAGGGCGGACGTCGACCGGCGGGCTGAGGGGCTGTGGCCTACCCTGAGGTAGCGTGCACGGCCTTACAGCTCCAAATCGACTCGCTGGGTGGCCCAGGAAGTGCGCGCCTGCGGGGTTGATTCTCCTCCTCGATTAGCACCCCCTGAGGCGACTCCGACCAGTCCGCACCCTGCGCCCGTAGTCTTGAGGCTCGCGTAACGCGGAAGGGGAGCAGACTACGGGCGATGGGGTTGTCAACTGGTCGAAGGGGGCCGGCTGGGCGAAGCGCACCTGTGAGGTAGCATCATATTGTGTAGGGCGGGCCTGAACCGCGGTGCGGCGGCGCTCGGGCGAGTTGGGGTTAAGTGCCAGCCGCGGGCGTGGAAGGAGCGCGCGTGGTTGGCATGGTCTGGCCTGGGGTAGATGGCGCGTCTGTAGCGACGTAATTTGGGGCCGAGTTGGGCGGACTGCGCCGGTGGCCCAACATA---ACCACGCTTAGCGGTCGGGCGTCGGGGCCCGAGACGAGAAGAAGATCCATTTCGGCTCCAGGAAGGGGCGCTATCCAGGCGCGGGCCGTTTGAGGTTCCTACTGGCGGTGCTCGCCTCGCTGAACATGCGCCGGGGGGTATACCGCAGCGGCTCGCCGAGCACTTCCGCCCCCACGCGCTACGTATGCTCCCGCCCCACTTGATCCTCCGCAGAGAGACGGGGACCGTCACTGCTCTGCCNNNNNNNACAACGCCCGTCTGATTCCCCGGCGCCTCTCCCGACACCCCTACGAAGAGCCTCCTTACACCGGTCCGCTAGCCGAAGGAAGGGAAGGTGGGGATCAGACCGAGTCCGTCTACCCGAGGACTTGGGTCGTGCTGAAGCCCGACCCCCGATTCCGGGCGGGCTGCCACGGGTGCATTTCAGGCGTGCTGAAAACAGCCACGACACCTTGGAACTCCACAGCTTACACCACTCGAATTCGCCGCCCCCGGGCACA---GGCGCGACTGACAGTCGCGCGGCGCCATAAACGTTCCTTCCGTGCCGCCACTGAATCCCGGTCGCTTCCAGCTCGGGAGCAATCTGGACGCCGCGGTCGGACCGTCGTTGCTACGACAAAACCTTCGGCTGTTACGACATGTAGACCTCCGCCCCACGGAGATAAAGGAGCCGCGTTAGCCAAGCCGCCGACCCACGCGATGCTCTCTGATGACTCAAGTAAATGAGCCCAGATGCCTGTACCTAAGTACCCCTAATCCCGCCCCCAATCCATGGGAGTCCACACTGGACGCATCCTCGGTCCCCTCGGACTGGCTCCGGCTACTCCGCCACGGAGCTCCCGGGGCGCGGGGCTCCCACCCCAGCTTGGCCGACGATCCCCAGCGGATTGGCCCCGCACTGTAGATCCCCAGCTGCCGCCCCGGCGCTAGACCGCACAGCATGGGCAACGCGTGCCATCATGTCCTTGCGCAACGAGGCTGTTCTACCTCTAGATAGTAACGTTCATCCAGCGACCCGAGGGCCGCGGACGCCGTGCTGGTGGCCACCAGCCCAGAAACGGCGCGCTCCCTCAGCGCCTCACGGGAGCAGAACCCGAGGCGTACCAGGGTGCCTCCAGGGTTGACTACTAGACGATATCCTGGTGGGCAGGTGCGCGGGATGGACAA"/>
                        <sequence id="seq_FD01849429_1998" spec="Sequence" taxon="FD01849429_1998" totalcount="4" value="ACCCTAACTCCGCCAATCGTCGTTCCTCGCTACTCCAAAGCTGTGTACGAGCAAACCTGGTAGACCCACTCTGCGCGCCAGTTCCCCGCCCAAGA-CCCTC--GTGCCGGGAAAGAAGGTAGCAGTTCAATGTCAACCCTCGACGTCGACGTCTGACTGCAGCCGCTTCATTGCTGTGGGTCATCTACTACCCCGCGCGCGCTTCGCAGGTACCGCAAGCGCACTGTCGACCGGGGGTAGCCTCCGGCCCAAATCCCACACCGACTATACGGAGAACCGCTGTGCAGTATGCCCAGCCGCGACCCAGGTCTGAAGCCGGCCCTGGACCGCGCCCTGAACACCCGCCTCGCATCAATC--AGAAGGTCCGCTTGTTTCCCCTCGACCCGGCGTAAGTCCGTCAGTATGAGGATCGGTGTACGCCGCTGCCACTAAG--------C----------GC--ACCTCCACTCGCTTCCGGCCCGGATCGGCGCTAGGGCCCCAGTTTACCCGGCGCAACGCATCATTAG-TTGCGAGAATACCTCCAGCGCATGCACCGTGTGTGCGGGACCCGGTCGTCGCGGCCGTACTANNNNNNNNNNNNNNNNNNNNNNNNCCTGATACTCTTGTTCGGGCCCTTGCCACGCACCTAAACATTGTCGGAGGAGGCCTGGCAAGGGATCCCTCAGCCTGCCACCCCAGCAGGCAGCCGAGGGTGGGCCGCCCTGGTCCTTGGCAGCCGGCCCTAGAGCGGACCTCTTCCGCGGCTTACCGTTGGTCGCGAGCCCCGCGCACAGGAGCGTCGCTGGCCGAATCTACATAGTTCGGTCGAGTCGTCCACGGTCAGCTGGGAACTGGCCTTCAACCTACAGCGCTTTCCTTGACCCGTGCTGCTACTCATGCCGATACCCGGA-GAAGCCTATCCAGGTCCCCCGCCGACTAGCCTTGCACGCAAGCAGGAAAGCAACGTCTGCAGCGCGCTAAGAGCCCCCCCACCCGCCG----CACTCCCCTGGTCGATCTCCTGGGCTGCCGGCCCCTGGGCAACCGCTCGATCACCGGGACCGCCCCCCGTGGAGTCATGTCAAGCGGGTCCTACCGGCTAGATTCCACCGGCAGGTGCCGCGGTTC-GGCACCGACCTTTAGTACGCGGGTCACGGCGAACTCCCAGCCGCACAGCAACTACCCTCGGGCCGAGCTTTGGCGGTCCGTGCCGCGCTCGCAACGGGGGACGGCCCGAGACGTCGAAGTCAG--GTCTAGCTTCACGCTCGTGCAACGACTNNNNNNNNNNNNNCGGGCGCCGCACCGGCGTCCACCGGCCTCCTCGGCAAGCGCCCGTGGCCAGGAGCCGGCCGTCCTCCCCTGGGCGACCCAAGGGCGCTTTTAGTGGTCCGTCACGATTCCCCGCTA-GCAGGGCAAAGCGTCGACCCGGAGGGCGGCCACCCGCGGGCGCTTCCAGGCGGGGGCGTGATCACACTTCCGGGGCGACGCGCGCCGGTGAATCCCTCCGCGGAAGGACCCTCGCGCCCGATCGGATGGCGTCGACTCATCGGGACCCCGCGCTGCGGTGGCCCACGCCGGGCC-CGCTCGCGACCCGCGATGCCCGACCGTGGCAGC--AGCAGGAGTGATGCCTTATTGTCAAGTAAACGCTCTTGAATTTAAAGCA-CTGGCCCAGCGTCTCGGCGGAAACAGGC-----TCGCACCGTCCTCTAAACGCGCGCGGGCACCCCTCCCGTGTCCTGGTCCACAGCGCTACCGCCGCACCGATGAGAACGCAAGCCGCCTCCCCG-CCCCCACCGAGGGGTCCTCTCGCCCGCCCCACCGCGAGGTCCAGCGTAAATAGGTGGCTGCTCTTTGTGGGCGCCCGCCGTCCAGGCGACGCGAGCGGTGGGCCGGCCGGCCTCGCGCGCCACCATCCCAGCGCACACCCAGACCACCGATGAGTCGTTTCTCCAGCGCCGAAGCCTCCTCAGCAACTCTCGTCACACGCGCTACCCACGCCGCCCGCCCACCGTGCCCGCCGCCTCCACAAGCAGCCTAACCCCAAGCATGGAGAGCACCGCGGCCCCCCCTCTCCGGCGGTGAATGATTTGGCTCTTGCCGGCAAGA-CGGCTTAGCGAAACCCGGCCGCGTCCCTACGCCTAACGACGTTGACCGGGCTCTGGTTCCCTTTCATGCTGGAG-TCCAAGTACAACACCCGAGCCTCGGTTGCCCCTCCCTACCCTACCTCTTTGATTGCGGGTTGATGCGCCGAGGAAGAGTCCCCGCGAGACCAAAGCGAACCATGGCACGGCTACA----AAGA-CGCGCCGCCACCCGGTTGATCCGCCGCCGCGCACGCCCCTCTGCGCCTTGACCGAGGCAGCCCCCGCGATCCCAG-CGGGGGCCGCCGAGCCTCCGGTAAACGCGCTCTACGGTTCACGAACCAGGTGCCCCTACCTCCCGCGTGGCAATCAGATACAAGAAGTTACAGGGCGGCTCTACTTTAGTCCAGCCGTTAGTCCAGGTTTCGCGTGGCCATGTGCCTTTGGAGTCTGGGGACCTTGTCCGCTCTCCGGGACAGCCCCAT-GGCACGGAAGGTAGCAGAGAGCCGTTAGCGCGCGGCCGCAACTCAGGTAAAACGTCGGGGGCATCCGTACGGGGAGGCGAACCCGAGGTGGGATCATGGGCGGGAGTCGACTCGCTGGATCACCTCGGGTCGAGTATCGTTGGGCCAGGGGCGCAGTATCCCC-CCCCACACTGGGCGCTCGCGACGGGCGAGTGGACTTGTCGACAAGGAACTCCCCTAACGCTATGTCCTGACGGGGGAATA--TCCAGGGCGTGACG-GAAGAGGGGCCCACCGTAAAACGGCAGTGCAAGGACCAGAACCACGTACGCGGAGGCAGGGGC-GTGCGCTGAGCGAACAACGCCAACACAAGGGTACACTCGTGAGGTGCACTCGCGAGCCGCTCGCGGGGGGGTCCATACGATCGGTCGGACGGCCCGTGTGGGGGAAGGGGCCCCCCAGGGCCCGTCTTGGCCG---CTGACCCGTGGGGGACGGGGCGAACTCTCGATAGCCGTCAGC----GTTGCAGCGGGGCAGTGGGTCGTATCATNNNNNNNNNNNNNNNNNNNNNNNNNNNNNNNNNNNNNNNNNNNNNNNGGCCTGACGTGCTGAGCACCAGGAGGCTTGCTGCCGGGACCCGCGTCAGCACCGATCCGGCGTGCCGGGTCGCGGGCAACGGCTTCGGGTACGGGTCGCTATTTTGCAGTCCAATATGAGGCTAGGTCCAACTAGCGGAGCGTGTGTACGGGGCGTGTCGCGGGCCCCGG---TAGGCGGCAGCCGTTCTGGCACGGGCGTCCCGGGGCGG-CC-GGAGCACTCAAACAGTTCGGGTGAAGTGACCGGAGAGGAGACGCGGCGGCCGGGAGATAAAGTGCGGCCGGGTCGCTACCCTCTGACCGACGGGGGGCCATGCGCGGTTGGGGGCAGTTCCGGCGTCAAGGTGAGGGCACCGAGCTGACCCCAGGCTTATGCTATACGGCAGAAATGAG--------ACCGCCGTCTCTCAGGGCCGGGCCTTCCGGGGCCCGACGTTCTGGGCGCGGCCTCGGCGTGACAGACGCTGCGCTGGCGGTCCCGTGGGACCAACGCGCGGTTGATCGGCGCGCCGCCTTCATGAGGCTGACTG-CGGCGGTAGATCTGGGAGCGCGTGAAGGCCGTCCAGGTCCTGCGCGGGCTGGCTCCCACGCGCAAGAGCACGTCCGGGGCAGGGGAGGGTGGGGAACGTGTTCAACCTGGCAGTTCGACTGCGTGCTCCGGCCGGGCGATGAGGTTAGGCGCTTCAGG-GGCCGGGCGCCGTCGCCCCGTGATGGCCCTGCC--GGTCAGGGTGAGGCCGCAGCGGTCCCCTGGGGCA-CCGATGGCCCAAGGAAACTGGAGCGATCGTCGAAAGGACCGGCGGGGACCAGGGAGGGTCGCCCGGCATCCG-GGCACTGAGGCCTGGTGCGGTTCAGCCGTAAA-TACGGGGCGAGG-GGT-GGTCGTAGGGTTCGTTAAAGCGGGTCGGTACTGGGGTTCACTGCTGCGCCGCGCCGAGGGCGGTTGCGCTATGGCTTACGAGCCAGACACAACTCAGTGAGGTGAGTGATTCGGGGGCGGACTNNNNNNNNNNNNNNNNNNNNNNNNNTATTC-GT--GCCATGTAACTGTACTAGATCTTCGGCAGCGGGGGTGGCTCGGGGAATAGCCCCGTA-----------CNNNNNNNTTTACC--AATCCCGCGTTGCCGAAACTCTGATGGGCTCGGCGACCGATGCGCGCGAAAATGTGGGGCGTGCGCGTCCCGGGCGGAAAGATACGTAACTATGCGGAAGGCCTCGGGGTTATCCCCAAAAAAAACAACTCAGAGGGGGCTGACTATAGGGCGAGTCGGCTTGTGTCACTATGGAGGGGTTTCCAAGGAGTTACGACGTTTGGGTAAAGGGGGGGGTGGCGCCCGGCCACCGGACACTCGCAGACAACGTCTGTGTTGTCCCGCTGCGATACGGGCGTTGATCCCTACGCGTGTTCTTGAAAATGCTGAGTCAGTCTATCGGGGGCGCCCGGAGAGGATTGCGGTAGTGGGACACCGGAGG-GGCCGAAGCGGCCCGGACCCTCTACAAGCTGCGAAGGTTTGGGCGCGTCGGTTTGAACGTATTACACA-GGGGGGGATGCGGCTTAGACCTGGAACGAGCGGCGGGGAGTGTCGGGCGTCGAGCGCAGAAGCCGGCGACGGTAGCCGGGTAAATGTTGGGCTGCCTCGCGGGCTGGTGAGCCGGCCGCACTAAGCCCCATCGCGCGATTCGCGGACGCCCGTGGCCGAGGACTCCGCGAGCTCTAGTACCCGAATGAGTGGTTGCGCGCAATGAGTCGGTGTGCTGCGGGTCGTCGCCGGCTTGCAGGGGGCTTAGCCTGTTCACATGGGGCTCGGTCGCCGCGGTGTTAGCAAGCGGTGCTTGGTACGCCCGATTGGTGCGGAGTGCGGCGCGCGTCGACCGGCGGATACCCACGGAGGGTCCGCCGCAGCGGGGGTGCCTANNCCTGCCAGCCGCCGGGGGGCACGAGGGGTATTCGTAGAGGCGGGGGGCATCCGCCGTTGCAGGCATGTGTGAAGAGGGTCTTCCGACCGGGAGGGCTTGTGACGGCTGGGGTAATTGGCGTCACTTGACCGGGGGCCCGGGGGATTTGCCCGGCCAGCCGCGTGGGAGCTCGGGCCCGGATCTGTTGTAAGTGTGAGCGACGTCCGGGGGGGCTCTTTTCAAGGACATGACTTCGGCCACGCACACACCGGGGGGACAGGACGTAGGGGGACATTGCACTGGCAAAGCACGACC-----TTGCCG--CGGGGTGATTCAGCCGGCCAATGGTCATCCCGTGACAGAGCATCGGCCAGGGTACTCCCTTACCCGTTCCA-GATCTGGATGGATTAACCCGCGAGAACGGACCGGACCCCCAACCGAGGAGCAAATAGCGGGGAGGAATGTATGCGCAGGACGCTGGTTCGAGGACG-ACGTCGACTGGCGGGCTGAGGGGCTGTGGCCTACACTGAGGTAGCGTGCACGGCCTTACATCTCCAAATCGACTCGCTGGGTGGCCCAGGG-GTGCGTGCCTGCGGGGTTGATTCTCCTCCTCAATTAACACCCCCTGAGGCGACTCCAACCAGTCCGCACCCTGCGCCCATAGCCCTGAGGCTCGCGTAACGCGGAAGGGGAGCGGACCACGTGCGATGGGGCTGTCGGCTGGCCGAAGGGGGCTGGCTGGGC-AAGAGCCCCTGTGAGGTGGCCTCATATTGTGTAGGGCGGGCCTGAGCCGCGGTGCGGCGGCGCTCGGGCGAGTTGGGGTTCAGTGCCAACAGCGGGCGTGGAGGGAGCGCGCGTGGTTGGCAAGGTCTGGCTTGGGGTAGATGGCGCGTCCGCAGCGGAGTAATTTGGGGCCTAGTTGGGCGGACTGCGCCGTTGGCCTAACA-----ACCGCGCTTAGCGGACGGGCGTCAGGGCCCGAGACGGAAAGACGTTCCATTTCGGCTCCAGGAAGGGGCGCTATCCCGGCGCGGGCCGTTTGCGGTGCCAACTAGCGGTGCTCGCCTCAGCAAACATGCGCCGGGGGATATACCACAGCGGCTCGCCTAGCACTTCCGCCCCCACGCGCCACGTATGCTCCCGCCCCACTTGATCCCCCGAAGAGCGACGGAGACCGTCACTGCTCTGCCNNNNNNN-CAACGCCCGTCTGATTCCCCAGCGCCTCTCCCGACACCCCTGCGAAGAGCCTCTTTGTACCGGTCCGCCAGCCGTAAGAAGGGAAAGTGGGCATCGGACCGAGTCCGTCCACCCGAAGACCTGGGTCGTGCTGAAGCCCGACCCCCGATTCCGGGCGGGCGGCCACGGGTGCATCCCAGGTGCGCTG-AGCCAGCCACGACATCTTGGAATTCCACAGCTTACACTACTCGAATTCGCCGCCCCCGGGCACT---GACGCGCCTGACAGTCGCGCGGCGCCATAGACGTTCCTTCCGTGCCG-CACCGAATCCCGGTCGCTTCCGGCTCGGGAGGAATCTGGACGTCGCGGTCGGGCCCTCGTCGCTACGACAAAACCTTCGGCTATTACGACATGTAGACCTCCGCCCCTCGGAGATCCAGGAGCCGCGTTAGCCAAGCCGCCAGCCCACGCGAGACTCTCTGATGACTCAAGTAAATAAGCCCAGATGCCAGCACCAAAGCACCCCTAATCCCGCCCCCAATCCACGGGAGCCCACACTGGTCGCGCCCACGGTCCCCTTGGACTGGCTACGGCTACTCCGCCACGGAACTCCCGGGGGGCGGGGCTCCCACCCCAGCTTGGCCGACGACCCTCAGCGAAATGGCCCCGCACTGTAGATCCCCCGCGG-CGCCCCGGCGCTAGACCGCACAGCATGGGCAACGCATGCCACCATGTCCTTGCGCAACGAGGCTGTTCTACCTCCAGACAGCAACGTTCAACCAGCGACCCGAAGGCCACGTACGCCGTGCTGGTGGCCACCAGCCCGGAAACGGCGCGCTCCCCCAGCGCCTCACAGGAGCGCGCCCCGAAGCGCACCAGGGTGCCTCCAGGGTTGACTACTAGACGATATCCTAGTAGGCAGGTGCGTGGGATGGACAA"/>
                        <sequence id="seq_FD01849430_1999" spec="Sequence" taxon="FD01849430_1999" totalcount="4" value="AC-CTAACTCCGCTAACCGTCGTTCCTCGCTACCCCAAAGCTGAGTACGAGCAGGCCTAG-A-GCCCACTCTGCGCGCCAGTTTCCCGCCCAAGA--CCTC--GCA--GGGAT-GAAGGTAGCAGGTCAGTGTCAACCCT-GACGTCGACGTCTGACTGCAGCCGCTTCAT-GCT-TGGGTCATTTTCTA-CCCGCGCGCGTTT-GCGGGTA-CGCAA-CGCGCT-TC-ACCGGGGATAGTCTCCGGCCCCAATCCCACACCGACTATACGGA--ACCGCTGTGCAGTATGCCCGGCC-CTACTCAGGTCTGAAGCCGGCCTTGGATCACGCCCTAAGCACCCGCCTCGCATCGA----ATGAGGTCCGATTGTTCCCCCTCGACCCGGCATA-ATCCGTCAGTATGAGGATCGGTGTACGCCGCT-CCG----G-------CC--------------ATCTCCACT-GCCTCCGGCCCGGATCGGCGCTAGGGCCCTAGTTCACCC-GCGCAGCGCAACATT--CTTGCGAGCCTACCTCCAGCGCATGCACCGTGTGTGCGAGACCC-----CCGCG----T-CTANNNNNNNNNNNNNNNNNNNNNNNNCCTGATACTCTTGTTCGGGCCTGTGCCATGCAC-TAAACACTGTCGGGGGAGGCCTGGCAAG-GATCCCTCAGCCCGCCACCCCAACCGGCAGCCGAGGGTGGACCGCACT-GTCCTTGGCAGCCGGCCCTAGAG---GCCTCTTACGCGGCTTACCGTTGATCGC-GGCCCCGTGCACAGGAGCGTTGATGG-CGAATCTACATAGTTCG-TTGAGTCGTCCACGGTCAGCTGGAAACTGGCCTTCAACCTCCTGCGCTTCCCAGGACCCGCGCT-CCACTCAGGCCGATACCCGGA-GA-GCCGATCCA--T-CCCCGCCGACTAGTCTTGCA-GCANNNNNNNNNGCAGCACC-GCAGCGCTCTAAGAGCC-CCC-ACCCGCCG----CACTC--CGAGCCGATCTCC-GAGCCGCCGGCCCCTGGGCAGCCGCTCGCCCACCGGAACCGCCCCCCGTGGAGCCATGTCGAGCGGGCCCTACTGGCCAGAGTCCCCCGGCAGGGGCCT-GGTTC---CACCGACCTTTAGTACGCGGGTCACGGCGAACTCCCAGCCGCACAGCAACTACCCTCGGGCCGAGCTTTGGCGGTCCGTGC-GCGCTCGCAACGGGGGACGGCCCGAAACGTCGAAGTCA--TGTCTAGC---ACGCTCGCGCAA---------TCTTGGTC-CGGGCGCCGCACCGGCGTCTGTCGGCCTCCTCTGCAAACGCCCG-GGCCAGGGGCCGGCCGT-CACCCCTGGG-AAC-T-AGAGCG-TTTTAGTGGCACGCC-CGATCCCCCGCTAGGCAGG-CGAAGCGTCGACCCGGAGGGCGGCCGCCCGCGGGCGCTTCCAGGCGGGG-CGTTATCGCACTTCCGGGGTGACGCACGC-GGTGAATCCCTCCGCGGA----CCATCGCGCCCAACCGGAGGGCGTCGACTCAT-GGGACCCCGCGCGGCGGTGACCCACGT-GTGTCGCGCTCGCGACTCACTATGCCCGACCGTGGC-GCAG-GCAGGAGTGCTACCGTATTTTCGAGTAGGCGCTCTTGAAGTCGAAGCACCCGGCCTAGCGTTCCGGCGGAAACCCGCGCTACTCGCACCGTCCTTCGCACGCGCGCGGGCACCCCTAC-GTGTCCTGGT-CACAGCGCTGCCGCCGCACCGATGAGAACGCAAACCGC--CCCCGG--CCCATCGAGGGGTCCTCTCGA-CGCCCC--C-CGAGGTCCAGCGTAGACAGGTGGCTGCTCTTGGCGGGCGACCACCGTCCAGACGACGCGAGCGGTGGCCCGGCC-GCCCCGCGCGCCACCGTCCCAGCGCACACCCGGGCC--CGATGAGTCGTTTCTCC-GTGCCGAAGCCTCCTCCGCAACTCTCGTCGCACGCTCTTCCCACGCCGCCCGCCCACCGTGCTCGCCGCCTCCACAAGCAGCCTAACCCTG-GCATGGAGAGCACCAC-GCCCCCCCTCTC--GCGGTGACTGATTTAGATTTC-CCGGCAGGACCGGCTTAGCGA-ACCCGGC--CGTCCCCGCGTCTAAA-AC-T-GACCGGGCTCTGGTCCCCTGTCATGCCGGAGTTCCAAGTACTACTCCCAGGCTTCGGCGGCCC--CCCTACCTTACCTCTTTGATCGCGGGCTGA-GCGC--AGGAAGAGCCCCCGCAAGA-CGG-GCGAGCTATGGCACGGCTACA----------GCGCCGCCA-CCGGCTGATCCGACGCCGCGCACGC-CCCCTGCGCCTTGACCGAGGCAGTCCCCGCGATCCCAGACGGGGGCCGCCGGGCCTCC-GTAAAC-CGCTCTACGGTTC-CGAACCAGGTGCCCCAACCTCCCGCG-GGC-ATCAGGTGCAAGAAGTAACAGGGCGGTCCTACTCTAGTCCAGCCGTTAGTCCGGTT--CGCGTGGCCATATGCCTTTGGAATCTGGGGACCTTGTTCGCTCTCCGGGACGGTCCCATGGGCACGGAAGTAAGCAGAGAGCCGCTAGCGCTTGGCCGCAACTCAGGTAAAACGTCGGGGGCCTC---ACGGGGAGGCG--CCCGGGGTGGGGTCATGGGCGAAAGT-GACTCACTGGATCACCTCGGGGCGAGTATCGTTGGGCCAGGGG-GCAGTAT--CC-CCCCACGCTGGGCGCTCGCG-CGGGCGGGTGGACTTGCCGACAA-GAGT-CCCCTAACGCAATGTCCTGACGGGGGAATAGCTCCAGGGTGTGACGAGAAGAGGGGCTCACCATGAAACGGCAATGCAAGGACCAGAACCACGTGCGCGGAAGCAGGGGCTGTGCGCCGAGCGAATAA-GCCAACACAAGGGTATACTCGTGAGGTGCACTC-CGAGCCGCTCG-GGGGGGGCCTATACGATCGGTCGGCCGG-CCGCGTGGGGGAAGGGGCCCCCC-GGGCCCGTCTTGGCCG---ATGCCCCGTGGGGGACG----GAACTCTCGATAG---TCAGCG---GTTGCAGCGGCGCAGTGGGTCGTATCNNNNNNNNNNGTAGGTAGGCGTCGTGCANNNNNNNNNNNNNNNNNNNNGG-CC--A-GTGCTGA-CACCA--GGGCTTGCCGCC-GGACCCGCGTCAGCACCGATCCGGCGTGCCGAGTCGCGGTCAACAGCTTCGGGTACTGGTCGCTATTTTGCAGTCCAATGCAAGGCTAGGTCCAACTAGCGG--C-TGTGTA-G-GGCGTGTCGCGGGCCC-GA-CGTAGGCGGCAGCCGTTTTGGCACGGGCGTCCCG-GGTGG-CC---AGCACTCAAACAGTTCGGG-GGAGGGACCGGAAAGGAGGCGCGG-GGCTGGGAGATAAAGTGCGGC-GGGTCGCTACCCTC--ACCGACGGGGGG-CGTGCGCGGTTGGGGGCAGTTCCGGCGTCAAGGT--GGGCACGGAGCCGACCCCAGGCTTATGCTATACG-CAGCAATGAG-----------GCCTTCTCTTGGAGCCGGGCCTTCC-GGGCCCGGCGTTCTGGGCGC-GCCTCGGCGGGACAGA--CTGCGCGGGCAGTCCCGTGGGGCCAACG-GCGATTGATCGGCG-GCCGCCTTCACGAGGCG-TCTGACGGCGGTAGAT-TGGGAGCGCGTGAGGGCTGGC-AGTT-CTGCGC--GCTGGCTCC-ACGCGCA-GAGCACGTCCGGGGCAGGGGAGGGTG-GGAATGTGTTC-ACCTGGCAGTTCGACCGCGTGCTCCGGCCGGGCGATGAGGTTAGGCGCTTC-GGGGGCC-GGTGCCG-CGC----T-A-GGCCCTGCCC-GG-AAGGGCGAGGCCGCAGCGGTCCTCTGGGGCATC-GATGGCCCAAGGAAA---GAGCGACCGTCGAAAGGACCGGCGGGGACGAGGGGGGGTCGCCAGGCATCCG-AGCACTGAGGCCTGGTGCGGTTCAGCCG-AAT-T-CGAGGCGAGGCGGTCGATCGTAGGGTTCATTAAGGCGGGTCGGTACTGGGGTTAACTGCCGCACCGCGCCAAGGGCGGTCTCGCTATGGCCTACGGGCCGGACGCAACTCAGTGAGATATG----GCGGGGGCGGACTCGGGCGCCAATACATGTGCANNNNGTATT-------C----T-NNNNNNNNNNNNNNN--GC-GCGGGGGTTGCTCGGAGGATAGCCCCGTA------------G---------------ATCTCGCG-TGCCGAAGCCCTGATGGGCT-GGCGACCGATGCACGCGAAAATGTGGGGCGTGCGCGGCCCAGGCGGAAGGATACGTAGTTATGCGGAGGGCCTCG--ATCATCCCCAAAGAAAATAACTCAGAGGGGGCTGACTATAGGGCTAGCCGGCTTGCGTCACTATGGAGGGGTTTACA-GGAGTCACGACGTTTGGGTAAAAGGGGGGG-GGCGACCGG---CCGGACACTCGCAGACAGCTTCTGTGTTGTCCCACTGCGGAACGGGCGGTGATCCCTACGCGTGTTCGTGAAAATGCTGAGTCAGCCTATCGGGG--GCCCGGAGAGGATTGCGGT-GCGGTACACCGGAGGTGGCCGGGGCGGCCCGGACCCTCT-CAA--T-CAAAGG-ATGGGCGCGTCGGTTCGAACGTATCACATAGGGGGGGTATGCAGTCTAGACCTGGAAAGAGCGGCGGGGAGTGTCGGGCATCGAGCGCAGAA-ACGGCGACGGTAGT-GGGTACATGTTGGGCTG--TCGCGGGCCGGTGGGCCGGCCGCACTAAGTCCCGCC-CGCGA--CGC-GGCGCCAGCG-CCGAGGACTCCGCGAG-TCCGGTACCCGCGTGGG-GGTGACGCGCAACGAGTCGGTGTGCTGCGGGTCGTCGCTGGCCTGCAGGAGGCTTAGCCTGTTCACATGGGGCTCAGTCGCTGTGATGTTCGCGAGCGGTGC-TAGTACG-CCGATTAGTGC-GAGTGCGACGCGTGTCGACC-ACGGATACCCACGAAGGGTCCGCCGCAGCGGGGGT-CCTANNCCTGCCAGCCGCCGGGGGGCATGAGGAGTATTCGTATAGGCG-GGGGCGT-CGCCGTTGTAGGCATGTGTGAAGAGGGTCTTCCGACCGGGCGGGCTTGTGACGGCT-GGGTGATTAGCGTCGCTTGGCCGGGGGCCCGGGAGATTCGCCCGGCCAGCCGCGTGGGAGCTCGGGC-CGGATCTGTTGTA-GTGTGAGCGACATGC-GGGGGGCGCTTTTCAAGG------------CCACGCACACA-CGGAAG-ACA-GACGTAGGGAGACATTGCACTAGCAAAGTACAACC---------------GGGTGATCCAGCCGGCCAATGGTCATCCCGTGGCAGAGCAGCG-CAAGGGTACTCCCTTACCCGTT-CCG-ATCTAGATGGATTAACGCGCGAGAACGGGCCGGACC-CCAACCGAGGAGCAAATAGCGAGGAGGAATGTGTGCGCAGGACGCTGGTTCGAGGGCG-ACGTCGACTGGCGGGCTGAGGGGCTGTGGCCTACACTGAGGTAGCGTGCACGGCCTTACAGCACCAAATCGACTC-CTGGGTGGCCCAGGA-GTGCGCGCCTGCGGGGTTGATTCTCCTC-TTGATTAACACCCTCTGAAG-GACTCCGACCAGT-C-CACCCTGCGC-C-TAGCCCTGAGGCTCGCGTAACGCGGA-GGGGAGCAGACCACGGGCGATGGGGTTGTCGGCTGGT-GAAGGGGGCTGGCTGGGCGAAGCGCACCTGTGAGGTGGCATCACATTGTGTAGGGCGGGCCTGAACCGCGGTGCGGCGGCGCTCGGGCGAGGTGGGGTTAAGTGCCAGCAGCGGGC-TGGAAGGAGCGCGCGTGGTTGGCATGGTTTGGTTTGGGGTGGATGGCGCGTCTGTAGCGAAATAGTTTGG-G-CGAGTTGAGCGGACTGCGCCAGTGGCCCAACA-------CA-G-TTAGCGGTCGGGCGTCAGGGCCCGAGACGAAAAGACGATCCATCTCGGCTCCAGGAAGGGGCGCTATCCCAGCGCGGGCCGTCTGCGGTGCCAA-TGGCGGTGCTCG-CTCGCTGA---TGCGCCGGGGGGTATACCACAGCGGCTCGCCTAGCACTTCCGCCCCTACGCGTTACGTATGCTCCCGCCCCACTTGATCCTCCGCAGGGCGACGGGGACCGT-ACTGCTCCGTCNNNNNNN----CGCCCGTCTGATT-CCCGGCGCCTCTCCCGACACACCTATGAAGAGCCTCCTTATACCGGTCCGCTAGCCGAAGGAAGAGAAGGTGGGGATCAGACCGAATCCGTCTACCCGAGGACCTGGGTCGTGTTGAAGCCCGACCCCCGATTCCGGGC-GGCGGCCACGGGTGCATCCCAGGCGTA----A-A----CACAACACC-TGGAATTCCACA-CTTATATTACTTGAATTCGCCG-CCCCG---------------ACTGACAGTC-CGCGGCGCCATAGACGTTCCTCC-GTGCCG---CTGAA-CCCGGTCGCCTCCAGCTCGGGAGCAATCTGGACGCCGCGGGCGGACCGTCGTTGCTACGGCAAAACCTTCGGCTGTTACGACATG--GACCTCCGCCACACGGAGATAAAGGAGCCGCGTTAGCCGAGCCGCTGGCCCACGCGAGACTCTTTGATGACTCAGGTAAATAAGCCCCGA-GCCAGTACCTAAGTACCCCTGATCCCGCTCCCAATCC-------CCCACACTGGACGCATCCTCGGTCCCCTCGGACTGGCTACGGCTACTCCGCCACGGCGCTCCCGGGGC-CGGGGCTTCCA-CCCAGCTTGGCCGACGATCCTCAGCGGATTAG-CCCGCACTGTAGATCCCACGCTGCCGCCCCTGCGCGAAACCGCACAGCATGGGCAACGCGT-CCACCATGTCCTTGCGCAGCGAGG-TGTCCTACCTCCAGACAGCAACTTTC-TC--GCGACCCGAGGGTCGCGTACGCCGTGCTAGTGGCCAACAGC-CAGAA-AGACGCGCTCCCCCAGCGCCTCACGGGAGCAGACCCCGAAGCGCACCAGGGTGCCTCCAGGGTGGACTGCTAGACGGTATCCTGGTGGGCAGGTGCGCGGGATGGA-AA"/>
                        <sequence id="seq_FD01849443_1995" spec="Sequence" taxon="FD01849443_1995" totalcount="4" value="ACCCTAACTCCGC-GATCGTCGTTCCTCGCTACCCCAAAGCTGAGTACGAGCAAACCTGGTA-GCCCACTCTGCGCGCCAGTTCCCCGCCCAAGA----TC--GCACCGGGAAAGAAGGTAGCAGTTCAATGCCAACCCTCGACGTCGACGTCTGACTGCAGCCGCTTCGTTGCTGTGGGT--TTTTCTA-CCCGCGCGCATTTCGCGGGTA-CGCAAGCGCGCTGTCGACCGGG-ATAG-CTCCGGCCCCAATCCCACACCG-CTATACGGA-AACCGCTGTGCAGTATGC-CGGCCGCTACTCAGGTCGGA-GCCGGCCTTGGATCACGCCCTAAGCACCCGCCTCGCACCGAT--CATAAGGTCCGATTGTTC-CCCTCGACCCGGCGTAA-TTCGTCAGTATAAGGATCGGTGTACGCCGCTGCCACTAC----------ATTGTC----G--TATCTCCACTCGCT-CCGGCCCGGATCGGCGCTAGGGCCCTAGTTTACCCGGCGC-ACGCAACATTAGCTTGCGAGAATACCTCCAGCGCATGCACCGTGTGTGCGGGACCCGTTC-T-GCAGCCGTACTANNNNNNAAAGTTCGATATTTCGCACCTGATACTCTTGTTCGGGCTCTTGCCATGCACCTAAACATTGTCGGAGGA-GCCTGGCAAGGGATCCCTCAGCCCGCCAC-CCAGCCGACAGCCGAGGGTGGACCGCACTGGTC-TTGGC-TCCGGCCCTAGAGCG-GCCTCGTCCGCGGCTTACCGTAGGTCGCGAGCCCCGTGCACAGGAGCGTCGATTGCCGAATCTACATAGTTCGGTTGAGTCGTCCACGGTCAGCTGGAAACTGGCCTTCAACCTCCTGCGCTTCCCAGGACCC--GCTGCCACTCAGGCCGATACCCGGA-GAAGCCGATCCAGCTCCCCCGCCGGCTAGTCTTGCACGCAAGCAGGTAAGCAGCACCTGCAGCGCTCTAAGAGCC-CCCCACCCGCCG-----ACTCCCCTAGTCGATCTCCTGGGCTGCCGGCCCCTGGGCAACCGCTCGACCACCGGGACCGCC-CCCGTGGAGCCATGTCGAGCGGGCCCTACTGGCCAGAGCCCCCCGGCAGGGGCCGCGATTCC--CACCGACTTTTAGTACGCGAGTCACG-CGAACTCCC-GC-GCAC-GCAACTACCCTCGGGCCGAGCTTTGGCGGTCCGT-CCGCGCTCTCAACGGGAGACGGCCCGAGACGTCGAAGTCA---GTCTAGC---ACGCTCGTGCAAC-ACTGA-----TGGTCGCGGGCGCCGCACCGGCGTCTGTCGGCCT-CTCTGCA-ACGCCCGCGGCCAGGGGCCGGCCGTCCA-CCCTGGGCAACCCAAGAGCGCTTTTAGTGGTCCGCC-CGATTCCCCGCT-GGCAG--CAAAGCGTAGACCCGGA--GCGGCCGCCCGCGGGCGCTTCCAGGCGGGG-CGTTACCGCACTTCCGGTGTGACG--CGC-GGTGAATCCCTCCGC-G---GACCATCGCGCCCAACCGGATGGCGTCGACTCATCGGGACCCCGCGCGGCGGTGACCCA-GTCGTGTC-CGCTCGCGACCCGCGATGCCCGACCGTGGCAGCA--GCAGGAGTGCTACCGTATTTTCGAGTAGACGCTCTTGAATTCGAAGCACCCGGCCTAGCGTTCCGGCGGAAACCCGC----CTCGCACCGTCCTTCGCACGCGCGCGGGCGCCCCTCCCGTGTCCTGGTCCACAGCGCTACCGCCGCA-CGATGAGGACGCAAGC-GCCTCCCCGGCC-CCACCGAGGGGTCCTCTCGACCGCCCC-CCGCGAGGTCCAGCGTAAATAGGTGG-TGCTCTTTGCGGGCGACCACCGT-CAGACGACGCGAGCGGTGGCCCGGCCG-CCTCG--CGCCACCATCCCAGCGCACACCCGGGCCCCCGATGAGTCGTTTCTCCAGCGC-GAAG-CTCCTCAGCAACGCTCGTCACACGCTCTTCCCACGCCGCCCGC-CACCGTGCCCGCCGCCTCCACAAGCAG-CTAACCCTAAGCATGGAGAGCAC-GCGGCCCCCCCTCTCCGGCGGTG-CT-GTTTAGATTTCGCCGGCAGGACCGACTTAGCGAAACCC-GCT-CGTCCCCGCGTCT-AAGACGTTGACCGGGCTCTGGTCCCCTGTCATGCCGGAGTCC-AAGTACTACACCCA-GCTTCGGCGGCCCCGCCCTATCCTACC-CT--GGTTGCGGGCT--CGCGCCGAGGAAGAGTCCCCGCAAGACCGGCGCGAGC--TGGCACGGCTACA-CTG-----CGCGCCGCCACCCGGCTGATCCGACGCCGCGCACGCCCACCTGCGCCTTGAC-GAGG-A-TCCCC---ATCCCAGACGGGGGCCGCCGAGCCTCCGGTAAACGCGCTCCACGGCTCACGAACCAGGTGCCCCAACCTCCCGCGTGGCAATCAG-TACAAGAAGTAACAGGGCGGTCCTAC-CTAGTCCAGCCGTTAGTCCAGTTTTCGCGTGGCCATATGCCTTTGG-ATCTGGGGGCCTTGTCCGCTCTCCG-GACA-TC--ATGGGCACGGGTGGTAGCAGAGAGCCGCTAGCGCGCGGCCGCAACTCAGGTAAAACGTCGGGGGCATCCGTACGGGGGGGCGAACCCGAGGTGGGATCATGGGCGAAAGT-GACTCACTGGATCACCTCGGGGCGAGCATCGTTGGGCCA-GGG-GCAGTAT-CTCACC-CAC-CTGGGCGCTCGCGACGGGCG-GTGGACTTGTCGACAAGGAGTTCCCCTAACGCAAT-TCCTGACGGGGGAGTA--TCCAGGGTGTGACGAGAAGAGGGGCCCA-TGTGAAACGGCAATGCAAGGACCAGAACCACGTGCGCGGAAG-AGGGGCTGTGCGCCGAGCGAACAACGCCAACACAAGG-TACACTCGTGAGGTGCAC--GCGAGCCGCTCGCGGGGGGGCCCATACGATCGGTCGGACGGCC-GCGTGG-GGAAGGGGCCCCCCCGGGCCCGCCTTGGCCGTGCCTGACCCGTGGGGGACGAGGCGAACTCTCGATAGCCGTCAGCGCGG-TTGCAGCGGCGCAGTGGGTCGTATCACATTGTGCAGAGGGTGAACAGTGTGGATCCTTCCAATCGAGGAACAGGG-CCG-ACGTGCTGAGCACCAA-G-GCTTGCCGCCGGGACCCGCGTCAGCACCGATCCGG-GTGC-GA--CGCGGTCCACGGCTTCGGGTACTGGTCGCTATTTTGCAGTCCAATATGAGGCTAGGTCCAACTAGCG---CGTGTGTACGGGG-GTGTCGCGGGCCCCGA-CGTAGGC-GCGGCCGTTCT--CACGGGCGTCCCGGGGTGG--C-GGAGCACTCAAACAGTCCGGGTAGAGGGACCGGAAAGGAG-CGCGGCGGCTGGGAG-TAAAGTGCGGCCGGGTCGCTACCCTCCGACCGACGGGGGGCCGTGCGCGGTTGGG-GCAGTTCCGGCG-CAA-G-G-GGGCA-GGAGCTGACCCCAGGCTTATACTATACGGCAGAACTGAGC-------AC-GCCGTCT-TTGGGGCCGG-CCTTCCGGGG-CCGGCGTTCTGGGCGCGGCCTAGG---GACAGACGCTGCGCGGGCAGTCCCG-GGGGCCAACGCGCGATTGATCGGCGCGCCGCCTTCATGAGGCGGTCTGACGGCGGTAGATCTGGGAGC-CGTGAGGGCTGGCCAGTTCCTGCGCAGGCTGGCT-CT--GCGCA-GAGCACGTCCGGGGCCGGGGAGGGTAGGGAATGTGTTC-ACCTGGCAGCTCGACCGCGTGTTCCGGCCGGGCGATGAGGTTAGGCGCTTCAGGGGGCCGGG-GCCGTCGCCCGGTGA-GGC-C--CCCTGGTAAGGGCGAGGCCGCAGCGG-CCTCTGGGGCA-C-GATGGCCCAAGGAAACTA-AGCGACCGTCGAAAGGACCGGCGGGGACCAGGGAGGGTCG-CAG-CATCCG-AGCACTGAGGCCTGGTGCGGTTCAGCCGTAAT-T-CGGGGCGAGGCGGT-GATCGTAGGGTTCGTTAAGGCGGGTCGGTACTGGGGTTAACTGCTGCACCGCGCCAAGGGCGGTCTCGCTATGGCCTACGGGCCAGACACAACTCAGTGAGGTAT-----GGGGGGGCGGACTCGGGCACTGGTATACTCGCGTGACGTATTCAGTGCG-CATGTCGCTGCACTAGGGTCCCGGCAGCGGGGGT-GCTCGGAGGATAGCCCCGTCT----------CGCG-------------ATCTCGCGTTGCCGTAACTCTGATGGGCCCGGCGACAGATGCACGCGAAAATGTGGAGCGTGCGCGTCCCAGGCGGAAGGATACGTAACTATGCGGAAGGCCTCG--GTTATCCCCAAAAAAAACAACTCAGAGGGGGCAGACTATAGGGCTAGCCGGCTTGTGTCACTATAGAGGGGTTTCCAAG--GTTACGACGTTTGGGTAAAAGGGGGGGTGGCGACCGGCCACCGGATACTCGCAGA-AGCTTCTGT-TTGTCCCACTGC-GAACGGGCGGTGATCCCTACGCGTGTTCTTGAAAATGTTGAGTCAGTCTATCGGGGGCGCCCGGAGA-GATTGCGGTAGCGGTACACCGGAGG-GGCCGGGGC-GCCCGAACCCTCTACAAGCTGCGAAGGTATGGGCG-GT-GGTTCGAACGTATCACATAGGGGGGGTATGCAGTCTAGACCCGGAAAGAGCGGCGGGGAGTGTCGGGCATC-AGCGCAGAAGCCGGCGACGGTGGTCGGGTAAATGTT-GGCTGCCTCGCGGGCTGGCAAGCCGGCCGCACTAAGCCCCGCCGCGCGATTCGCGGGCGCCAGCGGCCGAGGACTCCGC-AGCTC-GGTACCCGCATGAGTGGTGACGCGCAACGAGTCGGTGTGCTGCAGGTCGTCGCTGGCTTGCAGGAGGCTTAGCCTGTTCACATGGGGCTCAGTCGCTGCGGTGTTAGCAAGCGGGGCTTAGTACG-CCGATTAGTGCGGAGTGCGGCGCGCGTCGACC--CGGATGCCCACGAAGGGTCCGCCG-AGCG-GGGTGCCTANNCCTGCCAGCCGCCGGGGGGCATGAGGAGTATTCATATAGGCG-GGGGCATCCGCCGTTGCAGGCATGTGTGAAGAGGGTCTCCCGACCGGGAGGGCTTGTGACGGCTGGGGTAATTAGCGTCGCTTGACTGGGGGCCCGGGAGATTCGCCCGGCCAGCCGCGTGGGAGCTCGGGCCCGGATCTGTGGTAAGTGTGAGCGACATCCGGGGTGGCGCTTTTCAAGGA-ATGACTTCGGCCACGCACACACCGGAGGGACAGGACGTAGGGAGACATTGCACTAGCGAAGCTCAACCTT--------GGGCGGGGTGATCCAGCCGACCAATGGTCATCCCGTGGCAGAGCAGCGGC-AGGGTACTCCCTTACCCGTTCCA-GATCTGGATGGATTAACGCGCGAGAACGGGCCGGACCCCCAACCGAGGAGCAAATAGCGAGGAGGAATGTATGCGCAGGACGCTGGTTCGAGGGCG-ACGTCGACTGGCGGGCTGAGGGGCTGTGGCCTCCACTGAGGTAGCGTGCACGGCCTTACAGCACCAAATCGACTCGCTGGGTGGCCCAGGA-GTGCGCGCCTGCGGGGTTGATTCCCCTCCTTGATTAGCACCCCCTGAGGCGACTCCGACCAGT-C--ACCCTGCGCCCATAGCCCTGAGGCTCGCGTAACGCGGAAGGGGAGCAGACCACGTGCGATGGGGTTGTCGAC---T-GAAGGGGGCTGGCTGAGC-AAGCGCACCTGTGAG-TAGCATCATATTGTGTAGGGCGGGCCTGA-CCGCGGTGCGGCGGCGCTCGGGCGAGTTGGGGTTCAGTGCCAGCAGCGGGCGTGGAAGGA-CGCGCGTGGTTGGCATGGTCTGGCTTGGGGTGGATGGCGCGTCTGCAGCGGAGTAATTTGGGGCCTAGTTGGGCGGACTGCGCCAGTG-CCCAACA-----ACCACGCTTAGCGGTCGGGCGTCGGGGCCCGAGACGAGAAGAAGATCCATTTCGGCTCCAGGAAGGGGCGCTATCCCAGCGCGGGCCGTTTGCGGTGCCAACTGGCGGTGCTCGCCT-GCTGAACA---GCCGGGGGGTATACCACAGCGGCTCGCCTAGCACTTCCGCCCCTACGCGTCACGTATGCTCCCGCCCCACTTGATCCTCCGCAGAGCGACGGGG-CCGTCACTGCTCTGCCNNNNNNN----CGCCCGTCTGATTCCCCGG-GCCT-TCCCGACACACCTACGAAGAGCCTCCTTATACCGGTCCGCT-GCCGAAGGAAGGGAAGGTGGGGATCAGACCGAATCCGTCTACCCGAGGACCTGGGTCGTGTTGAAGCCC-ACCCCCGATTCCGGGCGGGCGGCCACGGGTGCATCCCAGGCGT------AACAGCCACGACACCTTGGAATTCCACAGCTTACACCACTTGAATTCGCCGCCCCCGGGCAC-----GCGCGACTGACAGTCGCGCGGCGCCATAAACGTTCCTTCCGTGCCG-CACTGAATCCCGGTCGCTTCCAGCTCGGGAGCAATCTGGACGCCGCGGTCGGACCGTCGTTGCTACGACAAAACCTTCGGCTGTTACGACATGTAGACCTCCGCCACACGGAGATACAGGAGCCGCGTTAGCCGAGCCGCTGGCCCACGCGAGGCTCTTTGATGACTCAAGTAAATAAGCCCCGATGCCAGTACCTAAGTACCCCTAATCCCGCTCCCAATCCA--GGAGTCCA-ACTGGACGCATCCTCGGTCCCCTCGGACTGGCTCCGGCTACTCCGCCACGGCGCTCCCGGGGCGCGGGGCTCCCACCCCAGCTTGGCCGACGGTCCCCAGCGAAATGGCCCCGCACTGTAGATCCCACGCTGCCGCCCCGGCGCTAGACCGTACAGCATGGGCAACGCGTGCCACCATGTCCTTGCGCAACGAGGCTGTTCTACCTCCAGACAGTAACTTTCATCCAGCGACCCGAGGGCCGCGGACGCCGTGCTGGTGGCCACCAGCCCAGAAACGGCG-GCTCCCCCAGCGCCTCACGG-AGCAGACCCCGAAGCGTACCAGGGTGCCTCCAGGGTGGACTACTAGACGG-ATCCTGGTGGGCAGGTGCGCGGGATGGACAA"/>
                        <sequence id="seq_FD01849445_1998" spec="Sequence" taxon="FD01849445_1998" totalcount="4" value="ACCTTAG-TCCGCCAATCGTCGCTCCTCGCTACCCCAAAGCTGTGTACGAGCAGGCCTGGTAGGCCCGCTCTGCGCGTCAGTTCCCCGCCCANNNNNNNNNNNNNNN-GGGAAAGACGGCAGCAGGTCAATGTCAACCCTCGACGTCGATGTCTAACTGCAGCCGCTTCGTT-CTGTGGGTC-TCTACTACCCCGCGCGCGTTTCGCGGGTACCGCGAGCG-GCTGTCGACTGGAGGTAGCCTCCGGCCCAAATCCCACACCGGCTACACGGA--ACCGCTGTGCAGTATG-TCAGTTGCTACCC-GGTCTGAAGCTGGCCTTGGATCGCGCCCTAAGCCCCTGCCTCGTATCAACCACATAAGGCCCGCTGGTTTCCCCTCGACCCTGTATAAGTTCGTCGGTATGAGGACCGGTGTACACC-CTGCGGCT------------ACTG----------ACCTCCACTCGCCTCCAGCC-GAATCGGCGCTAGAGCCCCATTTCACCAGGCGCAACGCTTCACTAGCTTACGAGAATACCCCCAGCGCATGCACCGTGTGTTCGGGACCCGTTCGCCGTGGCCGTACTAGGCGTGNNNNNNNNNNNNNNNNNNNCTGATACTCTTGTTCGGGTTTTTGCCATTCACCTAAACACTGTCGGGGGAGGCCTGG-AAGGGGTCCCTCAGCCCGCCACCCCAGCCGGCAGCCGAGGGTGGGCCGCACTGGTCCCTGGCAGCCGGCACTAGAGCGGACCGCGTCCGCGGCTTACCGTTTATCGCGGGCCCCGCGCACAGAAGCGTCGCTGGCCGAATCTACATAGTTCGGGTGAGTCGTCCACGGTCAGCTGGAAACTGGTCGT-AACCTCCAGCGCTGCCCTGGACCCGTGCTGCCACTCATGCCGACACCCG-A-G-A-CCG-TCCA-GTCCCCCGCAGACTAGTCTTGCACGCAAGCAGGGAGGCAACGTCTGCAGCGCGCTAAGAGCCCCCCCACCCACCGACCGCA--CC-CTAGCTGATCTCCTGGACCGCCGGCCACTGGGCAACCGCTCGCCCACCGGGGCCGCCCCCC-TGGAGCCATGTCAAGCGGGCCCGACTGTCCAGAGCCCCCCGGCCG-GGCCGCGACTC---CACCGACCTTTAGTACGCGAGGCACGGCGAACTCCCA-CCGCACAGCAATTACCCTCGGGCCGAGCTTTGGCGGTCCGCGCCGCGCTCGCAACGGGGGACGGCCCGAAACGTCGAAGTCAG-TGTCTAGCTTCACGCTCGCGCAACGANNNNNNNNNTGATGACGGGCGCC-CACCGGCGCCCGCCGGCCTCCTCGGC-AGCGCCCGCGGCCAGGAGC-GGCCGTCCACC-C-GGGCGGCCCAAGAGCGCTATCAGTGGCCCGCCA-GATTCCCCGTTAGGCAGGGCAAAGCGTCGACCC-AAG-GAGGCCGCCCGCGGGCGCTTCCGGGCGGGG-CTCG-CCACACTTCCGGGGTG--GCGCGCCTGTGAGTCCCTCCGCGG-----CCCTCG-GCCCAACCGGAGGGCGTCGA-TCATCGGGACCCCGCGCG-C-GCGGCCCACGCTGGGCCGCGCTCGCGACTCACGATGCTCGACCGTGACAGCAG-GTAGAA-TGCTATCGGATTGTCGAGTAGACGCTCTTGAATTCAAAGCACCTGTCCCAGCGTCTGGGCGGCAACCCGC--CACTCGCACCGTCCTTCGCACGCGCGCGGGCGCCCCTACCTC-TTCCGGTCCACAACGCTACCGCCG-ACCGATGAGGACGCAAACCGCC---CGTGCCCCCATCGAGGGGTCCTCTCGA-C-CCC-ACCGCGGGGTCCCGCGTAGACAGGTGGCTGCTCTTGGTGGGCGACCGC-GTCCAGACGACGCGAGCGG-GGCCCGGCC-G-CCCGCGCGCCACCATCCCAGT-CCCACCTGGACCACCGATGAGTCGTTTCTCCAGCGCCGAAACCTCCTCAGCAACTCTCGTCGCACGCGCTACCCACGCCGCCCACCCACCGTGCCCGCCGCCTCCCCAAGCAGCCTAACCCCGAGCATAGAGAGC-CCGC-GCCCCCCCTATCCGACGGTGACTGATTCGACTTTTGCCGACAGGACCGGCTT-GCGAAACCCGGCTGC-TCCCCGCGCCGAAAGACGCTGACCGGGCTCTG-TTCCCTGTCATGCCGGAGTCCCGAGTACTACACCCG-GCCCCGGCGGCCCCTCCCTACCTTACCTCTTTGATCGCGGGCTGGTGCGCCGAGGAAGAGTCCCCGCAAGGCCGAAGTGAACCATGGCACGGCTACA---------CACACCGCCACCCGGCTGATCCGACG-CTCCCA--CCCCTCTGCGC-TTTACCAAGACAGCCCCCGCGATCCCAGACG--GGCCGC-GGGCCTCCGGTGAACGGGCTCTACGGTTCACGAACCA-GTGCCCCTACCTCCCGCGCGGCAATCAGGTACAAGAAGC--CGG-ACGGTCCTACTCTAGTCCAGC-G-TG-TCCAGGTTTC-CGTGGCCATGTG-CTATGGAGTCTGGGGACCTTGTCCGCTCACCGGGACGGCC--ATG-GCACAAAAGTAAGCAGAGAGCCGCTGGCGCTCTGACGCAACGCAGGTAAAACG-CGGAGGCC-CCGTACGGGGAGGC---CCCGGGATGGGGTCATGGGCGGGAGTCGACTC-CTGGATCACCTCGGGGCGAGTATCGTTGGGCCA-GGGCGCAGTATCCTC-CCCCAC--TG-G-GCTCGCGACGGGCAGGTGGA-TTGCCGACAAGGANNTCCCCTAACGCTATGTCTTGACAGGGGAGT-GCTCC-GGGCGTGAC-AGAAG-GGGGCTCA-CATG-AACGGCAATGCAAAGACCAGAACCACGTGCGCGGGGGCA-GGGCTGTGCGCCGAGCGAGCAA---CAACACAA-GGTACACTCGTGAGGTGCACTTGCGAGCCGCTCGCGGGGGG-CCCATACGATTGGGCGGCCGGCCCGCGTGGGGGAAG--ACCCCCCCGGGCCCGTCTTGGCCG--CCTGCCCCGTGGGGGACGGGGCGAACTCTCGATAGCAGTCAGCGC---CTGCA-C-GCGCAGTGGGTCGTATCNNNNNNNNNNNNNNNNNNNNNNNNNNNNNNNNNNNNNNNNNNNNNNNNNGGCCGGACGTGCTGAGCCTCAAGAGGCTTGCTGCC-TGAA-TGCGTCAGCACCGAT-CGGCGTGCC--GT--C-GGCAACAGCTTCAGGTACGAGTCGCTATTTTGCAGTCCAATATGAGGCTTGGTCCAACTAGCGGAGTGCGTGTACG-GGCGTGTCGCGGGCCCCGG---TAGGCGGCAG-CGTTTTGGCGCGGGCGTCTCGGGGTGG-CCGGGAGCACCCAAACAGTCCGGGTGGAGGGGCCGGAAAGGAG-TGCGGCGGC-GGGAGATAGAGTGCGGCCGGGTCGCTACCCTCTGACCGACGGGGGGCCGT-C--GGT-GGGGGCAGTTCCGGCGTCCA-GTGAGGGCACCGAGCTGACCCCCGGCTTATGCTATACGACAGCGCTGAGCTA-------CGCCT-CTCTCAGAG-CGGGCCTTCCAGGGCCCGGCGTTCTGCGCGCGGCCTAGGCGTGACAGACGCTGCGCTGGCAGTCCC-TGGGGCCAG-GCGCGGTTGATC-GCG-GCCGCCTTCACGAGGCTGACTGAC-GCGGTAGATCTGGGAGCGCGTGAAGGCCGTCCAGTTCCTGCGCGGGCTGGCTCCCACGCGCAAGAGCCCGTCCGGGGCAGGGGAG-GTGGGGAA-GTGTTCAACC-GGCAGCTCGACTGCGTGCTTCGGCCGGGCGAAGAGGTTAGGCGCCTCAGGGGGCCGGACGCCGTCGCTCCG-GA-GGCCCTGCC--TG-AAGGG-GAAGCCGCAGCGGTCCCCTGGGACATC-GATGGCCCAAGGAAAC--GAGCGACCGTTGAAAGGACCGGCGGGG-CGATGGAGGGTCGCCCGGCGTCC--GGCGCTGCGGCCTGGTGCGGTTCAGCCGCAAA---C-GGGCGAGG-GGT-GATCGTAGGGTTTATTAAAGCGGGCCGGTACCG-GGTTAGCTGCTGCGCCGC--CGAGGGCGG-CGCACTATGGCTTACGGGCCGGACGCAACTCAGTGAAGTAT-----GCGGGAGCGGACTCGGGCNNNNNNNNNNNNNNNNNNNNNNNNNNNNNNNNNNNNNNNNNNNNNNNNNNNNNCGGCAGCGGGGGTTGCTCGGAGAATAGCCCCGCA-------------CGT---T---------TCCCGCGTTGCCGAAGCTCTGATGGGCTCGG-GACCGATGCACGCGAAAATGTGGGGGGTGCGCGTCCCAGG--AAAGGATACGTAGCTATGCGGAA-GCCTCGGGATCAGCCCCAAAGAAAGCAACTCAGAGGGGGCTGACTATGGGGCGAGTCGGCTCGCGCCACTATGGAGGGGTTTCCA-G-AGTTACGACGT-TGGGTAAAGGGGGGGGCGGCGCCCGGCCACCGGGCACTCCCAGACGACGTCTGTGTTGTCCCGCTACGAAACGGGCGGTGACCCCTACGTTT-CTCGTGAAAATGCTGGGTCAGCCTATCGGGGGCGCCCGGAGAGGATCGCGGTAGTGGTACACCGGAGGCGGACGGAG-GGCCCGGACCCTCTACAAGCTGCGAAGGTATGGGCGC-TCGGCGCGAACGTGTCACACAGGGGGGGGATGCGGCCTAGACCCGGAACG-GCGGCGGGGAGTGTCGGGCGTCGAGCGCA-AAGACGACGAAGGCGGT-GGGTACATGTTGGGCTGCCCCGCGGGCTGGTGGGCCGGCCGCGCTAGGCCCCATC-CGCAATTCGCGGGCGCCCGTGGCCGAGGC-TCCGCGAGCTCCAGTACCCGAGTTGGTGGTGACGCGCACCGAGTCGGTGTGCTGCAGGTCGCCGCTGGCCTGCGGGAGGATTAGCCTGGTCACATGGGGCTCGGTCGCCGCGGTGTTCGCGAGCGGGGCTTAGTATGCCCGATTAGTGCAGAGTGCGACGCGTGTCGACCGGCGG-T-C-CACGAAGGGTCCGCCGCAGCATGGATGCCTANNNNNNNNNNNNGCCGGGGGACACGAGGGGTATT-GTAGCGGCG--GGGCATCCGCCGTTGTATGCATGTGTGAAGAGGGTCTTCCGACCGGGAGGGCTT-TGACGGCTTGGGTGATTAGCGTCACTTGACCGGGGGCCCGGGGGATTTGCCCGGCCAGCCGCGTGGGAGTTCGGGCCCGGATCTGTTGTAAGTGTGAGCGACATGCGGGGTGGCGCTTTTCAAGNACACGA-TTCGGCCACGCACACACCGGGGGGACAGGACGTAGGGAGACATTGCACTGGCAAAGTACAACC---------------GGGTGATTCAGCCGACCAATGGTCATCCCGTGGCAGAGCGGCGGCCAGGGGGCTCCCTTGCCCGTTCCAGAATCTAGATGGACT-ACCCGTGAGGACGGGCCGGACCCCCAACCGAGGAGCAAATAGTGAGGAGCAATGTATGCGCAGGACGCTGGTCCGAGGGCG-ACGTCGACCGGCGGGCTGAGGGGCTGTGGCCTACCCTGAGGCAGTGTGCACGGCCTTGCATCTCCAAATCGACTC-CTGGGTGGCCCAGGAAGTGCGCGCCTGCG-GGCTGATTGTCCTCCTCAATTAGCACCCCCCGAGGCGACTCCGACCAGT-C-CACCCTGCGCTCGTAGTCCTGAGGCTCGCGTAATGCGGAAGGGGAGCGGACCACGGGCGATGGGGTTGTCGGCTGGTCGAAGGGGGCTGGCTGAGCG-AGCGCCCCTGTGGGGTGGCCTCACATTGTGTAGAGCGGGCTTGAGCCGCA-TGCGGCGGCGCTCGGGCGAGGTGGGGTTCAGTGCCAACAGCGGGCGTGGGGGGAGCGCGCGCGGTTGGCATGGTCTGGCTTGGGGTAGAGGAC-CGTCTGTAGCGACGTAGTTTGGGACCGAGTTGGACGGACTGCTCCGGTGGCCTAACA---------CGCTTAGCGGTCGGGCGTCGGGGCCCGAGATGAAAA-AAGATCCATCTCGACTCCAGGAGGGGGCGCTATCCCGGCGCGGGCCGTTTGCGGTTCCAACTAGCGGTGCTCGCCTCGCTGAACATGCGCCGGGAGGTATACCGCAGCGGCTCGCCGAGCACTTGCGCCCCCACGCGCTACGTATGCTCCCGCCCCACTTGATCCCCCGCAGAGCGACGGGGACCGCCACCGTTCTGCCTATA-------CGCCCGTCTGGTTCCCCAGCGCCTCTCCCGACACCCCTGTGAAGAGCCTCTTTGTACCGGTCCGCTAGCCGTAAGAAGGGAAGGTGGGCATCAGACCG-GTCCGTCCACCCGAGGACCTGGGCC-TGCTGAAGCCCGACCCCCGATTCCGGGCGGGCGGCCACGGATGCATCCCAGGCGTGGCA-AAACAGCCACGACACCTTGGAACTCCACAGCTTACATCACTCGAATTCGCCGCCCCCGGGCACA----AA---CCTGACAGTCGCGCGGCGCCATAAACGTTGCTCCCGTGCCG-----AAATCCCGGTCGCCTCCGGCTAGGGAGCA-TCTGGACGTCGCGGGCGGACCGTCATCGCTACGACAAAGCCTTCGGCCATTACGACATGTA--CCTCCGCCCCACGGAGATCAGGGAGCCGCGTTAGCCAAGCCGCCAGCCCACGCGAGACTCTCTGATGACGCGGGTAAATAAGCCCAGATGCCATCACCTAAGTACCCCTGATCCCGCCCCCAATCCACGGGAGCCCACA-GGGACGTACCCACGGTCCCCTCGGACTGGCTCCGGCTACTCCGTCACGGAGCTCCCGGGGCGCGGGGCTCCCACATCAGCTTGG-TGACGACCCCCGGCGAAATGGCCCCGCACAGTAGATCCCCCGCTTCCGCCCCGGCGCGAAACCGCACAGCATGAACAATGCGTGCCGCCATGTCCTTGCGCAACGAGGCTGTTCTACCCCTAGACAGCTACGTTCAACCAGCGACCCGGGGGTCGCGGACGCCGTGCTAGTGGCCACCAGCCCAGAAAAGACG-GCTCCCCCAGCGCCTCACAGGAGCGCACCCCGAAACGTACCAGGGTGCC-CCAGGGTTGACTGCTAGACGATAT-CTAGTAGGCAGGTGCGCGGGATGGACAA"/>
                        <sequence id="seq_FD01872945_2008" spec="Sequence" taxon="FD01872945_2008" totalcount="4" value="ACCCTAACTCCGCTGATCGTCGTTCCTCGCTACCCCAAAGCTGAGTACGAGCAAACCTGGTAGGCCCACTCTGCGCGCCAGTTCCCCGCCCAAGA-CCCTC---CACCGG--AAGAAGGTAGCAGTTCAATGCCAACCCT-GACGTCGACGTCTGACTGCAGCCGCTTCGTTGCTGTGGGTC-TTTTCTACCCCGCGCGCATTTCGCGGGT---GCAAGCGCGCTGTCGACCGGGGATAGTCTCCGGCCCCAATCCCACACCGACTATAC-GAGAACCGCTGTGCAGTATGCCCGGCCGCTACTCAGGTCGGAAGCCGGCCTTGGATCACGCCCTAAGCACCCGCCTCGCACCGATCACAGAAGGTCCGATTGTTCCCCCTCGACCCGGCATAAATTCGTCAGTATAAGGATCGGTGTACGCCGCTACCACTACG--GAATACCATTGTCGACAGCTTATCTCCACTCGCTTCCGGCCCGGATCGG-GCT--GGCCCTAGTTTACCCGGCGCAACGCAACATTAGCTTGCGAGAATACCTCCAGCGCATGCACCGTGTGTGCGGGATCCGTTCGTCGCAGCCGTACTANNNNNNAGAATTCGATATTTCGCACCTGATACTCTTGTTCGGGCCCTTGCCATGCACCTAAACATTGTCGGAGGAGGCCTGGC-AGGGATCCCTCAGCCCGCCACCCCAGCCGACAGCCGAGGGTGGACCGCACTGGTCCTTGGCAGCCGGCCCTAGAGCGGGCCTCTTACGCGGCTCACCGTAGGTCGCGAGCCCCGTGCACAGGAGCGTCGATTGCCGAATCTACATAGTTCGGTTGAGTCGTCCACGGTCAGCTGGAAACTGGCCTTCAACCTCCTGCGCT--CCAGGACCCGCGCTGCCACTCAGGCCGATACCCGGACGAAGCCGATCC-GCTCCCCCGCCGGCTAGTCTTGCACGCAAG-AGGTAAACAGCACCTGCAGCGCTCTAAGAG-CCCCCCACCCGCCGGCCACACTCC-CTAGCCGATCTCCTGAGCTGCCGG-CCCTGGGCAACCGCTCGACCACCGGAACCGCCCCCCGT-GAGCCATGTCGAGCGGGCCCTACTGGCCAGAGCCCCCCGGCAGGGGCCTCGATTC-GGCACCGACTTTTAGTACGCGAGTCACGGCGAACTCCCA--CGCACAGCAACTA-CCTCGGGCCGAGCTTTGGC-GTCCGTGCCGCGCTCTCAACGGGGGACGGCCCGAGACG-CGAAGTCA---GTCTAGCTTCACGCTCGTGCAACG----------TGGTCGCGGGCGCCGCACCGGC-TCTGTCGGCCTCCTCTGCAAACGCCCGCGGCCAGGGGCCGGCCGTCCACCCCTGGGAAACCCAAG-GCGCTTTTAGTGGCACGTCACGATTCCCCGCTAGGCAGGGCAAAGCGTAG-CCCGGAGGGCGGCCGCCCGCGGGCGC-TCCAGGCGGGGGCGTTATTGCACTTCCGGGGTGAC-CACGCCGGTGAATCCCTCCGCGG-----CCATCGCGCCCAACCGGATGGCGTCGAC-CATCGGGACCCCGCGCGGCGGTGACCCACGT-GTGTCGCGCTCGCGACCCGCGATGCCCGACCGTGGCAGCAGAGCAGGAGTGCTATCGTATTTTCGAGTAGACGATCTTGAATTCGAAGCACCCGGCCTAGCGTTCCGGCGGAAACCCG------TCGCACCGTCCTTCGC------GCGGGCGCCCCTACCG-GTCCTGGTCCACAGCGCTACCGCCGCACCGATGAGGACGCAAGCCGCC-CCCCGGCCCCCACCGAGGG-TCCTCTCGACCGCCCCACCGCGAGGTCCA-CGTAAATTGGTGGCTGCTCTTTG-GGGCGACCACCGTCCAGACGACGCGAGCGGTGGCCCGGCCGGCCTCGCACGCCACCATCC-AGCGCACACCCGGGCCCCCGATGAGTCGTTTCTCCAG-GCCGAAGCCTCCTCAGCAACGC-CGTCACACGCTCTTCCT-CGCCGCCCGCCCACCGTGCCCGCCGCCTCCACAAGCAGCCTAACCCTAAGCATGGAGAGCAC-ACGGCCCCCCCTCTCCGGCGGTGACTGGTTTAGATTTCGCCGGCAGGACCGGCTTAGCGAAACCCGGCTGCGTCCCCGCGTCTAAAGAC-TTGACCGGGCTCTGGTCCCCTGTCATGCCGGAGTCCCAAGTACTACACCCAGGCTTCGGCGGCCCCGCCCTATCCTAC-TCTTTGG--GCGGGCTGACG--CCGAGGAAGAGTC-CCGC-AGACCGGCGCGAGCT-TGGCACGGCTACA--------CCGCGC-GCCACCCGG-TGATCCGACGCCGCGCACGCCCACCTGCGCCTTGACCGAGGCAGTC-CCGCGATCCCAGACGGGGGCCGCCGAGCCTCGGGTAAACGCGCTCCACGGCTCACGAACCAGGTGCCCCA-CCTCCCGCGTG-CAATCAGGTACAAGAAGTAACAGGGCGGTCCTACTCTAGT-CAGCCGTTAGTCCAGTTTT-GCGTGGCCATATGCCTT-GGAA-CT-GGGGCCTTGTCCGCTCTCCGGGACAATCCCATGGGCACGGGTGGTAGCAGAGAGCCGTTAGCGCGCGGCCGCAACTCAGGTAAAACGTCGGGGGCATCCGTACGGGGGGGCGAACCCGAGGTGGGATC-TGGGCGAAAGTCGACTCACTG-ATCACCTCGGGGCGAG-ATCGTTGGGTCAGGGGCGCAGTAT-C--ACCCCACGCTGGGCGCTC---ACGGGCGGGTGGACTTGT-GACAAGGAGTTCCCCTAACGCAATGTCCTGACGGGGGAGTAGCTCCAGGGTGTGA-G-GAAGAGGGGCCCACTATGAAACGGCAATGCAAGGACC-GAACCACGTGCGCGGAAGCAGGGGCTGTGCGCCGAGCGAACAACGCCAA-ACAAGGGTACACTCGTGAGGTGCACT-GCGAGCCGCTCGCGGGGGGGCCCATACGATCGGTCGGACGGCCCGTGTGGGA-AAGGGGCCCCCCCGGGCCCGTCTTGGCCGTGCCTGACCCGTGGGGGACGA-GCGAACTCTCGATAGCCGTCAGC----ATTGCAGCGGCGCAGTGGGTCGTATCACATTGTACAGTAGGTGAACATCGTGGCTCCTTCCAATCGGAGAACAGGGGCC-GACGGGCTGAGCACCAAGGGGCTTGCCGCCGGGACCCGCGTCAGCACCGA--CGGCGTGCCGAGTCGCG-TCCACGGCTTCGGGTA-TGGTCGCTATTTTGCAGTCCAATATGAGGCTAGGTCCAACT-GCGGA-CGTGTGTACGGGGCGTGTCGCGGGCCCCGA-CGTAGGCGGCA-CCGTTCTGGCACGGGCGTCCCGGGGTGG--CGGGAGCACTCAAACAGTCCGGGTAGAGGG-CCGG-AAGGAGGCGCGGCGGCTGG-AGATAAAGTGCGGCCGGGTCGCTA-CCTCCGACCGACGGGGGGCCGTGCGCGGTTGGG---AGTTCCGGCGT-AAGGTGAGGGCACGGAGCTGACCCCAGGCTTATACTATACGGCAGAA-TGAGCTACG----C-GCCGTCTCTTGGGGC--GGCCTTCCGG--CCCGGCGTTCTGG-CTCGGCCTAGGCGGGACAGACGCTGCGCGGGCAGTCCCGTGGGGTCAACGCGCGATTGATCGGCGCGCCGCCTTCATGAGGCGGTCTGACGGCGGTAGATCTGGGAGCGCGTGAGGGCTG-CCAGTTCCTGCGCAGGCTGGCTCC-ACGCGCAAGAGCACGTCCGGAGCCGGGGAGGGTAGGGAATGTGTTCCACCTGGCAGCTCGACCGCGTGTTCCGGCCGGGCGATGAGGTTAGGCGCTTCAGGGGGCCGGGTGCCG-CGCC-GGTGATG-CCCTGCC--GGTAAGGGCGAGGCCGCAGCGGTCCTCTGG-GCATC-GATGGCCCAAGGAAACTAGAGCGACCGTCGAAAGGACCGGCGGGGACGAGGGAGGGTCGCCAGGCATCCG---CACTGAGGCCTGGTGCGGTTCAGCCGTAAT-T-CGAGGCGAGGCGGTCGATCGTAGGGTTCATTAAGGCGGGT-GGTACTGGGGTTCACTGCTGCACCGCGCCAAGGGCGGTCTCGCTATGGCCTACGGGCCAGACACAACTCAGTGAGGTATG----GGGGGGGCGGACTCGGGCACTGATATATGTGCG---CGTATTCAGTGCGCCATGTCACTGTACTAGGGTCCCGGCAGCGGGGGTTGCTCGGAGGATAGCCCCGTCTCTAAG-AATGCGCGTGCTTGTACCGAAATCTCGCGTTGCCGTAACTCTGATGGGCCCGGCGACAGATGCACGCGAAAATGTGGGGCGTGCGCGTCCCAGGCGGAAGGATACGTAACTATGCGGAAGGCCTCGGGGTTATCCCCAAAAAAAACAACTCAGAGGGGGCAGACTA-AGGGCTAGCCGGCTTGTGTCACTATGGAGGGGTTTCCAAG--GTTACGACGTTTGGGTAAAAGGGGGGGTGGCGACCGGCCACCGGATACTCGCAG-CAGCTTCTGTGTTGTCCCACTGCGGAACGGGCGTTGATCCCTACGCGTGTTCT-GAAAATG-TGAGTCAGTC-ATCGGGGGCGCCCGGAGAGGATTGCGGTAGCGGTACACCGGAGG--GCCGGGGCGGCCCGAACCCTCTACAAGCTGCGAAGGTATGGGCGC-TCGGTTCGAACGTATCACATAGGGGGGGTATGCAGTCTAGACCCGGAAAGAGCGGCGGGGAGTGTCGGGCATCGAGCGCAGAAGCCGGCGACGGTGGTCGG-TAAATGTTGGGCTG--TCGCGGGCTGGCAAGCCGGCCGCACTAAGCCCCGCCGCGCGATTCGCGGGCGCTAGCGGCCGAGGACTCCGCGAACTCCGGTACCCGCATGAGTGGTGACGCGCAATGAGTCGGT-TGCTGCGGGTCGTCGCTGGCTTGCAGGAGGCTTAGCCTGTTCACATGGGGCTCAGTCGCTGCGGTGTTAGCAAGCGGTGCTTGGTACGCCCGATTAGTGCGGAGTGCGGCGCGCGTCGACCGACGGATGCCCACGAAGGGTCCGCCGCAGCGGGGGTGCCTANNCCTG-CAG-C-CCGGGGGGCATGAGGAGTATTCGTATAGGCGGGGGGCATCCGCCGTTG------TGTGTGAAGAGGGTCTCCCGA-CGGGAGGGCTTGTGACGGCTGGGGTAATTAGCGTCGCTTGACTGGGGGCCCGGGAGATTCGCCCGGCCAGCCGCGTGGGAGCTCGGG-CCGGATCTGTTGTAAGTGTGAGCGACATCCGGGGTGGCGCTTTTCAAGG-----ACT--GGCC--GCACACACCGGAGGGACAGGACGTAGGGAGACATTGCACTAGCGAAGCTCAACCTTCAGTTGCCGGGCGGGGTGATCCAGCCGACCAATGGTCATCCCGTGGCAGAGCAGCGGCAAGGGTACTCCCTTACCCGTTCCA-GATCTGGA----TTAA-GCGCGAGAACGGGCCGGACCCCC-ACCGAGGAGCAAATAGCGAGGAGGAATGTGTGCGCAGGACGCTGGTTCGAGGGCGGACGTCGACTGGCGGGCTGAGGGGCTGTGGCCTACACTGAGGTAGCGTGCACGGCCTTACAGCACCAAATCGACTCGCTGGGTGGCCCAGGAAGTGCGCGCCTGCGGGGTTGATTCCCCTCCTTGATTAGCACCCCCTGAGGCGACTCCGACCAGTCC-CACCCTGCGCCCATAGCCCTGAGGCTCGCGTAACGCGGAAGGGGAGCAGACCACGGGCGATGGGGTTGTCGACTGGTCGAAGGGGGCTGGCTGGGC-AAGCGCACCTGTGAGGTAGCATCATATTGTGTAGGGCGGGCCTGAACCGCGGTGCGGCGGCGCTCGGGCGAGTTGGGGTTAAGTGCCAGCAGCGGGCGTGGAAGGAGCGCGCGTGGTTGGCATGGTCTGGCTTGGGGTGGATGGCGCGTCTGCAGCGGAGTAATTTGGGGCCTAGTTGGGCGGACTGCGCCAGTGGCCCAACATA---ACCACGATTAGCGGTCGGGCGTCGGGGCCCGAGAC-AGAAGAAGATCCATTTCGGCTCCAGGAAGGGGCGCTATCCCAGCGCGGGCCGTTTGCGGTGCCAACTGGCGGTGCTCGCCTCGCTGAACATGCGCCGGGGGGTATACCACAGCGGCTCGCCTAGCACTTCCGCCCCTACGCGTCACGTATGCTCCCGCCCCACTTGATCCTCCGCAGAGCGACGGGGACCGTCACTGCTCTGCCNNNNNNN-CAACGCCCGTCTGATTCCCCGGCGCCTCTCCCGACACACCTACGAAGAGCCTCCTTATACCGGTCCGCTAGCCGAAGGAAGGGAAGGTGGGGATCAGACCGAATCCGTCTACCCGAGGACCTGGGTCGTGTTGAAGCCCGACCCCCGATTCCGGGCGGGCGGCCACGGGTGCATCCCAGGCGTGCTG-AAACAGCCACGACACCTTGGAATTCCACAGCTTACACCACTTGAATTCGCCGCCCCCGGGCACA--CGGCGCGACTGACAGTCGCGCGGCGCCATAAACGTTCCTTCCGTGCCGCCACTGAA-CCCGGTCGCTTCCAGCTCGGGAGCAATCTGGACGCCGCGGTCGGACCGTCGTTGCTACGACAAAACCTTCGGCTGTTACGACATGTAGACCTCCGCCACACGGAGATAAAGGAGCCGCGTTAGCCGAGCCGCTGGCCCACGCGAGGCTCTTTGATGACTCAAGTAAATAAGCCCCGATGCCAGTACCTAAGTACCCCTAATCCCGCTCCCAATCC-------TCCACACTGGACGCATCCTCGGTCCCCTCGGACTGGCTCCGGCTACTCCGCCACGGCGCTCCCGGGGCGCGGGGCTCCCACCCCAGCTTGGCCGACGGTCCCCAGCGGATTGGCCCCGCACTGTAGATCC-ACGCTGCCGCCCCGGCGCTAGACCGTACAGCATGGGCAACGCGTGCCACCATGTCCTTGCGCAACGAGGCTGTTCTACCTCCAGACAGTAACTTTCATCCAGCGACCCGAGGGCCGCGGAAGCCGTGCTGGTGGCCGCCAGCCCAGAAACGGCGCGCTCCCCCAGCGCCTCACGGGAGCAGACCCCGAAGCGTACCAGGGTGCCTCCAGGGTGGACTACTAGACGGTATCCTGGTGGGCAGGTG-GCGGGATGGACAA"/>
                        <sequence id="seq_FD01872986_2008" spec="Sequence" taxon="FD01872986_2008" totalcount="4" value="ACCCTAACTCCGCTGATCGTCGTTCCTCGCTACCCCAAAGCTGAGTACGAGCAAACCTGGTAGGCCCACTCTGCGCGCCAGTTCCCCGCCCC---GCCCTC--GCAC-GGGAAAGAAGGTAGCAGTTCAATGCCAACCCTCGACGTCGACGTCTGACTGCAGCCGCTTCGTTGCTGTGGGTCATTTTCTACCCCGCGCGCATTTCGCGGGTACCGCAAGCGCGCTGTCGACCGGGGATAGTCTCCGGCCCCAATCCCACACCGACTATACGGAGAACCGCTGTGCAGTATGCCCGGCCGCTACTCAGGTCGGAAGCCGGCCTTGGATCACGCCCTAAGCACCCGCCTCGCACCGATCACAGAAGGTCCGATTGTTCCCCCTCGACCCGGCATAAATTCGTCAGTATAAGGATCGGTGTACGCCGCTACCACTACGGGGAATACCATTGTCGACAGCTTATCTCCACTCGCTTCCGGCCCGGATCGGCGCTAGGGCCCTAGTTTACCCGGCGCAACGCAACATTAGCTTGCGAGAATACCTCCAGCGCATGCACCGTGTGTGCGGGACCCGTTCGTCGCAGCCGTACTANNNNNNAAAATTCGATATTTCGCACCTGATACTCTTGTTCGGGCCCTTGCCATGCACCTAAACATTGTCGGAGGAGGCCTGGCAAGGGATCCCTCAGCCCGCCACCCCAGCCGACAGCCGAGGGTGGACCGCACTGGTCCTTGGCAGCCGGCCCTAGAGCGGGCCTCTTACGCGGCTTACCGTAGGTCGCGAGCCCCGTGCACAGGAGCGTCGATTGCCGAATCTACATAGTTCGGTTGAGTCGTCCACGGTCAGCTGGAAACTGGCCTTCAACCTCCTGCGCTTCCCAGGACCCGCGCTGCCACTCAGGCCGATACCCGGACGAAGCCGATCCAGCTCCCCCGCCGGCTAGTCTTGCACGCAAGCAGGTAAGCAGCACCTGCAGCGCTCTAAGAGCCCCCCCACCCGCCGGCCACACTCCCCTAGCCGATCTCCTGAGCTGCCGGCCCCTGGGCAACCGCTCGACCACCGGAACCGCCCCCCGTGGAGCCATGTCGAGCGGGCCCTACTGGCCAGAGCCCCCCGGCAGGGGCCTCGATTCCGGCACCGACTTTTAGTACGCGAGTCACGGCGAACTCCCAGCCGCACAGCAACTACCCTCGGGCCGAGCTTTGGCGGTCCGTGCCGCGCTCTCAACGGGGGACGGCCCGAGACGTCGAAGTCA--TGTCTAGCTTCACGCTCGTGCAACGACTGATTTCTTGGTCGCGGGCGCCGCACCGGCGTCTGTCGGCCTCCTCTGCAAACGCCCGCGGCCAGGGGCCGGCCGTCCACCCCTGGGCAACCCAAGAGCGCTTTTAGTGGCACGTCACGATTCCCCGCTAGGCAGGGCAAAGCGTAGACCCGGAGGGCGGCCGCCCGCGGGCGCTTCCAGGCGGGGGCGTTATTGCACTTCCGGGGTGACGCACGCCGGTGAATCCCTCCGCGGAAGGACCATCGCGCCCAACCGGATGGCGTCGACTCATCGGGACCCCGCGCGGCGGTGACCCACGTCGTGTCGCGCTCGCGACCCGCGATGCCCGACCGTGGCAGCAG-GCAGGAGTGCTATCGTATTTTTGAGTAGACGATCTTGAATTCGAAGCACCCGGCCTAGCGTTCCGGCGGAAACCCGC----CTCGCACCGTCCTTCGCACGCGCGCGGGCGCCCCTACCGTGTCCTGGTCCACAGCGCTACCGCCGCACCGATGAGGACGCAAGCCGCCTCCCCGGCCCCCACCGAGGGGTCCTCTCGACCGCCCCACCGCGAGGTCCAGCGTAAATAGGTGTCTGCTCTTTGTAGGCGACCACCGTCCAGACGACGCGAGCGGTGGCCCGGCCGGCCTCGCACGCCACCATCCCAGCGCACACCCGGGCCCCCGATGAGTCGTTTCTCCAGCGCCGAAGCCTCCTCAGCAACGCTCGTCACACGCTCTTCCCACGCCGCCCGCCCACCGTGCCCGCCGCCTCCACAAGCAGCCTAACCCTAAGCATGGAGAGCACCACGGCCCCCCCTCTCCGGCGGTGACTGGTTTAGATTTCGCCGGCAGGACCGGCTTAGCGAAACCCGGCTGCGTCCCCGCGTCTAAAGACGTTGACCGGGCTCTGGTCCCCTGTCATGCCGGAGTCCCAAGTACTACACCCAGGCTTCGGCGGCCCCGCCCTATCCTACCTCTTTGGTTGCGGGCTGACGCGCCGAGGAAGAGTCCCCGCAAGACCGGCGCGAGCTATGGCACGGCTACAACTGAAGACCGCGCCGCCACCCGGCTGATCCGACGCCGCGCACGCCCACCTGCGCCTTGACCGAGGCAGTCCCCGCGATCCCAGACGGGGGCCGCCGAGCCTCCGGTAAACGCGCTCCACGGCTCACGAACCAGGTGCCCCAACCTCCCGCGTGGCAATCAGGTACAAGAAGTAACAGGGCGGTCCTACTCTAGTCCAGCCGTTAGTCCAGTTTTCGCGTGGCCATATGCCTTTGGAATCTGGGGGCCTTGTCCGCTCTCCGGGACAATCCCATGGGCACGGGTGGTAGCAGAGAGCCGTTAGCGCGCGGCCGCAACTCAGGTAAAACGTCGGGGGCATCCGTACGGGGGGGCGAACCCGAGGTGGGATCATGGGCGAAAGTCGACTCACTGGATCACCTCGGGGCGAGCATCGTTGGGCCAGGGGCGCAGTATCCCCACCCCACGCTGGGCGCTCGCGACGGGCGGGTGGACTTGTCGACAAGGAGTTCCCCTAACGCAATGTCCTGACGGGGGAGTAGCTCCAGGGTGTGACGAGAAGAGGGGCCCACTATGAAACGGCAATGCAAGGACCAGAACCACGTGCGCGGAAGCAGGGGCTGTGCGCCGAGCGAACAACGCCAACACAAGGGTACACTCGTGAGGTGCACTCGCGAGCCGCTCGCGGGGGGGCCCATACGATCGGTCGGACGGCCCGTGTGGGGGAAGGGGCCCCCCCGGGCCCGTCTTGGCCGTGCCTGACCCGTGGGGGACGAGGCGAACTCCCGATAGCCGTCAGCGCGGATTGCAGCGGCGCAGTGGGTCGTATCACATTGTACAGTAGGTGAACATCGTGGCTCCTTCCAATCGGAGAACAGGGGCCGGACGGGCTGAGCACCAAGGGGCTTGCCGCCGGGACCCGCGTCAGCACCGATCCGGCGTGCCGAGTCGCGGTCCACGGCTTCGGGTACTGGTCGCTATTTTGCAGTCCAATATGAGGCTAGGTCCAACTAGCGGAGCGTGTGTACGGGGCGTGTCGCGGGCCCCGAGCGTAGGCGGCAGCCGTTCTGGCACGGGCGTCCCGGGGTGGGCCGGGAGCACTCAAACAGTCCGGGTAGAGGGACCGGAAAGGAGGCGCGGCGGCTGGGAGATAAAGTGCGGCCGGGTCGCTACCCTCCGACCGACGGGGGGCCGTGCGCGGTTGGGGGCAGTTCCGGCGTCAAGGTGAGGGCACGGAGCTGACCCCAGGCTTATACTATACGGCAGAACTGAGCTACGC-AACCGCCGTCTCTTGGGGCCGGGCCTTCCGGGGCCCGGCGTTCTGGGCGCGGCCTAGGCGGGACAGACGCTGCGCGGGCAGTCCCGTGGGGTCAACGCGCGATTGATCGGCGCGCCGCCTTCATGAGGCGGTCTGACGGCGGTAGATCTGGGAGCGCGTGAGGGCTGGCCAGTTCCTGCGCAGGCTGGCTCCTACGCGCAAGAGCACGTCCGGGGCCGGGGAGGGTAGGGAATGTGTTCCACCTGGCAGCTCGACCGCGTGTTCCGGCCGGGCGATGAGGTTAGGCGCTTCAGGGGGCCGGGTGCCGTCGCCCGGTGATGGCCCTGCCCTGGTAAGGGCGAGGCCGCAGCGGTCCTCTGGGGCATCCGATGGCCCAAGGAAACTAGAGCGACCGTCGAAAGGACCGGCGGGGACGA-GGAGGGTCGCCAGGCATCCG-AGCACTGAGGCCTGGTGCGGTTCAGCCGTAATGTCCGAGGCGAGGCGGTCGATCGTAGGGTTCATTAAGGCGGGTCGGTACTGGGGTTCACTGCTGCACCGCGCCAAGGGCGGTCTCGCTATGGCCTACGGGCCAGACACAACTCAGTGAGGTATG----GGGGGGGCGGACTCGGGCACTGATATATGTGCGGAACGTATTCAGTGCGCCATGTCACTGTACTAGGGTCCCGGCAGCGGGGGTTGCTCGGAGGATAGCCCCGTCTCTAAGGAATGCGCGTGCTTGTACCGAAATCTCGCGTTGCCGTAACTCTGATGGGCCCGGCGACAGATGCACGCGAAAATGTGGGGCGTGCGCGTCCCAGGCGGAAGGATACGTAACTATGCGGAAGGCCTCGGGGTTATCCCCAAAAAAAACAACTCAGAGGGGGCAGACTATAGGGCTAGCCGGCTTGTGTCACTATGGAGGGGTTTCCAAGGAGTTACGACGTTTGGGTAAAAGGGGGGGTGGCGACCGGCCACCGGATACTCGCAGACAGCTTCTGTGTTGTCCCACTGCGGAACGGGCGTTGATCCCTACGCGTGTTCTTGAAAATGTTGAGTCAGTCTATCGGGGGCGCCCGGAGAGGATTGCGGTAGCGGTACACCGGAGGTGGCCGGGGCGGCCCGAACCCTCTACAAGCTGCGAAGGTATGGGCGCGTCGGTTCGAACGTATCACATAGGGGGGGTATGCAGTCTAGACCCGGAAAGAGCGGCGGGGAGTGTCGGGCATCGAGCGCAGAAGCCGGCGACGGTGGTCGGGTAAATGTTGGGCTGCCTCGCGGTCTGGCAAGCCGGCCGCACTAAGCCCCGCCGCGCGATTCGCGGGCGCTAGCGGCCGAGGACTCCGCGAGCTCCGGTACCCGCATGAGTGGTGACGCGCAATGAGTCGGTGTGCTGCGGGTCGTCGCTGGCTTGCAGGAGACTTAGCCTGTTCACATGGGGCTCAGTCGCTGCGGTGTTAGCAAGCGGTGCTTGGTACGCCCGATTAGTGCGGAGTGCGGCGCGCGTCGACCGACGGATGCCCACGAAGGGTCCGCCGCAGCGGGGGTGCCTANNCCTGCCAGCCGCCGGGGGGCATGAGGAGTATTCGTATAGGCGGGGGGCATCCGCCGTTGCAGGCATGTGTGAAGAGGGTCTCCCGACCGGGAGGGCTTGTGACGGCTGGGGTAATTAGCGTCGCTTGACTGGGGGCCCGGGAGATTCGCCCGGCCAGCCGCGTGGGAGCTCGGGCCCGGATCTGTTGTAAGTGTGAGCGACATCCGGGGTGGCGCTTTTCAAGGACATGACTTCGGCCACGCACACACCGGAGGGACAGGACGTAGGGAGACATTGCACTAGCGAAGCTCAACCTTCA-TTGCCGGGCGGGGTGATCCAGCCGACCAATGGTCATCCCGTGGCAGAGCAGCGGCAAGGGTACTCCCTTACCCGTTCCAGGATCTGGATGGATTAACGCGCGAGAACGGGCCGGACCCCCAACCGAGGAGCAAATAGCGAGGAGGAATGTGTGCGCAGGACGCTGGTTCGAGGGCGGACGTCGACTGGCGGGCTGAGGGGCTGTGGCCTACACTGAGGTAGCGTGCACGGCCTTACAGCACCAAATCGACTCGCTGGGTGGCCCAGGAAGTGCGCGCCTGCGGGGTTGATTCCCCTCCTTGATTAGCACCCCCTGAGGCGACTCCGACCAGTCCGCACCCTGCGCCCATAGCCCTGAGGCTCGCGTAACGCGGAAGGGGAGCAGACCACGGGCGATGGGGTTGTCGACTGGTCGAAGGGGGCTGGCTGGGCGAAGCGCACCTGTGAGGTAGCATCATATTGTGTAGGGCGGGCCTGAACCGCGGTGCGGCGGCGCTCGGGCGAGTTGGGGTTAAGTGCCAGCAGCGGGCGTGGAAGGAGCGCGCGTGGTTGGCATGGTCTGGCTTGGGGTGGATGGCGCGTCTGCAGCGGAGTAATTTGGGGCCTAGTTGGGCGGACTGCGCCAGTGGCCCAACATACGCACCACGCTTAGCGGTCGGGCGTCGGGGCCCGAGACGAGAAGAAGATCCATTTCGGCTCCAGGAAGGGGCGCTATCCCAGCGCGGGCCGTTTGCGGTGCCAACTGGCGGTGCTCGCCTCGCTGAACATGCGCCGTGGGGTATACCACAGCGGCTCGCCTAGCACTTCCGCCCCTACGCGTCACGTATGCTCCCGCCCCACTTGATCCTCCGCAGAGCGACGGGGACCGTCACTGCTCTGCCNNNNNNN-CAACGCCCGTCTGATTCCCCGGCGCCTCTCCCGACACACCTACGAAGAGCCTCCTTATACCGGTCCGCTAGCCGAAGGAAGGGAAGGTGGTGATCAGACCGAATCCGTCTACCCGAGGACCTGGGTCGTGTTGAAGCCCGACCCCCGATTCCGGGCGGGCGGCCACGGGTGCATCCCAGGCGT-----AAACAGCCACGACACCTTGGAATTCCACAGCTTACACCACTTGAATTCGCCGCCCCCGGGCACAC-CGGCGCGACTGACAGTCGCGCGGCGCCATAAACGTTCCTTCCGTGCCGCCACTGAATCCCGGTCGCTTCCAGCTCGGGAGCAATCTGGACGCCGCGGTCGGACCGTCGTTGCTACGACAAAACCTTCGGCTGTTACGACATGTAGACCTCCGCCACACGGAGATAAAGGAGCCGCGTTAGCTGAGCCGCTGGCCCACGCGAGGCTCTTTGATGACTCAAGTAAATAAGCCCCGATGCCAGTACCTAAGTACCCCTAATCCCGCTCCCAATCCACGGGAGTCCACACTGGACGCATCCTCGGTCCCCTCGGACTGGCTCCGGCTACTCCGCCACGGCGCTCCCGGGGCGCGGGGCTCCCACCCCAGCTTGGCCGACGGTCCCCAGCGGATTGGCCCCGCACTGTAGATCCCACGCTGCCGCCCCGGCGCTAGACCGTACAGCATGGGCAACGCGTGCCACCATGTCCTTGCGCAACGAGGCTGTTCTACCTCCAGACAGTAACTTTCATCCAGTGACCCGAGGGCCGCGGACGCCGTGCTGGTGGCCACCAGCCCAGAAACGGCGCGCTCCCCCAGCGCCTCACGGGAGCAGACCCCGAAGCGTACCAGGGTGCCTCCAGGGTGGACTACTAGACGGTATCCTGGTGGGCAGGTGCGCGGGATGGACAA"/>
                        <sequence id="seq_FD01872992_2008" spec="Sequence" taxon="FD01872992_2008" totalcount="4" value="ACCCTAACTCCGCTGATCGTCGTTCCTCGCTACCCCAAAGCTGAGTACGAGCAAACCTGGTAGGCCCACTCTGCGCGCCAGTTCCCCGCCCCA-AGCCCTC--GCAC-GGGAAAGAAGGTAGCAGTTCAATGCCAACCCT-GACGTCGACGTCTGACTGCAGCCGCTTCGTTGCTGTGGGTCATTTTCTACCCCGCGCGCATTTCGCGGGTACCGCAAGCGCGCTGTCGACCGGGGATAGTCTCCGGCCCCAATCCCACACCGACTATACGGAGAACCGCTGTGCAGTATGCCCGGCCGCTACTCAGGTCGGAAGCCGGCCTTGGATCACGCCCTAAGCACCCGCCTCGCACCGATCACAGAAGGTCCGATTGTTCCCCCTCGACCCGGCATAAATTCGTCAGTATAAGGATCGGTGTACGCCGCTACCACTACGGGGAATACCATTGTCGACAGCTTATCTCCACTCGCTTCCGGCCCGGATCGGCGCTAGGGCCCTAGTTTACCCGGCGCAACGCAACATTAGCTTGCGAGAATACCTCCAGCGCATGCCCCGTGTGTGCGGGACCCGTTCGTCGCAGCCGTACTANNNNNN--------------------TGATACTCTTGTTCGGGCCCTTGCCATGCACCTAAACATTGTCGGAGGAGGCCTGGCAAGGGATCCCTCAGCCCGCCACCCCAGCCGACAGCCGAGGGTGGACCGCACTGGTCCTTGGCAGCCGGCCCTAGAGCGGGCCTCTTACGCGGCTTACCGTAGGTCGCGAGCCCCGTGCACAGGAGCGTCGATTGCCGAATCTACATAGTTCGGTTGAGTCGTCCACGGTCAGCTGGAAACTGGCCTTCAACCTCCTGCGCTTCCCAGGACCCGCGCTGCCACTCAGGCCGATACCCGGACGAAGCCGATCCAGCTCCCCCGCCGGCTAGTCTTGCACGCAAGCAGGTAAGCAGCACCTGCAGCGCTCTAAGAGCCCCCCCACCCGCCGGCCACACTCCCCTAGCCGATCTCCTGAGCTGCCGGCCCCTGGGCAACCGCTCGACCACCGGAACCGCCCCCCGTGGAGCCATGTCGAGCGGGCCCTACTGGCCAGAGCCCCCCGGCAGGGGCCTCGATTCCGGCACCGACTTTTAGTACGCGAGTCGCGGCGAACTCCCAGCCGCACAGCAACTACCCTCGGGCCGAGCTTTGGCGGTCCGTGCCGCGCTCTCAACGGGGGACGGCCCGAGACGTCGAAGTCAGATGTCTAGCCTCACGCTCGTGCAACGACTGAT-T--TGGTCGCGGGCGCCGCACCGGCGTCTGTCGGCCTCCTCTGCAAACGCCCGCGGCCAGGGGCCGGCCGTCCACCCCTGGGCAACCCAAGAGCGCTTTTAGTGGCACGTCACGATTCCCCGCTAGGCAGGGCAAAGCGTAGACCCGGAGGGCGGCCGCCCGCGGGCGCTTCCAGGCGGGGGCGTTATTGCACTTCCGGGGTGACGCACGCCGGTGAATCCCTCCGCGGAAGGACCATCGCGCCCAACCGGATGGCGTCGACTCATCGGGACCCCGCGCGGCGGTGACCCACGTCGTGTCGCGCTCGCGACCCGCGCTGCCCGACCGTGGCAGCA--GCAGGAGTGCTATCGTATTTTCGAGTAGACGATCTTGAATTCGAAGCACCCGGCCTAGCGTTCCGGCGGAAACCCGC----CTCGCACCGTCCTTCGCACGCGCGCGGGCGCCCCTACCGTGTCCTGGTCCACAGCGCTACCGCCGCACCGATGAGGACGCAAGCCGCCTCCCCGGCCCCCACCGAGGGGTCCTCTCGACCGCCCCACCGCGAGGTCCAGCGTAAATAGGTGTCTGCTCTTTGTGGGCGACCACCGTCCAGACGACGCGAGCGGTGGCCCGGCCTGCCTCGCACGCCACCATCCCAGCGCACACCCGGGCCCCCGATGAGTCGTTTCTCCAGCGCCGAAGCCTCCTCAGCAACGCTCGTCACACGCTCTTCCCACGCCGCCCGCCCACCGTGCCCGCCGCCTCCACAAGCAGCCTAACCCTAAGCATGGAGAGCACCACGGCCCCCCCTCTCCGGCGGTGACTGGTTTAGATTTCGCCGGCAGGACCGGCTTAGCGAAACCCGGCTGCGTCCCCGCGTCTAAAGACGTTGACCGGGCTCTGGTCCCCTGTCATGCCGGAGTCCCAAGTACTACACCCAGGCTTCGGCGGCCCCGCCCTATCCTACCTCTTTGGTTGCGGGCTGACGCGCCGAGGAAGAGTCCCCGCAAGACCGGCGCGAGCTATGGCACGGCTACAACTGAAGACCGCGCCGCCACCCGGCTGATCCGACGCCGCGCACGCCCACCTGCGCCTTGACCGAGGCAGTCCCCGCGATCCCAGACGGGGGCCGCCGAGCCTCCGGTAAACGCGCTCCACGGCTCACGAACCAGGTGCCCCAACCTCCCGCGTGGCAATCAGGTACAAGAAGTAACAGGGCGGTCCTACTCTAGTCCAGCCGTTAGTCCAGTTTTCGCGTGGCCATATGCCTTTGGAATCTGGGGGCCTTGTCCGCTCTCCGGGACAATCCCATGGGCACGGGTGGTAGCAGAGAGCCGTTAGCGCGCGGCCGCAACTCAGGTAAAACGTCGGGGGCATCCGTACGGGGGGGCGAACCCGAGGTGGGATCATGGGCGAAAGTCGACTCACTGGATCACCTCGGGGCGAGCATCGTTGGGCCAGGGGCGCAGTATCCCCACCCCACGCTGGGCGCTCGCGACGGGCGGGTGGACTTGTCGACAAGGAGTTCCCCTAACGCAATGTCCTGACGGGGGAGTAGCTCCAGGGTGTGACGAGAAGAGGGGCCCACTATGAAACGGCAATGCAAGGACCAGAACCACGTGCGCGGAAGCAGGGGCTGTGCGCCGAGCGAACAACGCCAACACAAGGGTACACTCGTGAGGTGCACTCGCGAGCCGCTCGCGGGGGGGCCCATACGATCGGTCGGACGGCCCGTGTGGGGGAAGGGGCCCCCCCGGGCCCGTCTTGGCCGTGCCTGACCCGTGGGGGACGAGGCGAACTCTCGATAGCCGTCAGCGCGGATTGCAGCGGCGCAGTGGGTCGTATCACATTGTACAGTAGGTGAACATCGTGGCTCCTTCCAATCGGAGAACAGGGGCCGGACGGGCTGAGCACCAAGGGGCTTGCCGCCGGGACCCGCGTCAGCACCGATCCGGCGTGCCGAGTCGCGGTCCACGGCTTCGGGTACTGGTCGCTATTTTGCAGTCCAATATGAGGCTAGGTCCAACTAGCGGAGCGTGTGTACGGGGCGTGTCGCGGGCCCCGA-CGTAGGCGGCAGCCGTTCTGGCACGGGCGTCCCGGGGTGG-CCGGGAGCACTCAAACAGTCCGGGTAGAGGGACCGGAAAGGAGGCGCGGCGGCTGGGAGATAAAGTGCGGCCGGGTCGCTACCCTCCGACCGACGGGGGGCCGTGCGCGGTTGGGGGCAGTTCCGGCGTCAAGGTGAGGGCACGGAGCTGACCCCAGGCTTATACTATACGGCAGAACTGAGCTACG--AAC-GCCGTCTCTTGGGGCCGGGCCTTCCGGGGCCCGGCGTTCTGGGCGCGGCCTAGGCGGGACAGACGCTGCGCGGGCAGTCCCGTGGGGTCAACGCGCGATTGATCGGCGCGCCGCCTTCATGAGGCGGTCTGACGGCGGTAGATCTGGGAGCGCGTGAGGGCTGGCCAGTTCCTGCGCAGGCTGGCTCCTACGCGCAAGAGCACGTCCGGGGCCGGGGAGGGTAGGGAATGTGTTCCACCTGGCAGCTCGACCGCGTGTTCCGGCCGGGCGATGAGGTTAGGCGCTTCAGGGGGCCGGGTGCCGTCGCCCGGTGATGGCCCTGCCCTGGTAAGGGCGAGGCCGCAGCGGTCCTCTGGGGCATCCGATGGCCCAAGGAAACTAGAGCGACCGTCGAAAGGACCGGCGGGGACGAGGGAGGGTCGCCAGGCATCCGCAGCACTGAGGCCTGGTGCGGTTCAGCCGTAAT-TCCGAGGCGAGGCGGTCGATCGTAGGGTTCATTAAGGCGGGTCGGTACTGGGGTTCACTGCTGCACCGCGCCAAGGGCGGTCTCGCTATGGCCTACGGGCCAGACACAACTCAGTGAGGTATG----GGGGGGGCGGACTCGGGCACTGATATATGTGCGGAACGTATTCAGTGCGCCATGTCACTGTACTAGGGTCCCGGCAGCGGGGGTTGCTCGGAGGATAGCCCCGTCTCTAAG-AATGCGCGTGCTTGTACCGAAATCTCGCGTTGCCGTAACTCTGATGGGCCCGGCGACAGATGCACGCGAAAATGTGGGGCGTGCGCGTCCCAGGCGGAAGGATACGTAACTATGCGGAAGGCCTCGGGGTTATCCCCAAAAAAAACAACTCAGAGGGGGCAGACTATAGGGCTAGCCGGCTTGTGTCACTATGGAGGGGTTTCCAAGGAGTTACGACGTTTGGGTAAAAGGGGGGGTGGCGACCGGCCACCGGATACTCGCAGACAGCTTCTGTGTTGTCCCACTGCGGAACGGGCGTTGATCCCTACGCGTGTTCTTGAAAATGTTGAGTCAGTCTATCGGGGGCGCCCGGAGAGGATTGCGGTAGCGGTACACCGGAGGTGGCCGGGGCGGCCCGAACCCTCTACAAGCTGCGAAGGTATGGGCGCGTCGGTTCGAACGTATCACATAGGGGGGGTATGCAGTCTAGACCCGGAAAGAGCGGCGGGGAGTGTCGGGCATCGAGCGCAGAAGCCGGCGACGGTGGTCGGGTAAATGTTGGGCTGCCTCGCGGTCTGGCAAGCCGGCCGCACTAAGCCCCGCCGCGAGATTCGCGGGCGCTAGCGGCCGAGGACTCCGCGAGCTCCGGTACCCGCATGAGTGGTGACGCGCAATGAGTCGGTGTGCTGCGGGTCGTCGCTGGCTTGCAGGAGACTTAGCCTGTTCACATGGGGCTCAGTCGCTGCGGTGTTAGCAAGCGGTGCTTGGTACGCCCGATTAGTGCGGAGTGCGGCGCGCGTCGACCGACGGATGCCCACGAAGGGTCCGCCGCAGCGGGGGTGCCTANNCCTGCCAGCCGCCGGGGGGCATGAGGAGTATTCGTATAGGCGGGGGGCATCCGCCGTTGCAGGCATGTGTGAAGAGGGTCTCCCGACCGGGAGGGCTTGTGACGGCTGGGGTAATTAGCGTCGCTTGACTGGGGGCCCGGGAGATTCGCCCGGCCAGCCGCGTGGGAGCTCGGGCCCGGATCTGTTGTAAGTGTGAGCGACATCCGGGGTGGCGCTTTTCAAGGACATGACTTCGGCCACGCACACACCGGAGGGACAGGACGTAGGGAGACATTGCACTAGCGAAGCTCAACCTTCAATTGCCGGGCGGGGTGATCCAGCCGACCAATGGTCATCCCGTGGCAGAGCAGCGGCAAGGGTACTCCCTTACCCGTTCCAGGATCTGGATGGATTAACGCGCGAGAACGGGCCGGACCCCCAACCGAGGAGCAAATAGCGAGGAGGAATGTGTGCGCAGGACGCTGGTTCGAGGGCGGACGTCGACTGGCGGGCTGAGGGGCTGTGGCCTACACTGAGGTAGCGTGCACGGCCTTACAGCACCAAATCGACTCGCTGGGTGGCCCAGGAAGTGCGCGCCTGCGGGGTTGATTCCCCTCCTTGATTAGCACCCCCTGAGGCGACTCCGACCAGTCCGCACCCTGCGCCCATAGCCCTGAGGCTCGCGTAACGCGGAAGGGGAGCAGACCACGGGCGATGGGGTTGTCGACTGGTCGAAGGGGGCTGGCTGGGCGAAGCGCACCTGTGAGGTAGCATCATATTGTGTAGGGCGGGCCTGAACCGCGGTGCGGCGGCGCTCGGGCGAGTTGGGGTTAAGTGCCAGCAGCGGGCGTGGAAGGAGCGCGCGTGGTTGGCATGGTCTGGCTTGGGGTGGATGGCGCGTCTGCAGCGGAGTAATTTGGGGCCTAGTTGGGCGGACTGCGCCAGTGGCCCAACATACG-ACCA-GCTTAGCGGTCGGGCGTCGGGGCCCGAGACGAGAAGAAGATCCATTTCGGCTCCAGGAAGGGGCGCTATCCCAGCGCGGGCCGTTTGCGGTGCCAACTGGCGGTGCTCGCCTCGCTGAACATGCGCCGTGGGGTATACCACAGCGGCTCGCCTAGCACTTCCGCCCCTACGCGTCACGTATGCTCCCGCCCCACTTGATCCTCCGCAGAGCGACGGGGACCGTCACTGCTCTGCCNNNNNNN-CAACGCCCGTCTGATTCCCCGGCGCCTCTCCCGACACACCTACGAAGAGCCTCCTTATACCGGCCCGCTAGCCGAAGGAAGGGAAGGTGGGGATCAGACCGAATCCGTCTACCCGAGGACCTGGGTCGTGTTGAAGCCCGACCCCCGATTCCGGGCGGGCGGCCACGGGTGCATCCCAGGCGTG----AAACAGCCACGACACCTTGGAATTCCACAGCTTACACCACTTGAATTCGCCGCCCCCGGGCACACTCGGCGCGACTGACAGTCGCGCGGCGCCATAAACGTTCCTTCCGTGCCGCCACTGAATCCCGGTCGCTTCCAGCTCGGGAGCAATCTGGACGCCGCGGTCGGACCGTCGTTGCTACGACAAAACCTTCGGCTGTTACGACATGTAGACCTCCGCCACACGGAGATAAAGGAGCCGCGTTAGCCGAGCCGCTGGCCCACGCGAGGCTCTTTGATGACTCAAGTAAATAAGCCCCGATGCCAGTACCTAAGTACCCCTAATCCTGCTCCCAATCCACGGGAGTCCACACTGGACGCATCCTCGGTCCCCTCGGACTGGCTCCGGCTACTCCGCCACGGCGCTCCCGGGGCGCGGGGCTCCCACCCCAGCTTGGCCGACGGTCCCCAGCGGATTGGCCCCGCACTGTAGATCCCACGCTGCCGCCCCGGCGCTAGACCGTACAGCATGGGCAACGCGTGCCACCATGTCCTTGCGCAACGAGGCTGTTCTACCTCCAGACAGTAACTTTCATCCAGCGACCCGAGGGCCGCGGACGCCGTGCTGGTGGCCACCAGCCCAGAAACGGCGCGCTCCCCCAGCGCCTCACGGGAGCAGACCCCGAAGCGTACCATGGTGCCTCCAGGGTGGACTACTAGACGGTATCCTGGTGGGCAGGTGCGCGGGATGGACAA"/>
                        <sequence id="seq_FD01872997_1999" spec="Sequence" taxon="FD01872997_1999" totalcount="4" value="ACCTTAACTCCGCCGGCCGTCATTCCTCGCTACCCCGAAGCTGTGTACGAGCAAGCTTGGTAGGCCCACTCTACGCGCCAGTTCCCCGCCCA---GCCCTC--GCAC-GGGAAAGAAAGTAGCAGGTCAACGCCAACCCTCGACGTCGACGCCTGACTGCAGCCGTTTCGTTGCTATGGGTCATCTTCTACCCCGCGCGCGTCTCGCGGGTACCGCAAGCGCGCTGTCGACCGGGGATAGCCTCCGGCCCCAATCCCACACCGGCTACACGGAGAATCTCTGTGCAGTATGCCCAACTGCTACCCAGGCCGGAATCTGGCCTTGGATCGCGCCCTAAGCCCCCGCCTCGCACCAATCACAGAAGGTCCGCTGGTTCCCCCTCGACCCGGCAGAAGTTCGTCGGTATAAGGATCGGTGTACGCCGCTACGACTACGGGCTTTACCATTGTCGAC-GCTTACCTCCACTCGCTTCCGGCCCAAAACGGCGCTAGGGCTCCAGTTCACCCGGCGCCACGCAATATTAGCTTGCGAGAATGTCTCCAGCGCATGCATCGTGTGTGCGGGACCCGTTCGCAGCGGCCGTACTAGGC-----------------------TGATACTCTTGTTTGGGCCCTTGCCGTGCTCCTAGATATTGCCGGAGGAGGCCTGGCAAGAGAGCCCTTAGCCCGCCACCCCGGCCGGCAGCCGAAGGTGGGCCGCACTGGTCCTTGGCAGCCGGCCCTAGAGCGGACCTCGTCCGCGGCTTACCGTTGATCGCGGGCCCCGCGCGCAGGAGCGTCGCTTGCCAAATCTACGTAGTTCGGGTGAGTCGTCCACGGTCAGCTGGAAACTGGCCTTCAACCTCCAGCACTTCCCAGGACCCGCGCTGCCACTCATGCCGATACCCGGACGAAGCCGGTCCAACACCTCCGTCAACTAGTCTTGCTCGCAAGCAGGGAAGCAGCATCAGCAGCGCTCTAAGAGCCCCCCCACCCGCCGACCACACTCTCCTAGCCGATCTCCTGGACCGCCGGCCCCTGGGCAGCCGCTCGACCATCGGGACCGCCTCCCGTGGAGCCATGTCGAGCGGGCCCTACTGGCCAAAGCCCCACGACAGGGGCCGCGATTCTGGCGCCGACCTCTAATACGCGAGTCACGGCGAACTCCCAGCCGCACAGCAACTACCCTCGGGCTGGGCTTTGGCGGTCCGTGCCGCGCTCGCAACCGTGGACTGCCCGAAACGTCGAAGTCGG-TGTCTAGCTTCACGCTCGTGCAACGGCT----TCTTGATGACGGGCGCCGCACCGGCGCCTGCCGGCCTCCTCGGCAAGCGCCCGCGGCCAGGGACCGGCCGTCCACCCCTGGGCAACCCAAGAGCGCTTTCAGTGGCCTGTCACGATTCCCCACTAGGCAAGGCAAAGCGTCGACCCGAAGGGCGGCCGCCCGCGGGCGCTTCCAGGCGGGGGCGTTATCACGTTTCCGGGGTGACGCACGCCGGTGAATCCCTCCGCGGAAGGACCATCGCGCCCAACCGGAGGGCGTCGACTCATCGGGACCCCGCGCGGCGGTGAACCACGTCGGGTCGCGCTCGCGACTCGCGATGCCCGATCATGGCAGCAG-GTAGGA-TGCTATCGTACTTTCGAGTAGACGCTCTTGAATTCAGAACACCTGTCCCAGCGTTCCGGCGGAAACCCGCGCTACTCGCACCGTCCTTCGCACGCGCGCGGGCGCCCCTACCGTGTCCTGGTCCACAGCGCTACCGCCGCACCGATGAGGACTCAAGCCGCCTCCCCGGCCCCCACCGAGGGGTCCTCTCGACCGCCCCACCGCGAGGTCCCGCGTAAACAGGTAGCTGCTCTTGGTGGGCGACCGCCGTCTGGACGACACCAGCGGTGGCCCGGCCGGCTCCGCGCGCCACCATCCCAGCGCACACCCGGGCCCCCGGTGAGTCGTTTCCCCAGCGCCGAAGCCTCCTCAGCAGCGCTCGCCACACGCTCTTCCCACGCCGCCCACCCACCGTGCCCGCCGCCTCCACAAGCAGCCTAACCCCGAGCATGGAGAGCACCGCGGCCCCCCCTCTCCTGCGGTGACTGGTTTGGATTTCGCCGGCAGGACCGGCTTAGCGAAACCCGGCTGCGCCCCCGCGTCGAAAGACGTTGACCGGGCTCTGGTCCCCTGTCGTGCCGGAGTCCTAAGTACTACACCCAAGCTTCGGCGGCCTCGCCCTATCTTACCTCTTTGGCCGCGGGCTGATGCGCCGGGGAAGAGTCCCCGCAAGACCGACGCGAGCTATGGCACGGCTACAACTGAAGACCGCACCGCCACCCGGCTGGTCCGACGCCGCGCACGCCCCTCTGCGCCTTGGCTGAGGCAGTCCCCGCGATCCCAGACGGGGGGCGCCGAGCCTCCGGTGAGCGGGCTCTACGGCTTGCGAACCAGGTGCCCCTACCTCCCGCGTGGCGATCAGGTACAAGAAGCAACAGGGCGGTCCTACTCTAGTCCAGCCGTTGGCCCAGGTTTCTCGTGGCCATGTGCCTATGGAGTCTGGGGGCCTTGTCCGCTCTCCGGGACGGCCCCATGGGCACGGGTGGTAGCAGAGAGCCGCTGGCGCTCGGACGCAACTCAGGTAAAACGTCGTGGGCATCCGTACGGGGGGGCGAACACGGGGTGGGGACATGGGCGAGAGTCGACTCGCTGGATCACCTCGGGGCAAGTATCGTTGGGCCAGGGGCGCAGTATCCTCACCCTACGCTGGGCGCTCGCGACGGGCGGGTGAACTTGTCGACAAGGAGTCGACCTAACGTAATGTCTTGACGGGGGAGTAGCTCCAGGGTGTGACAAGAAGCGGGGCTCACCATGAAACGGCAATGCAAGGACCAGAACCACGTGCACGGAAGCAGAGTCTGTACGCCGAGCGAACAACGCCAACACAAGGGTACACTCGTGAGGCGCACTCGCGAGCCGCTCGCAGGGGGGCCCATACGATCGGGCGGACGGCCCGCGTGGGGGAAGGGGCCCCCCCGGGCCCGTCTTGGCCATGCCTTCCCCGTGGGGGACGGGGCGGACTCTCGATAGCCGTCGGAGCGGACTGCAGCGGCGCAGTGGGTCGTATCACGTTGTACAGTAGGCGAACATCGTGGCTCCCTCCAAACGGAAAACAGGGGCCGGGCGGGCTGAGCACCAAGGGGCTTGCTGCCGGGGCCCGCGTCAGCACCGATCCGGCGTGCCGAGTCGCGGTCCACGGCTTCGGGTACTGGTCGCTATTTTGCAGTCCAATATGAGGCTAGGTCCAACTAGCGGAGCGCGTGTACGGGGCGTATCGCGGGCCCCGGGCGTAGACGGCAACCGTTTTGGCACGGGCGTCCCGGGGTGGGCCGGGAGCACCCAATCAGTCCGGGTGGAGGGACCGGAAAGGAGGCGCGGCGGCCGGGAGATAAAGTGCGGCCGGGTCGCTACCCCCTGACCGACGGGGGGCCGTGCGCGGTTGGGGGCAGTTCCGGCGTACAGGTGAGGGCACGGAGCTGACCCCAGGCCTATACTATACGGCAGCACTGAGCTACGCTAGC-GCCTTCTCTTGGAGCCGGACCTTCCGGGGCCCGGCGTTCTGGGCGCGGCCTAGGCGGGACAGGCGCCGCGCGGGCAGTCCCGTGGGGCCAAAGCGCGATTGATCGTCGCGCCGCCCTCACGAGGCGGTCTGACGGCGGTAGATCTGGGAGCGCGTGAGGGCTTGCCCGTTCCCGCGCGGGCTGACTCCCATGCGCAAGAGCATGTCCGGGGCCGGGGAGGGTGGGGAACGTGTTCCACCTGGCAGCTCGACTGCGTGCTCCGTCCGGGAGATGAGGTTAGGCGCCTCAGGGTGCAGGGTGCCGTCGCCCGGTGATGGCCCTGCCCTGGTAAGGGCGCGGCCGCAGCAGTCCCCTGGAGCATCCGATAGCCCAAAGAAAC--GAGCGACCGTCGAAAGGACCGGCGGGGACGAGGGAGGGTCGCCAGGCGTCCG-GGCACTGCGGCCTGGTGCGGTTCAGCCGTAAA-TCCGGGGCGAGGCGGTCGATCGTAGGGTTTATTAAAGCGGGTCGGTACTGGGGTTCACTGCCGCACCGCGCCAAGGGCGGTCTCGCTATGGCCTACGGGCCAGACACAACTCAGTGAGGTGT-----GCGGGGGCGGACTCGGGCACTGATATATGTGCGGAACGTATTCAATGCGCCATGTCACTGTGCTAGGGTCCCGGCAGCGAGGGTTGCTCGGAGGATAGCCCCGTATCTAAGAAATGCGCGTGCTTGTACCGAAATCCCGCGTTGCCGTAGCTCTGATGGGCCCGGCGACCGATGCACACGAAAATGTGGGGCGTGCGCGTCCCAGGCGGAAGGATACGTAGCTATGCGGAGGGCCTCGGGGTTATCTCCACAAAAAACAACTCAGAGGGGGCAGACTGTAGAGCTAACCGGCTTGTGCCACTATGGAGGGGTTTCCAAGGAGTTGCGACGTTTGGGTGAAAGGGGGGGCGGCGCCCGACCACCGGGCACTCCCAGACAGCTTCTGCGTTGTTCCGCTGCGGAACGGGCGTTGATCCCTACGCGTGCTCTTGAAAATGTTGAGTCAGCCTATCGGGGGCGCCCGGAGAGGATTGCGGTAGTGGTACACCGGAGGCGGCCTGGGCGGCCCGAACCCTCTGCAAGC--CGAAGGTATGGACGTGTCGGTGCGAACGTATCACCTAGGGGGGGTATGCGGTCTAGACCCGGAAAGAGCGGCGGGGAATGTCGGGCATCGAGCGCAGAAACCGGCGACGGTGGCCGGGTTCTTGTTGGGCTGCCCCGCGGGCTGGTAAGCCGGCCGCACTAAGCCACGTCGCGCGATTCGCGGGCGTCCACGGCCGAGGACTCCGCGAGCTCCGGTACCCGCATGAGTGGTGACGCGCAATGAGTCGGTGTGCTGCGGGTCGTCGCTGGCTCGCAGGAGGCTTAACCCGTTCACATGGGGCTCAGTCGCTGTGGTGTTCGCGAGCGGTGCTTAGTACGCCCGATTAGCGCAGAGTGCGACGCGCGCCGACCGGCGAATGCCCACGAAGGGTCCGCCGCAGCGGGAGTGCCTANNNNN-------GCCGGGGGGCACGAGGAATATTCGCAGCGGCGGGGGGCATCCGCCGTTGTAGGCATGTGTGAAGAGGTTCTCCCGGCCGGGAGGGCTTATGACGGCTTGGATGATTAGCGTCGCTTGACCGGGGGCCCGGGGGATTCGCCCGGCCAGCCGCGTGGGAGCTCGGGCCCGGATCAGTTGTAAGTGTGAGCGACATCCGGGGTGGCGCTTTTCAAGGACACGACTTCGGCCACGCACACACCGGAGGGACAGGGCGTAGGGAGACATTGCACTGGCGAAGTTCAACCTTCA-----------GGGTGATTCAGCCGGCCAGTGGTCATCCCGTGGCAGAGCGGCTGCAAGGGTACTCCCTTAACCGTTCCAGGATCTAGATGGATCTACCCGCGAGAAAGGGCCGGACC-CCAACCGAGGAGCAGATAGCGAGAAGGAATGTGTGTGCATGACGCTGGTCCGAGGGCGGACGTCGACTGGCGGGCTAAGGGGCTGTGGCCTACCCTGAGGTAGCGTGCACGGCCTTACAGCTCCAAATCGACTCGCCGGGTGGCCCGGGAAGTGCGCGCCTGCGGGGTTGGTTCTCCTCCTCGATTAGCACCCCCTGAGTCGACTCCGACCAGTCCACACCCTGCGCCCGTAGTACTGAGGCTCGCGTAACGCGGAAGGGGAGCAGGCCAAGGGCGATGGGGTTGTCGACTGGTCGAAGGGGAATGGCTGGGCGAAGCGCACCTGTGAGGTAGCATCACATTGTGTAGGGCGAGCCTGAACCGCGGTGCGGCGGCGCCCGGGCGAGTTGGGGCTCAGTGCCAGCAGCGAGCGTGGAAGGAGCGCGCGTGGTTGGCATGGTCAGGCTTGGGGTAGATGGCGCGTCTGTAGCGACGTAGTTTGGGGCCGAGTTGGGCGGACTGCGCCGGTGGCCCAACATACG-ACCACGCTTAGCGGTCGAGCGTCGGGACCCGAGACGAGAAGAAGATCTATTTCGGCTCCAGGAAGGGGCGCTATTCCGGCGCGGGATGTTTGCGGTTCCAACTGGCGGTGCTCGCCTCGCTGAACATGCGCCGGGGGGTATACCGAAGCGGCTCGCCGAGCACTCCCGACCTCACGCGCTACGTATGCTCCCGCCCCACTTGGTCCTCCGCAGAGCGACGGGGACCGTCGCTGCTCTGCCNNNNNNN-CG-CGCCCGCCAGATTCCCCGGCGCCTTTCCCGACACCCCCACGAAGAGCCTCCTTATACCAGTCCGCTAGCCGAAGGAAGGGAAGGTGGGGGTCAGACCTAGTCCGTCCACCCGAGGACCTGGGCCGTGCCGAAGCCCGACCCACGATTCCGGGCGGGCGGCCACGGGCGCATCCCAGGCGTGCTG-GAACAGCCCGGGCACCTTGGAACTCCACAGCTTACATCACTCGAATTCGCCGCCCCCGGGCACAC------CGACTGACAGTCGCGCGGCGCCATAACCATTCCTTCCGTGCCGTCACTGAATTCCGGTCGCTTCCAGCTCGGGAGCAATCTTGACGCCGCGGTCGGACCGGCGTTGCTACGACAAAACCTTCGGCCATTACGACACGTAGACCTCCGCCCCACTGAGATCAAGGAGCCGCGTTAGCCAAGCCGCCGGCCCACGCGAGGCTCTCTGATGACTCAAGCAAATAAGCCCAGATGCCAGTACCTAAGTACCCATAATCCCGCCCCCAATCCACGGTCATCCACACTGGACGCATCCACGGTCCCCTCGGACTGGCTCCGGCTACTCCGCCACGGAGTTCCCGGGGCGCGGTGCTCCCACCCCAGCTTGGCCGACGATCCCCAGCGGATTGGCCCCACACTGTAGA-CCCCCGCTGCCGCCCCGGCGCGAGACCGCACAGCATGGGTAACGCGTGCCACCATGTTCCTGCGCAACGGGGCTGTTCTACGTCTAGACAGTAACGTTCATCCAGCGACCCGAGGGTCGCGGACACCGTGCTAGTCGCCACCAACCCAGAAACGGCGCGCTCCACCAGCGTCTCACGGGAGCAGACCCCGAAGCGTACCAGGGTGCCTCCAGGGTTGACTACTAGAAGATATCCGGGTGGGCAGGTGCGCGGGATGGACAA"/>
                        <sequence id="seq_FD01872998_1997" spec="Sequence" taxon="FD01872998_1997" totalcount="4" value="ACCTTAACTCCGCCGATCGTCGTTCCTCGCTACCCCAAAGCTGTGTACGAGCAAGCCTGGTAGGCCCACTCTGCGCGCCAGTTCCCCGCCCA---GCCCTCACGCAC-GGGAAGGAAGGTAACAGTTCAATGCCAGCCCTTGACGTCGACGTCTGACTGCAGCCGCTCTGCTGCTGTGGGTCATCCTCTACCCCACGCGCGTTTTGCGGGTA-CGCAAGCGCGCTGTCGACCGGGGATAGCCTCCGGCCCCAATTCCACACCGGCCACACGGAGAACCGATGTGCAGTATGCCCAGCTGCTACCCAGGTCGGAAGCTGGCCTTGGATCGCGCCCTAAGCCCCCGCCTCGTACCAATCACAGAAGGCCCGCTGGTTCCCCCTCGACCCTGCATAAGTTCGTCGGTATAAGGATCGGTGTACGCCGCTACGACTACG-ACTTTACCACTGTCGAC-GATTACCTCCACTCGCTTCCGGCCTGAATCGGCGCTAGGGCCGCAGTTCACCCGGCGCAACGCAACATTAGCTTGCGAGAATACCTCCAGCGCATGCACCGTGTGTGCGGGACCCGTTCGCCATGGCCGCACTAGGCGTGAAAATTCGATATTTCGCAACTGATACTCTTGTTCGGGCCCTTGCCATTCACCCAAACATTGTCGGAGGAGGCCTGGCAAAGGATCCCTCAGCCCGCCACCCCAGCCGGCAGCCAAGGGTGGGCCGCACTGGTCCTTGGCAGCTGGCCCTAGAGCGGACCTCGTCCGTGGCTTACCGTTTATCGCTGGCCCCGCGCACAGGAGCATCGCTTGCCGAATCTACACAGTTCGGGTGAGCTGTCCACGGTCAGCTGGAAACTGGCCTTCAACCTCCAGCGCTTCCCAGGATCCGCGCTGCCACTCAGGCCGATACCCGGACGAAGCCGATCCAGCTCCCCCGCCGACTAGTCTTGCACGCAAGCAGGGAAGCAGCATCTGCAGCGCTCTAAGAGCCCCCCCATCCGCCGACCACACTCCCCTAGCCGATCTCCTGGACCGCCGGCCCCTGGGCAGCCGCTCGACCACCGGGGCCGCCCCCCGTGGAGCCAGGTCGAGCAGGCCCTACTGGCCAGAGCCCCCCGGCAGGGGCCGCGATTCCGGCACCGACCCTTAGTACGCGAGTCACGGCGAACTCCCAGCCGCACAGCAACTACCCTCGGGCCGAGCTTTTGCGGTCCGTGCCGCGCTCGCAACGGGGGACGGCCCGAAACGTCGAAGTCAG-TGTCTAGCTTCACGTTCGTGCAACGACT----TCTTGATGACGGGCGCCGCACCGGCGCCTGCCGGCCCCCTCGGCAAGCGCCCGCGGCCAGGGGCCGGCCGTCCACCCCTGGGCAACCCAAGAGCGCTTTCAGTGGCCCGTCACGATTCCCCGCTAGGCGGGGCAAAGCGTCGACCCGAAGGGCGGCCGCCCGCGGGCGCTTCCAGGCGGGGGCGTTATCACACTTCCGGGGTGACACACGCCGGCGAATCCCTCCGCGGAAGGACCATCGCGCCCAACCGGAGGGCGTCGACCCATCGGGACCCCGCGCGGCGGTGACCTGCGTCGGGTCGCGCTCGCGGCTCGCGATGCCCGACCGTGGCAGCAG-GTAGGA-TGCTATCGTATTTTCGAGTAGACGCTTTTGAATTCAAAGCACCTGTCCCAGCGTTCCGGCGGAAACCCGCNNNNNNNNNNNNNNNNNNNNNACGCGCGCGGGCGCCCCTATCGTGTCCTGGTCCACAGCGCTACCGCTGCACCGATGAGGACGCAAGCCGCCTCCCCGGCCCCCACCGGGGGGTCCTCTCGACCGCCCCACCGCGAGGTCCCTCGTAAACAGGTGGCTGCTCTTGGTGGGCGACCGCCGTCCAGACGACGCGAGCGGGGGCCCGGCCGACCCCGCGCGCCATCATCCCAGCGCACACCCGGGCCCCCGATGAGTCGTTTCTCCAACGCCGAAGCCTCATCAGTAACGCTCGTCACACGCTCTTCCCACGCCGCCCGCCCACCGTGCCCGCCGCCTCCACAAGCAGCCTAACCCCGAGCATGGAGAGCACCGCGGACCCCCTTCTCCGGCGGTGACTGGTTTGGATTCCGCCGGCAGGACCGGTTTAGCGAAACCCGGCTGCGTCCCCGCGTCGAAAGACGTTGACCGGGCTTTGGTCCCCTGTCATGCCGGGGTCTCAAGTACTACACCCAAGCTTCGGCGGCCCCGCCCCATCTTACCTCTTTGGTTGCGGGCTGATGCGCCGAGGAAGAGTCCCCGCAAGACCGACGCGAGCTATGGCACGGCTACA------GACCGCACCGCCACCCGGCTGATCCGACACCGCGCACGCCCCTCTGCGCCTCGACCGAGGCAATCCTCGCGATCCCAGACGGGGACCGCCGAGTCTCCGGTGAACGGGCTCTACGGCTCACGAACCAGGTGATCCTATCTCCCGCGTGGAAGGCAGGTACAAGAAGCAACAGGGCGGTCCTACTCTAGTCCAGCCGTTGGTCCAGGTCTCGCGTGGCCATGTGCCTATGGAGTCTGGGGGCCTTGTCCGCTCTCCGGGACGGCCCCACGGGCACGGGTGGTAGCAGAGATCCGCTGGCGTTCGGACGCAACTTAGGGAAAACGTCGGGGGCATCCGTACGGGGGGGCGAACCCGGGGTGGGGTCATGGGCGAGAGTCGACTCGCTGGATCACCTCGGGGCGAGTATCGTTGGGCCAGGGGCGCAGTATCCTCACCCCACGCTGGGCGCTCGCAATGGGCGGGTGGACTTGTTGACAAGGAGTTCCCCTAACGCAATGTCTTGACGGGGGAGTAGCTCCAGGGTGTGACGAGAAGAGGGGCTCACCATGAAGCGGCAATGCAAGGACCAGAACCACGTGCGCGGAAGCAGGGGCTGTGCGCCGAGCGCACAACGCCAACACAAGGGTACACTCGTGAGGCGCACTCGCGAGCCGCTCGCGGGGGGACCCATACGATCGGGCGGACGGCCCGCGTGGGGGAAAGGGCCCCCCCGGGCCCGTCTTGGACGTGCCTGACCCGTGGGGGACGGGGCGAACTCTCGATAGCCGTCAGCGCGGACTGCAGCGGCGCAGTGAGTCGTATCACATTGTACAGTAGGTGAATATCGTGGCTCCCTCCAATTGGAGAACAGGAGCCGGACGTGCTGAGCACCAAGGGGCTTGCTGCCAGAACCCGCGTCAGCACCGATCCGGCGTGCCGAGTCGCAGTCCACGGCTTCAGGTACTGTTCGATAGTTCGCAGTCCAATATGAGGCTAGATCCAACTAGCGGAGCGTGTGTACGGGGCGTGTCGCGGGCTCCGGGCGTAGGCAGCAGCCATTTTGGCACGGGCGTCTCGGGGTGG-CCGGGAGCACCCAAACAGTCCGGGCGGAGGGACCGGAAAGGAGGCGCGGCGGCCGGGAGATAAATTGCGGCCGGGTCGCTACCCTCTGACCGATGGGGGGCCGTGCGCGGTTGGGGGCAGTTCCGGCGTCCAGGTGAGGGCACGGAGCTGACCCAAGGCTTATACTATACGGCAGCACTGGGCTACG--AGC-GCCTTCTCTTGGAGCCGGGCCTTCCGGGGCCTGGCGTTCTGGGCGCGGCCTAGGTGGGACAGACGCTGCACGGGCAATCCCGTGGGGCCAACGCGCGATTGATCGGCGCGCCGCCTTCACGAGGCGGTCTGACGGCGGTAGATCCGGGAGCGCGTGAGGGCTGGCCAGTTCCTGCGCGGGCTGGCTCCCACGCGAAAGAACACGCCCGGGGCCGGGGAGAGTGGGGAACGTGTTCCGCCTGACAGCTCGACTGCGTGCTCCGGCCGGGCGATGAGTTTAGGCGCCTCAGGGGGCCGGGTGCCGTCGCCCGGTGATGGCTCTGCCCGGGTACGGGCGAGACCGCAGCGGTCCCCTGGGGCATCCGATGGCTCAAGAAAAC--GAGCGACCGTCGAAAGGACCGGCGGGGACGAGTGAGGGTCGCCAAACATCCGCGGCACTGCGGCCTGGTGCGGTTCAGCCGTAAAGTCCGGGGCGAGGCGGTCGATCGCAGGGTTTATTAAAGCGGGTCGGTACTGGGGTTCACTGCTGCACCGCGCCAAGGACGGTCTCGCTATGGCCTACGGGTCAGACACAACTCAGTGANNNNNNNNNNNNGGGGACGGACTAGGGCACTGATATATGTGCGGAACGTATTCAATGCGCCATGTCACAGTGCTAGGGTCCCGACAGCGGGGGTTGCTCGGAAGATAGCCCCGTAT---AG-AAAGCGCGTGCTTGTACCGAAATCCCGCGTTGCCGTAGCTCTGATGGGCCCGGCGACCGATGCACGCGAAAATGTGGGGCGTGCGCGTCCCAGGCTAAAGGATACGCAGCTATACGGAAGGCCTCGAGGTTATCCACAAAAAAAACAACCCAGAGGAGTCAGAATATAGGGCTAGCCGGCTTGTACCACTGTGGAGGGGTCTCCCAGGAGTTAAGACGTTTGGGTAAAAGGGGGGGTGGCTCCCGGCCACCGGGCACCACCAGACAGCTTCTGTGTTGCCCTGCTGCGGAACAGGCGTTTATCCCTACGCGTGCTCTCGGAAATGTTGAGTCAGCCTATCGGGGGCGCCCGGAGAGGATTGCGGTAGTGGTACACCGGAGGCGGCCGGGGCGGCCCGAACCCTCTACGAG-TGCGAAGGTATGGGCGCATCGGTGCGAACGTATCACATAGGGGGGGTATGCGGTCTAGACTCGGAAAGAGCGGCGGGGAGTGTCGGGCATCGAGCACAGAAGCCGACGACGGTGGTAGGGTACATGATGGGCTGCCCCGCGGGCTGGTAAGCCGGCCGCACTAAGCCCCGTCGCGCAATTCGCGGGCGCCAGCGGCTAAGGCCTCCGCGAGCTCCGGTATCTGCATGAGTGGTGACGCGCAATGAGCCGGTGTGCTGCGGGTCGTCGCTGGCTTGCAGGAGGCTTAGCCTGTTCACATGGGGCTCAGTCGCTGCGGTGTTCGCGAGCGGTGCTTAGTACGCCCGATTAGTGCAGAGTGCGACGTGCGTCGACAGGCGGATGCCCACGAAGGGTCCGCCGCAGCGGGGGTGCCTANNCCTTCCAGCCGCCAAGGGACACGAGGAGCATTCGTAGCGGCGGGGTGCATCCGCCGTTGTAGGCATGTAC-AAGAGGGTCTCCCGACCGGGAGGGCCTGCGACGGCTTGGGTGATTAGCGTCGCTTGACCGGAGGCCCGGGGGACTCGCCCGGCCAGCCGCGTGGGAGCTCGGGCCCGGATCTGTTGTAAGTGTGAGCGACATCCGGGGTGGCGCTTTTCAAGGA-----------ACACGCACACACCGGAGGGACAGGACGTAGGGAGACATTGCACTGGCGAAGTTCAACCTTCA--TG-C-----GGGTGATTCAGCCGACCAATGGTCATCCCGTGGCAGAGCGGCGACAAGGGTACTCCCTTACCCGTTCCA-AATTTAG-TGGATTAACCCGCGAGAACGGGCCGGACC-CCAACCGAGGAGCAAATAGCGAGGAGGAATGTGCGCGCAGGACGCTGGTCCGAGGGCGGACGTCGACCGGCGGGCTGAGGGGCTGTGGCCTACCCTGAGGTAGCGTGCACGGCCTTACAGCTCCAAATCGACTCGCTGGGTGGCCCAGGAGGTGCGCGCCTGCGGGGTTGATTCTCCTCCTCGGTTAGCACCCCCTGAGGCGACTCCGACCAGTCCGCACCCTGCGCCCGTAGTCCCGAGGCTCGCGTAACGCGGAAGGGGAGCAGACTACGGGCGATGGGGTTGTCGACCGGTCGAAGGGGGCTGGCTGGGCGAAGCGCACCTGTGAGGTAGCATCACATTGTGTAGGGCGGGCCTGAACCGCGGTGCGGCGGCGCTCGGGCGAGTTGGGGTTCGGTGCCAGCAGCGGGCGTGGAAGGAGCGCGCGTGGTTGGCATGGTCTGGCCTGGAGTAGATGGCGCGTCTGTAGCGACGTAGCTTGGGGCCGAGTTGGGCGGACTGCTCCGGTGGCCCAACATACG-ACCACGCTTAGCGGTCGGGCGTCGAGGCCCGAGACGAGAAGAAGATCCATTTCGGCTCAAGGAAGGGGCGTTATCCCGGCGCGGGCCGTTTGCGGTTCCAACTGGAGGTGCTCGCCTCGCTGA---TGCGCCGGGGGGTATACCGCAGCGGCTCGCCGAGCACCTCCGCCCCCACGCGCTACATATGCTCCCGCCCCACTTGATCCTCCGCAGAGCGACGGGGACCGTCACTGCTCTGCCNNNNNNN----CGCCCGTCTGATTCCCCGGCGCCTCTCCCGACACCCCTACGAGGAGCCTCCTTACGCCGGTCCGCTAGCTGAAGGAAGGGAAGGTGGGGATCAGACCGAGTCCGTCCACCCGAGGACCTGGGTCGTGCTGAAGCCCGACCCCCGATTCCGGGCGGGCGGCCACGGGTGCGTCTCAGGCGTG----AAACAGCCACGACACCTTGGAACGCCACAGCTTACATCACTCGAATTCGCCGCCCCCGGGCACA---GAAGCGACTGATAGTCGCGCGGCGCCATAAACGTTCCTTCCGTGCCGCCACTGAATCCCGGTCGCTTCCAGCTCGGGAGCAATCTGGACGCCGCGGTCGGACCGTCGTTGCTACGACAAAACCTTCGGCCATTATGACATGTAGGCCTCCGCCCCACGGAGACCAAGGAGCCGCGTTAGCCAAGCCGCCGACCCACGCGAGGCTCTCTGATGACTCAAGTAAATGAGCCCAGATGCCAGTACCTAAGTACCCCTAATCCCGCCCCCAATCCATGGGAGTCCACACTGGACGCATCCACGGTCCCCTCGGACTGGCTCCGGCTACTCCGCCACGGAGCTCCCGGGGCGCGGGGCTCCCACCCCAGCTTGGCCGACGATCCCCAGCGAGTTGGCCCCGCACTGTAGAGCCCCCGCTGCCGCCCCGGCGCGAGACCGCACAGCATGGGCAACGCGTGCCATCATGTCCTTGCGCAACGAGTCTGTTCTACCTCTAGACAGTAACGTTCATCCATCGACCCGGGGGTCGCGGACGCCGTGCTAATGGCCACCAGCCCAGAAACGGCGCGCTCCCTCAGCGCCTCACGGGAGCAGACCCCGAGGCGTACCAGGGTGCCTCCAGGGTTGACTACTAGACGATATCCTGGTGGGCAGGTGCGCGGGATGGACAA"/>
                        <sequence id="seq_FD01873003_1996" spec="Sequence" taxon="FD01873003_1996" totalcount="4" value="ACCTTAACTCCGCCGATCGTCGTTCCTCGCTACCCCAAAGCTGTGTACGAGCAAGCCTGGTAGGCCCACTCTGCGCGCCAGTTCCCCGCCCA---GCCCTCACGCAC-GGGAAGGAAGGTAACAGTTCAATGCCAGCCCTTGACGTCGACGTCTGACTGCAGCCGCTCTGCTGCTGTGGGTCATCCTCTACCCCACGCGCGTTTTGCGGGTACCGCAAGCGCGCTGTCGACCGGGGATAGCCTCCGGCCCCAATTCCACACCGGCCACACGGAGAACCGATGTGCAGTATGCCCAGCTGCTACCCAGGTCGGAAGCTGGCCTTGGATCGCGCCCTAAGCCCCCGCCTCGTACCAATCACAGAAGGCCCGCTGGTTCCCCCTCGACCCTGCATAAGTTCGTCGGTATAAGGATCGGTGTACGCCGCTACGACTACGGACTTTACCACTGTCGAC-GATTACCTCCACTCGCTTCCGGCCTGAATCGGCGCTAGGGCCGCAGTTCACCCGGCGCAACGCAACGTTAGCTTGCGAGAATACCTCCAGCGCATGCACCGTGTGTGCGGGACCCGTTCGCCATGGCCGCACTAGGCGTGAAAATTCGATATTTCGCAACTGATACTCTTGTTCGGGCCCTTGCCATTCACCCAAACATTGTCGGAGGAGGCCTGGCAAAGGATCCCTCAGCCCGCCACCCCAGCCGGCAGCCAAGGGTGGGCCGCACTGGTCCTTGGCAGCTGGCCCTAGAGCGGACCTCGTCCGTGGCTTACCGTTTATCGCTGGCCCCGCGCACAGGAGCATCGCTTGCCGAATCTACACAGTTCGGGTGAGCTGTCCACGGTCAGCTGGAAACTGGCCTTCAACCTCCAGCGCTTCCCAGGATCTGCGCTGCCACTCAGGCCGATACCCGGACGAAGCCGATCCAGCTCCCCCGCCGACTAGTCTTGCACGCAAGCAGGGAAGCAGCATCTGCAGCGCTCTAAGAGCCCCCCCATCCGCCGACCACACTCCCCTAGCCGATCTCCTGGACCGCCGGCCCCTGGGCAGCCGCTCGACCACCGGGGCCGCCCCCCGTGGAGCCAGGTCGAGCAGGCCCTACTGGCCAGAGCCCCCCGGCAGGGGCCGCGATTCCGGCACCGACCCTTAGTACGCGAGTCACGGCGAACTCCCAGCCGCACAGCAACTACCCTCGGGCCGAGCTTTTGCGGTCCGTGCCGCGCTCGCAACGGGGGACGGCCCGAAACGTCGAAGTCA--TGTCTAGCTTCACGTTCGTGCAACGACT------TTGATGACGGGCGCCGCACCGGCGCCTGCCGGCCCCCTCGGCAAGCGCCCGCGGCCAGGGGCCGGCCGTCCACCCCTGGGCAACCCAAGAGCGCTTTCAGTGGCCCGTCACGATTCCCCGCTAGGCGGGGCAAAGCGTCGACCCGAAGGGCGGCCGCCCGCGGGCGCTTCCAGGCGGGGGCGTTATCACACTTCCGGGGTGACACACGCCGGCGAATCCCTCCGCGGAAGGACCATCGCGCCCAACCGGAGGGCGTCGACCCATCGGGACCCCGCGCGGCGGTGACCTGCGTCGGGTTGCGCTCGCGGCTCGCGATGCCCGACCGTGGCAGCAG-GTAGGA-TGCTATCGTATTTTCGAGTAGACGCTTTTGAATTCAAAGCACCTGTCCCAGCGTTCCGGCGGAAACCCGCNNNNNNNNNNNNNNNNNNNNNACGCGCGCGGGCGCCCCTATCGTGTCCTGGTCCACAGCGCTACCGCTGCACCGATGAGGACGCAAGCCGCCTCCCCGGCCCCCACCGGGGGGTCCTCTCGACCGCCCCACCGCGAGGTCCCTCGTAAACAGGTGGCTGCTCTTGGTGGGCGACCGCCGTCCAGACGACGCGAGCGGGGGCCCGGCCGACCCCGCGCGCCATCATCCCAGCGCACACCCGGGCCCCCGATGAGTCGTTTCTCCAACGCCGAAGCCTCATCAGTAACGCTCGTCACACGCTCTTCCCACGCCGCCCGCCCACCGTGCCCGCCGCCTCCACAAGCAGCCTAACCCCGAGCATGGAGAGCACCGCGGACCCCCTTCTCCGGCGGTGACTGGTTTGGATTCCGCCGGCAGGACCGGCTTAGCGAAACCCGGCTGCGTCCCCGCGTCGAAAGACGTTGACCGGGCTTTGGTCCCCTGTCATGCCGGGGTCTCAAGTACTACACCCAAGCTTCGGCGGCCCCGCCCCATCTTACCTCTTTGGTTGCGGGCTGATGCGCCGAGGAAGAGTCCCCGCAAGACCGACGCGAGCTATGGCACGGCTACAACTGAAGACCGCACCGCCACCCGGCTGATCCGACACCGCGCACGCCCCTCTGCGCCTCGACCGAGGCAATCCTCGCGATCCCAGACGGGGACCGCCGAGTTTCCGGTGAACGGGCTCTACGGCTCACGAACCAGGTGATCCTATCTCCCGCGTGGAAAGCAGGTACAAGAAGCAACAGGGCGGTCCTACTCTAGTCCAGCCGTTGGTCCAGGTCTCGCGTGGCCATGTGCCTATGGAGTCTGGGGGCCTTGTCCGCTCTCCGGGACGGCCCCACGGGCACGGGTGGTAGCAGAGATCCGCTGGCGTTCGGACGCAACTTAGGGAAAACGTCGGGGGCATCCGTACGGGGGGGCGAACCCGGGGTGGGGTCATGGGCGAGAGTCGACTCGCTGGATCACCTCGGGGCGAGTATCGTTGGGCCAGGGGCGCAGTATCCTCACCCCACGCTGGGCTCTCGCAATGGGCGGGTGGACTTGTTGACAAGGAGTTCCCCTAACGCAATGTCTTGACGGGGGAGTAGCTCCAGGGTGTGACGAGAAGAGGGGCTCACCATGAAGCGGCCATGCAAGGACCAGAACCACGTGCGCGGAAGCAGGGGCTGTGCGCCGAGCGCACAACGCCAACACAAGGGTACACTCGTGAGGCCGCCTCGCGAGCCGCTCGCGGGGGGACCCATACGATCGGGCGGACGGCCCGCGTGGGGGAAAGGGCCCCCCCGGGCCCGTCTTGGCCGTGCCTGACCCGTGGGGGACGGGGCGAACTCTCGATAGCCGTCAGCGCGGACTGCAGCGGCGCAGTGGGTCGTATCACATTGTACAGTAGGTGAATATCGTGGCTCCCTCCAATTGGAGAACAGGAGCCGGACGTGCTGAGCACCAAGGGGCTTGCTGCCAGAACCCGCGTCAGCACCGATCCGGCGTGCCGAGTCGCAGTCCACGGCTTCAGGTACTGTTCGATAGTTCGCAGTCCAATATGAGGCTAGATCCAACTAGCGGAGCGTGTGTACGGGGCGTGTCGCGGGCTCCGGGCGTAGGCAGCAGCCATTTTGGCACGGGCGTCTCGGGGTGG-CCGGGAGCACCCAAACAGTCCGGGCGGAGGGACCGGAAAGGAGGCGCGGCGGCCGGGAGATAAATTGCGGCCGGGTCGCTACCCTCTGACAGATGGGGGGCCGTGCGCGGTTGGGGGCAGTTCCGGCGTCCAGGTGAGGGCACGGAGCTTACCCAAGGCTTATACTATACGGCAGCACTGGGCTATA-----CGCCTTCTCTTGGAGCCGGGCCTTCCGGGGCCTGGCGTTCTGGGCGCGGCCTAGGTGGGACAGACGCTGCACGGGCAATCCCGTGGGGCCAACGCGCGATTGATCGGCGCGCCGCCTTCACGAGGCGGTCTGACGGCGGTAGATCCGGGAGCGCGTGAGGGCTGGCCAGTTCCTGCGCGGGCTGGCTCCCACGCGAAAGAGCACGTCCGGGGCCGGGGAGAGTGGGGAACGTGTTCCGCCTGACAGCTCGACTGCGTGCTCCGGCCGGGCGATGAGTTTAGGCGCCTCAGGGGGCCGGGTGCCGTCGCCCGGTGATGGCTCTGCCCGGGTACGGGCGAGACCGCAGCGGTCCCCTGGGGCATCCGATGGCTCAAGAAAAC--GAGCGACCGTCGAAAGGACCGGCGGGGACGAGTGAGGGTCGCCAAACATCCG-GGCACTGCGGCCTGGTGCGGTTCAGCCGTAAA-TCCGGGGCGAGGCGGTCGATCGCAGGGTTTATTAAAGCGGGTCGGTACTGGGGTTCACTGCTGCACCGCGCCAAGGACGGTCTCGCTATGGCCTACGGGTCAGACACAACTCAGTGANNNNNNNNNNNNGGGGACGGACTAGGGCACTGATATATGTGCGGAACGTATTCAATGCGC-ATGTCACAGTGCTAGGGTCCCGACAGCGGGGGTTGCTCGGAAGATAGCCCCGTAT---AGGAAAGCGCGTGCTTGTACCGAAATCCCGCGTTGCCGTAGCTCTGATGGGCCCGGCGACCGATGCACGCGAAAATGTGGGGCGTGCGCGTCCCAGGCTAAAGGATACGCAGCTATACGGAAGGCCTCGAGGTTATCCACAAAAAAAACAACCCAGAGGAGTCAGAATATAGGGCTAGCCGGCTTGTACCACTGTGGAGGGGTCTCCCAGGAGTTAAGACGTTTGGGTAAAAGGGGGGGTGGCTCCCGGCCACCGGGCACCACCAGACAGCTTCTGTGTTGCCCTGCTGCGGAACAGGCGTTTATCCCTACGCGTGCTCTTGGAAATGTTGAGTCAGCCTATCGGGGGCGCCCGGAGAGGATTGCGGTAGTGGTACACCGGAGGCGGCCGGGGCGGCCCGAACCCTCTACGAG-TGCGAAGGTATGGGCGCATCGGTGCGAACGTATCACATAGGGGGGGTATGCGGTCTAGACTCGGAAAGAGCGGCGGGGAGTGTCGGGCATCGAGCACAGAAGCCGACGACGGTGGTAGGGTACATGATGGGCTGCCCCGCGGGCTGGTAAGCCGGCCGCACTAAGCCCCGTCGCGCAATTCGCGGGCGCCAGCGGCTAAGGCCTCCGCGAGCTCCGGTATCTGCATGAGTGGTGACGCGCAATGAGCCGGTGTGCTGCGGGTCGTCGCTGGCTTGCAGGAGGCTTAGCCTGTTCACATGGGGCTCAGTCGCTGCGGTGTTCGCGAGCGGTGCTTAGTACGCCCGATTAGTGCAGAGTGCGACGTGCGTCGACAGGCGGATGCCCACGAAGGGTCCGCCGCAGCGGGGGTGCCTANNCCTTCCAGCCTCCAAGGGACACGAGGAGCATTCGTAGCGGCGGGGTGCATCCGCCGTTGTAGGCATGTA------GGGTCTCCCGACCGGGAGGGCCTGTGACGGCTTGGGTGATTAGCGTCGCTTGACCGGAGGCCCGGGGGACTCGCCCGGCCAGCCGCGTGGGAGCTCGGGCCCGGATCTGTTGTAAGTGTGAGCGACATCCGGGGTGGCGCTTTTCAAGGACGCGACTTCGGACACGCACACACCGGAGGGACAGGACGTAGGGAGACATTGCACTGGCGAAGTTCAACCTTCA-----------GGGTGATTCAGCCGACCAATGGTCATCCCGTGGCAGAGCGGCGACAAGGGTACTCCCTTACCCGTTCCAGAATTTAG-TGGATTAACCCGCGAGAACGGGCCGGACCCCCAACCGAGGAGCAAATAGCGAGGAGGAATGTGTGCGCAGGACGCTGGTCCGAGGGCGGACGTCGACCGGCGGGCTGAGGGGCTGTGGCCTACCCTGAGGTAGCGTGCACGGCCTTACAGCTCCAAATCGACTCGCTGGGTGGCCCAGGAGGTGCGCGCCTGCGGGGTTGATTCTCCTCCTCGGTTAGCACCCCCTGAGGCGACTCCGACCAGTCCGCACTCTGCGCCCGTAGTCCCGAGGCTCGCGTAACGCGGAAGGGGAGCAGACTACGGGCGATGGGGTTGTCGACCGGTCGAAGGGGGCTGGCTGGGCGAAGCGCACCTGTGAGGTAGCATCACATTGTGTAGGGCGGGCCTGAACCGCGGTGCGGCGGCGCTCGGGCGAGTTGGGGTTCGGTGCCAGCAGCGGGCGTGGAAGGAGCGCGCGTGGTTGGCATGGTCTGGCCTGGGGTAGATGGCGCGTCTGTAGCGACGCAGCTTGGGGCCGAGTTGGGCGGACTGCTCCGGTGGCCCAACATACG-ACCACGCTTAGCGGTCGGGCGTCGAGGCCCGAGACGAGAAGAAGATCCATTTCGGCTCAAGGAAGGGGCGTTATCCCGGCGCGGGCCGTTTGCGGTTCCAACTGGAGGTGCTCGCCTCGCTGAACATGCGCCGGGGGGTATACCGCAGCGGCTCGCCGAGCACCTCCGCCCCCACGCGCTACATATGCTCCCGCCCCACTTGATCCTCCGCAGAGCGACGGGGACCGTCACTGCTCTGCCNNNNNNN-CAACGCCCGTCTGATTCCCCGGCGCCTCTCCCGACACCCCTACGAGGAGCCTCCTTACGCCGGTCCGCTAGCTGAAGGAAGGGAAGGTGGGGATCAGACCGAGTCCGTCCACCCGAGGACCTGGGTCGTGCTGAAGCCCGACCCCCGATTCCGGGCGGGCGGCCACGGGTGCGTCTCAGGCGTGCTG-AAACAGCCACGACACCTTGGAACGCCACAGCTTACATCACTCGAATTCGCCGCCCCCGGGCACA---GAAGCGACTGATAGTCGCGCGGCGCCATAAACGTTCCTTCCGCGCCGCCACTGAATCCCGGTCACTTCCAGCTCGGGAGCAATCTGGACGCCGCGGTCGGACCGTCGTTGCTACGACAAAACCTTCGGCCATTATGACATGTAGGCCTCCGCCCCACGGAGACCAAGGAGCCGCGTTAGCCAAGCCGCCGACCCACGCGAGGCTCTCTGATGACTCAAGTAAATGAGCCCAGATGCCAGTACCTAAGTACCCCTAATCCCGCCCCCAATCCATGGGAGTCCACACTGGACGCATCCACGGTCCCCTCGGACTGGCTCCGGCTACTCCGCCACGGAGCTCCCGGGGCGCGGGGCTCCCACCCCAGCTTGGCCGACGATCCCCAGCGAGTTGGCCCCGCACTGTAGAGCCCCCGCTGCCGCCCCGGCGCGAGACCGCACAGCATGGGCAACGCGTGCCATCATGTCCTTGCGCAACGAGGCTGTTTTACCTCTAGACAGTAACGTTCATCCATCGACCCGGGGGTCGCGGACGCCGTGCTAATGGCCACCAGCCCAGAAACGGCGCGCTCCCTCAGCGCCTCACGGGAGCAGACCCCGAGGCGTACCAGGGTGCCTCCAGGGTTGACTACTAGACGATATCCTGGTGGGCAGGTGCGCGGGATGGACAA"/>
[truncated: 721,870 more chars]
